# Supplementary material for: Aspergillus niger citrate exporter revealed by comparison of two alternative citrate producing conditions
Source: FEMS Microbiol Lett. 2019 Apr 10;366(7):fnz071. doi: 10.1093/femsle/fnz071 (PMC6502548; doi:10.1093/femsle/fnz071)
Supplement: Supplemental Files [file fnz071_supplemental_files.zip]

Archive with 4 entries (4 files):
- Supplementary_Data_4.xlsx
- Supplementary_Data_1.xlsx
- Supplementary_Data_2.xlsx
- Supplementary_Data_3.xlsx
