# Supplementary material for: Aspergillus niger citrate exporter revealed by comparison of two alternative citrate producing conditions
Source: FEMS Microbiol Lett. 2019 Apr 10;366(7):fnz071. doi: 10.1093/femsle/fnz071 (PMC6502548; doi:10.1093/femsle/fnz071)
Supplement: Supplemental Files [file fnz071_supplemental_files.zip › Supplementary_Data_4.xlsx]

## Sheet: HMM_approach
transcriptId	proteinId	tmhmm	HMM		NW305 -Fe_a			NW186 -Fe_a			log2FC	FDR	NW186 +Fe_a			NW186 +Fe_c			log2FC	FDR	NW305 -Fe_a			NW305 ++Fe_a			log2FC	FDR	predicted localisation
1141644	1141368	0	332.9	-	283.788	±	3.08861	367.471	±	40.0639	0.520822	0.552986	350.331	±	11.2144	420.751	±	115.76	0.197488	0.912677	283.788	±	3.08861	254.867	±	14.5156	-0.329422	0.630034	Membrane bound Mitochondrial with score 9.5
37369	37369	0	211.5	15	0.0326033	±	0.0240493	-	±	-	#N/A	#N/A	0.0264296	±	0.0194452	0.019218	±	0.00980492	#N/A	#N/A	0.0326033	±	0.0240493	-	±	-	#N/A	#N/A	Membrane bound Mitochondrial with score 9.0
1179216	1178940	0	120.1	61.3	194.272	±	13.7028	213.057	±	21.1596	0.271157	0.882345	664.992	±	5.60004	612.415	±	39.7902	-0.161965	0.929837	194.272	±	13.7028	393.004	±	37.1331	0.854109	0.0498185	Membrane bound Mitochondrial with score 8.9
1179236	1178960	0	94.5	58.8	0.227795	±	0.0543452	0.46099	±	0.017324	#N/A	#N/A	0.706776	±	0.0685543	0.500711	±	0.000816892	#N/A	#N/A	0.227795	±	0.0543452	0.727374	±	0.112334	#N/A	#N/A	Membrane bound Mitochondrial with score 8.1
1223085	1222809	0	73.9	41.8	172.065	±	39.874	70.7257	±	9.76969	-1.10212	0.0511021	52.5124	±	0.888416	74.546	±	15.5111	0.441649	0.609149	172.065	±	39.874	14.4966	±	1.3735	-3.73827	3.04346e-29	Membrane bound Mitochondrial with score 9.5
1105193	1104917	0	34.3	44.6	188.489	±	34.0396	207.271	±	13.579	0.29984	0.863493	273.958	±	4.25813	290.305	±	37.7755	0.0245588	0.994744	188.489	±	34.0396	106.555	±	2.73022	-0.969871	0.0241273	Membrane bound Peroxisomal with score 7.5
1156129	1155853	5	33.9	-	62.0468	±	1.00258	132.171	±	18.1689	1.23111	0.000456349	61.6279	±	2.28814	108.632	±	3.10695	0.768268	0.0494248	62.0468	±	1.00258	61.5892	±	6.44501	-0.162062	0.846019	Membrane bound Mitochondrial with score 8.7
1209788	1209512	0	33.4	46.6	50.8028	±	5.24691	36.8945	±	3.37013	-0.299251	0.85371	89.3735	±	2.45149	60.3017	±	0.798872	-0.608209	0.247026	50.8028	±	5.24691	87.2734	±	4.02768	0.620948	0.204738	Membrane bound Mitochondrial with score 9.0
1142076	1141800	1	32.3	24.9	43.0546	±	0.751081	25.3042	±	1.81118	-0.612439	0.355295	120.508	±	4.33823	73.3756	±	12.2336	-0.794651	0.0728293	43.0546	±	0.751081	59.0929	±	1.44732	0.347712	0.598324	Membrane bound Mitochondrial with score 7.5
1148640	1148364	0	30.8	27.5	66.9931	±	4.34015	29.5913	±	0.468844	-1.02197	0.00642622	19.7659	±	1.33941	31.7222	±	6.23222	0.603409	0.346476	66.9931	±	4.34015	21.5793	±	1.6258	-1.75403	9.9942e-11	Membrane bound Mitochondrial with score 8.7
1168663	1168387	0	30.6	21.8	60.9151	±	2.05458	40.6388	±	0.630381	-0.445182	0.661133	91.2258	±	0.805646	80.8328	±	10.1815	-0.220749	0.891374	60.9151	±	2.05458	59.5491	±	5.52415	-0.217538	0.779806	Membrane bound Mitochondrial with score 9.0
1138126	1137850	0	30.5	-	88.3378	±	5.02554	118.682	±	1.25846	0.580369	0.427864	51.6785	±	4.66858	219.346	±	35.8428	2.03459	2.93925e-13	88.3378	±	5.02554	26.4057	±	1.26938	-1.91285	4.67855e-14	Membrane bound Mitochondrial with score 9.0
1011311	1011311	0	27.8	24.2	55.1399	±	2.21687	38.6362	±	6.56751	-0.361817	0.789992	119.935	±	7.3388	98.3533	±	0.782423	-0.337026	0.758134	55.1399	±	2.21687	88.4677	±	3.26064	0.552416	0.281395	Membrane bound Mitochondrial with score 8.2
1164503	1164227	2	27.5	23.6	43.6579	±	2.40957	19.3044	±	1.10912	-1.01462	0.00770394	124.934	±	0.496618	30.596	±	1.03001	-2.07988	5.43984e-25	43.6579	±	2.40957	100.114	±	12.8284	1.03624	0.00413064	Membrane bound Mitochondrial with score 4.2
1117326	1117050	3	25.8	26.2	40.3628	±	1.54926	32.0809	±	4.0024	-0.160046	0.949001	46.3468	±	3.98323	53.3458	±	4.46262	0.147341	0.936348	40.3628	±	1.54926	21.2799	±	0.766746	-1.07498	0.00192777	Membrane bound Mitochondrial with score 9.1
1138229	1137953	2	23.9	41.5	40.6819	±	3.74224	34.0001	±	3.57403	-0.10535	0.971786	141.12	±	2.31759	63.5835	±	6.84492	-1.2093	1.3661e-05	40.6819	±	3.74224	85.1761	±	6.98044	0.919004	0.0158839	Membrane bound Mitochondrial with score 4.4
177364	177364	1	22	-	2.8165	±	0.183601	2.60776	±	0.00169758	-0.0312839	0.99377	1.87596	±	0.0736127	1.86729	±	0.318694	0.0100086	0.995545	2.8165	±	0.183601	1.46029	±	0.0473124	-1.04451	0.0336794	Membrane bound Mitochondrial with score 7.6
1115775	1115499	0	15.2	36	41.7934	±	0.537386	14.2082	±	0.301553	-1.39567	3.92062e-06	25.8736	±	1.85848	19.6479	±	1.58004	-0.439001	0.587787	41.7934	±	0.537386	30.5693	±	3.99404	-0.596668	0.239708	Membrane bound Peroxisomal with score 7.7
1219907	1219631	0	14.2	-	1.91813	±	0.367672	1.55532	±	0.0764101	-0.00922542	0.997507	4.76384	±	0.470882	5.84581	±	1.00106	0.275473	0.848408	1.91813	±	0.367672	1.6402	±	0.372704	-0.300541	0.720614	Membrane bound Mitochondrial with score 8.4
1113742	1113466	2	-	90	338.242	±	10.3606	365.494	±	48.6984	0.242811	0.908344	455.53	±	13.8446	401.654	±	53.2843	-0.240796	0.876516	338.242	±	10.3606	423.606	±	7.24676	0.117557	0.892447	Membrane bound Mitochondrial with score 8.4
1182147	1181871	12	-	80.8	49.6648	±	1.88575	36.6285	±	0.940267	-0.285513	0.865448	37.1152	±	0.827193	30.3379	±	6.81051	-0.359908	0.744634	49.6648	±	1.88575	35.4323	±	0.483482	-0.649581	0.164937	Plasma membrane with score 8.0
1156976	1156700	5	-	62	98.4026	±	3.11944	101.755	±	3.18941	0.195697	0.933227	434.886	±	16.175	257.814	±	44.2859	-0.798368	0.0737396	98.4026	±	3.11944	225.428	±	20.9376	1.03416	0.00448743	Plasma membrane with score 3.8
1178527	1178251	5	-	44.3	1.7709	±	0.10832	2.2522	±	0.340326	0.617212	0.552024	1.343	±	0.116649	1.06721	±	0.147487	-0.366052	0.764969	1.7709	±	0.10832	2.69058	±	0.106192	0.5149	0.436928	Membrane bound Mitochondrial with score 8.5
1127066	1126790	1	-	27.3	37.2261	±	1.27884	47.8004	±	1.56235	0.531194	0.517034	54.6629	±	1.83979	26.9724	±	3.29504	-1.07174	0.000905445	37.2261	±	1.27884	55.5111	±	1.1563	0.43978	0.457714	Nuclear with score 4.7
1147844	1147568	4	-	26.6	7482.49	±	509.414	5782.62	±	105.107	-0.216469	0.923019	3164.92	±	14.6602	3994.04	±	231.823	0.28107	0.835313	7482.49	±	509.414	6622.43	±	20.8562	-0.355257	0.600731	Membrane bound Peroxisomal with score 9.6
40744	40744	3	-	22.4	34.0762	±	1.51467	37.293	±	3.55516	0.273957	0.875673	132.371	±	11.6433	40.8643	±	6.76059	-1.7555	1.52697e-09	34.0762	±	1.51467	82.3826	±	0.62723	1.10728	0.000621824	Membrane bound Peroxisomal with score 9.2
1146362	1146086	1	-	21.3	73.6534	±	8.50822	23.911	±	0.591507	-1.46658	5.84104e-06	61.6086	±	1.54949	63.3601	±	9.67525	-0.000677063	0.999803	73.6534	±	8.50822	26.6584	±	0.814034	-1.61511	3.62972e-08	Membrane bound Mitochondrial with score 8.6
1163625	1163349	0	-	20.2	29.3642	±	1.78055	26.8019	±	1.03017	0.0224154	0.99463	35.3633	±	1.44489	32.4575	±	1.62803	-0.168931	0.925729	29.3642	±	1.78055	27.3074	±	0.941138	-0.271151	0.710254	Membrane bound Mitochondrial with score 8.0

## Sheet: homology_approach
transId	proteinId	tmhmm	NW305 -Fe_a			NW186 -Fe_a			log2FC	FDR	NW186 +Fe_a			NW186 +Fe_c			log2FC	FDR	A. kawachii	% ident	score	A. nidulans	% ident	score	A. flavus	% ident	score	A. fumigatus	% ident	score	A. terreus	% ident	score	Y. lipolytica	% ident	score	S. cerevisiae	% ident	score	0	0	0	0	0	0	0	0	NW305 -Fe_a
1166104	1165828	12	14.6085	±	0.989586	139.893	±	22.4509	3.41603	4.62631e-28	34.0286	±	1.52442	350.106	±	111.78	3.3003	3.24074e-18	jgi|Aspka1_1|19462|AKAW_07989	98.09	1052	jgi|Aspnid1|1358|AN7936	36.24	327	jgi|Aspfl1|32707|7000001155823682	71.21	739	jgi|Aspfu1|3578|Afu3g03190_mRNA	36.99	313	jgi|Aspte1|7737|ATET_04174	37.34	309	jgi|Yarli1|69759|YALI0F03751g	35.41	290	jgi|Sacce1|1650|YIL120W	29.14	228	1	1	1	1	1	1	1	1	14.6085	±
1186664	1186388	14	22.653	±	1.00145	64.9165	±	2.47147	1.66964	4.19837e-09	70.2222	±	5.08247	250.451	±	19.007	1.78267	6.87164e-14	jgi|Aspka1_1|22114|AKAW_10641	93.09	1095	jgi|Aspnid1|2383|AN3763	62.28	713	jgi|Aspfl1|26084|7000001155851913	71.12	863	jgi|Aspfu1|8875|Afu7g04730_mRNA	64.58	770	jgi|Aspte1|8755|ATET_05192	74.63	921	jgi|Yarli1|66711|YALI0C16225g	25.8	178	jgi|Sacce1|5478|YOL158C	23.6	153	1	1	1	1	1	1	1	1	22.653	±
212337	212337	4	52.7869	±	7.20063	123.914	±	0.67568	1.43513	2.00377e-05	34.7003	±	1.91147	116.799	±	16.2153	1.66071	2.6115e-09	jgi|Aspka1_1|17749|AKAW_06276	94.35	233	jgi|Aspnid1|1756|AN8278	50.67	135	jgi|Aspfl1|35983|7000001155839948	68.59	212	#N/A	#N/A	#N/A	jgi|Aspte1|2125|ATET_07987	61.11	171	jgi|Yarli1|66272|YALI0C04455g	29.03	40	jgi|Sacce1|2707|YGR131W	28.17	38.5	1	1	1	1	1	1	1	1	52.7869	±
1188111	1187835	12	24.7333	±	0.333008	53.7891	±	6.51012	1.25603	0.000912817	87.0342	±	8.31911	109.847	±	46.957	0.267288	0.891374	jgi|Aspka1_1|15405|AKAW_03932	85.86	655	jgi|Aspnid1|3332|AN10958	68.12	600	jgi|Aspfl1|38002|7000001155806921	70.15	667	jgi|Aspfu1|2157|Afu2g05350_mRNA	67.05	578	jgi|Aspte1|4110|ATET_09972	65.32	502	jgi|Yarli1|68569|YALI0E10483g	32.05	219	jgi|Sacce1|438|YBR180W	23.06	105	1	1	1	1	1	1	1	1	24.7333	±
1105423	1105147	14	202.521	±	38.3494	407.768	±	8.54239	1.1544	0.0105369	34.7745	±	2.657	377.254	±	25.3427	3.417	1.51497e-59	jgi|Aspka1_1|14883|AKAW_03410	97.91	1160	jgi|Aspnid1|4009|AN6238	53.43	639	jgi|Aspfl1|30449|7000001155809758	87.43	1034	jgi|Aspfu1|3604|Afu3g03440_mRNA	55.19	649	jgi|Aspte1|6274|ATET_02711	48.23	525	jgi|Yarli1|70475|YALI0F20922g	28.19	239	jgi|Sacce1|1849|YEL065W	26.13	189	1	1	1	1	1	1	1	1	202.521	±
1120486	1120210	7	76.9846	±	1.18781	110.491	±	2.48446	0.663096	0.276329	55.9326	±	0.795081	65.1157	±	9.50305	0.156602	0.932721	jgi|Aspka1_1|21065|AKAW_09592	95.46	1014	jgi|Aspnid1|2814|AN10929	67.56	677	jgi|Aspfl1|35624|7000001155842845	70.9	707	jgi|Aspfu1|3127|Afu2g16490_mRNA	66.92	688	jgi|Aspte1|5854|ATET_02291	65.64	694	jgi|Yarli1|66085|YALI0B23078g	43.77	300	jgi|Sacce1|2675|YGR101W	27.7	47.4	1	1	1	1	1	1	1	1	76.9846	±
1164872	1164596	4	196.191	±	1.18296	249.189	±	20.6973	0.500282	0.590744	75.4448	±	5.93807	113.958	±	9.73269	0.529604	0.408454	jgi|Aspka1_1|15087|AKAW_03614	93.94	619	jgi|Aspnid1|10026|AN5213	60.65	402	jgi|Aspfl1|35268|7000001155850014	68.79	473	jgi|Aspfu1|7823|Afu6g07470_mRNA	61.38	367	jgi|Aspte1|7241|ATET_03678	68.37	454	jgi|Yarli1|65446|YALI0B07601g	31.21	135	jgi|Sacce1|4468|YLR414C	28.95	56.2	1	1	1	1	1	1	1	1	196.191	±
1146665	1146389	1	108.539	±	4.88461	138.31	±	19.3594	0.497768	0.589385	116.632	±	2.50809	186.061	±	4.82874	0.626157	0.2067	jgi|Aspka1_1|12219|AKAW_00747	97.44	495	jgi|Aspnid1|778|AN4416	83.86	416	jgi|Aspfl1|33244|7000001155821389	85.77	453	jgi|Aspfu1|5168|Afu4g07110_mRNA	86.22	420	jgi|Aspte1|9063|ATET_05500	84.89	464	jgi|Yarli1|66942|YALI0C22275g	38.52	128	jgi|Sacce1|5686|YOR036W	30.74	96.7	1	1	1	1	1	1	1	1	108.539	±
1083035	1082759	1	87.3272	±	5.64468	99.0539	±	0.509791	0.34083	0.808948	64.1416	±	0.230759	68.806	±	11.915	0.0543418	0.98124	jgi|Aspka1_1|16317|AKAW_04844	98.6	1007	jgi|Aspnid1|5894|AN0831	77.82	772	jgi|Aspfl1|34988|7000001155850520	85.8	885	jgi|Aspfu1|1356|Afu1g14910_mRNA	84.17	847	jgi|Aspte1|859|ATET_00859	84.42	849	jgi|Yarli1|65051|YALI0A18898g	59.93	356	jgi|Sacce1|4856|YMR171C	46.06	207	1	1	1	1	1	1	1	1	87.3272	±
1125642	1125366	4	132.025	±	17.7735	146.93	±	8.61815	0.312271	0.843087	37.4074	±	1.4831	109.57	±	0.120643	1.5016	1.17628e-09	jgi|Aspka1_1|20917|AKAW_09444	94.85	732	jgi|Aspnid1|3620|AN11008	75.78	772	jgi|Aspfl1|31616|7000001155832632	77.08	781	jgi|Aspfu1|6572|Afu5g07780_mRNA	76.92	761	jgi|Aspte1|2489|ATET_08351	73.85	701	jgi|Yarli1|68781|YALI0E15730g	50.11	424	jgi|Sacce1|2755|YGR175C	39.46	333	1	1	1	1	1	1	1	1	132.025	±
1019516	1019516	2	144.186	±	12.8946	161.843	±	26.2064	0.308036	0.84979	192.886	±	0.709464	218.353	±	9.91602	0.120699	0.950619	jgi|Aspka1_1|15213|AKAW_03740	89.22	744	jgi|Aspnid1|9897|AN5100	70.86	546	jgi|Aspfl1|27380|7000001155834624	77.67	645	jgi|Aspfu1|739|Afu1g07740_mRNA	81.09	678	jgi|Aspte1|4363|ATET_10225	78.72	494	jgi|Yarli1|69704|YALI0F02475g	52.6	406	jgi|Sacce1|740|YCR094W	46.93	352	1	1	1	1	1	1	1	1	144.186	±
1121721	1121445	11	57.6146	±	1.74068	63.0111	±	2.3615	0.27835	0.870545	72.8981	±	0.469595	104.82	±	12.518	0.460738	0.543255	jgi|Aspka1_1|12012|AKAW_00540	97.4	855	jgi|Aspnid1|4036|AN11244	87.66	795	jgi|Aspfl1|36475|7000001155819610	88.15	838	jgi|Aspfu1|2818|Afu2g13400_mRNA	77.73	771	jgi|Aspte1|4876|ATET_01314	83.96	771	jgi|Yarli1|64750|YALI0A09064g	58.82	583	jgi|Sacce1|1128|YDR105C	47.33	436	1	1	1	1	1	1	1	1	57.6146	±
1165854	1165578	12	110.332	±	11.857	112.62	±	0.554549	0.189919	0.935283	107.223	±	2.38353	158.331	±	12.1129	0.505789	0.444524	jgi|Aspka1_1|13826|AKAW_02354	97.7	1164	jgi|Aspnid1|3301|AN7485	82.92	929	jgi|Aspfl1|38044|7000001155805874	79.45	984	jgi|Aspfu1|2195|Afu2g05730_mRNA	80.52	976	jgi|Aspte1|10325|ATET_06762	79.04	951	jgi|Yarli1|65929|YALI0B19250g	37.36	360	jgi|Sacce1|2895|YHL040C	30.62	265	1	1	1	1	1	1	1	1	110.332	±
1120358	1120082	5	146.095	±	6.70374	142.514	±	2.08937	0.133239	0.958548	149.21	±	1.73925	172.495	±	17.2223	0.161447	0.929837	jgi|Aspka1_1|20054|AKAW_08581	99	378	jgi|Aspnid1|3441|AN7603	86.5	329	jgi|Aspfl1|26690|7000001155838398	85.79	296	jgi|Aspfu1|3034|Afu2g15560_mRNA	88.44	337	jgi|Aspte1|5985|ATET_02422	83.92	293	jgi|Yarli1|69999|YALI0F09405g	71.27	231	jgi|Sacce1|2971|YHR026W	69.31	220	1	1	1	1	1	1	1	1	146.095	±
1121897	1121621	12	509.212	±	69.1915	497.061	±	41.6836	0.130372	0.959687	287.692	±	2.47597	366.001	±	34.7888	0.292052	0.822775	jgi|Aspka1_1|11914|AKAW_00442	98.21	1138	jgi|Aspnid1|4453|AN5860	79.26	898	jgi|Aspfl1|36318|7000001155817464	83.99	994	jgi|Aspfu1|2640|Afu2g11520_mRNA	83.6	987	jgi|Aspte1|4987|ATET_01425	82.21	937	jgi|Yarli1|70401|YALI0F19184g	47.41	446	jgi|Sacce1|1378|YDR345C	45.85	447	1	1	1	1	1	1	1	1	509.212	±
1148064	1147788	5	82.7585	±	8.1351	76.0777	±	3.7364	0.0602548	0.986496	93.4355	±	3.39239	136.892	±	28.4061	0.508949	0.499059	jgi|Aspka1_1|17148|AKAW_05675	99.4	337	jgi|Aspnid1|5294|AN1376	88.56	372	jgi|Aspfl1|35327|7000001155844710	89.05	378	jgi|Aspfu1|772|Afu1g09050_mRNA	80.33	304	jgi|Aspte1|2668|ATET_08530	88.06	366	jgi|Yarli1|68652|YALI0E12441g	61.08	230	jgi|Sacce1|3507|YJR073C	59.57	229	1	1	1	1	1	1	1	1	82.7585	±
1093272	1092996	4	108.816	±	13.4209	100.633	±	3.29874	0.0370984	0.992483	103.47	±	3.67665	121.624	±	8.56406	0.176609	0.920004	jgi|Aspka1_1|20858|AKAW_09385	98.61	578	jgi|Aspnid1|3562|AN7698	69.9	400	jgi|Aspfl1|31677|7000001155830399	81.41	515	jgi|Aspfu1|6634|Afu5g08420_mRNA	76.28	477	jgi|Aspte1|2396|ATET_08258	76.52	413	jgi|Yarli1|67195|YALI0D04048g	37.54	198	jgi|Sacce1|2071|YER118C	30.77	150	1	1	1	1	1	1	1	1	108.816	±
1141571	1141295	2	196.996	±	8.5182	180.505	±	1.00498	0.0143244	0.995711	112.856	±	4.4607	136.159	±	7.77266	0.202778	0.905842	jgi|Aspka1_1|17851|AKAW_06378	100	424	jgi|Aspnid1|1650|AN8194	86.54	379	jgi|Aspfl1|35889|7000001155843141	92.86	405	jgi|Aspfu1|6226|Afu5g03260_mRNA	91.35	397	jgi|Aspte1|2229|ATET_08091	91.43	398	jgi|Yarli1|65694|YALI0B13882g	44.34	167	jgi|Sacce1|1000|YDL018C	32.85	115	1	1	1	1	1	1	1	1	196.996	±
1103777	1103501	14	140.872	±	5.79627	128.085	±	13.1817	0.0121043	0.995781	96.4618	±	6.3436	206.502	±	33.3491	1.04554	0.00366772	jgi|Aspka1_1|16132|AKAW_04659	91.6	1107	jgi|Aspnid1|2383|AN3763	57.69	700	jgi|Aspfl1|34005|7000001155844279	61.44	724	jgi|Aspfu1|8875|Afu7g04730_mRNA	62.08	767	jgi|Aspte1|7923|ATET_04360	60.43	744	jgi|Yarli1|67250|YALI0D05401g	28.6	179	jgi|Sacce1|2887|YHL047C	24.78	162	1	1	1	1	1	1	1	1	140.872	±
1172547	1172271	1	134.468	±	5.06901	121.283	±	1.69935	0.00433741	0.998744	66.7861	±	2.9359	82.6539	±	12.4055	0.244319	0.874048	jgi|Aspka1_1|20779|AKAW_09306	100	625	jgi|Aspnid1|8677|AN3416	48.95	271	jgi|Aspfl1|32034|7000001155798175	84.95	480	jgi|Aspfu1|8657|Afu7g01510_mRNA	89.03	432	jgi|Aspte1|2835|ATET_08697	81.82	463	jgi|Yarli1|65568|YALI0B10780g	28.4	116	jgi|Sacce1|4872|YMR183C	27.21	95.1	1	1	1	1	1	1	1	1	134.468	±
[truncated: 6 more columns]

## Sheet: proximity_to_citA
transcriptId	proteinId	tmhmm	EC	NW305 -Fe_a			NW186 -Fe_a			log2FC	FDR	NW186 +Fe_a			NW186 +Fe_c			log2FC	FDR	NW305 -Fe_a			NW305 ++Fe_a			log2FC	FDR	predicted localisation
1141644	1141368	0	-	283.788	±	3.08861	367.471	±	40.0639	0.520822	0.552986	350.331	±	11.2144	420.751	±	115.76	0.197488	0.912677	283.788	±	3.08861	254.867	±	14.5156	-0.329422	0.630034	Membrane bound Mitochondrial with score 9.5
1141647	1141371	0	2.3.3.1	1571.19	±	246.868	1249.67	±	120.071	-0.166667	0.948881	551.49	±	6.68459	518.105	±	5.14156	-0.145048	0.937826	1571.19	±	246.868	740.565	±	40.6136	-1.22165	0.00183144	Membrane bound Mitochondrial with score 9.4
212337	212337	4	-	52.7869	±	7.20063	123.914	±	0.67568	1.43513	2.00377e-05	34.7003	±	1.91147	116.799	±	16.2153	1.66071	2.6115e-09	52.7869	±	7.20063	41.6528	±	2.17087	-0.440874	0.482609	Plasma membrane with score 4.3
1170085	1169809	12	-	113.086	±	7.37547	58.7509	±	7.85317	-0.793319	0.139209	195.355	±	3.81628	323.037	±	63.2346	0.663483	0.238375	113.086	±	7.37547	140.31	±	24.6331	0.176096	0.832866	Membrane bound Mitochondrial with score 8.7
1156129	1155853	5	-	62.0468	±	1.00258	132.171	±	18.1689	1.23111	0.000456349	61.6279	±	2.28814	108.632	±	3.10695	0.768268	0.0494248	62.0468	±	1.00258	61.5892	±	6.44501	-0.162062	0.846019	Membrane bound Mitochondrial with score 8.7

## Sheet: all_sorted
transcriptId	proteinId	tmhmm	NW305 -Fe_a			NW186 -Fe_a			log2FC	FDR	NW186 +Fe_a			NW186 +Fe_c			log2FC	FDR	NW305 -Fe_a			NW305 ++Fe_a			log2FC	FDR
1166104	1165828	12	14.6085	±	0.989586	139.893	±	22.4509	3.41603	4.62631e-28	34.0286	±	1.52442	350.106	±	111.78	3.3003	3.24074e-18	14.6085	±	0.989586	4.72918	±	0.460663	-1.75323	1.2497e-07
1186664	1186388	14	22.653	±	1.00145	64.9165	±	2.47147	1.66964	4.19837e-09	70.2222	±	5.08247	250.451	±	19.007	1.78267	6.87164e-14	22.653	±	1.00145	6.8979	±	0.821401	-1.87893	3.42572e-10		Legend:
212337	212337	4	52.7869	±	7.20063	123.914	±	0.67568	1.43513	2.00377e-05	34.7003	±	1.91147	116.799	±	16.2153	1.66071	2.6115e-09	52.7869	±	7.20063	41.6528	±	2.17087	-0.440874	0.482609			homology approach
212337	212337	4	52.7869	±	7.20063	123.914	±	0.67568	1.43513	2.00377e-05	34.7003	±	1.91147	116.799	±	16.2153	1.66071	2.6115e-09	52.7869	±	7.20063	41.6528	±	2.17087	-0.440874	0.482609			HMM approach
1188111	1187835	12	24.7333	±	0.333008	53.7891	±	6.51012	1.25603	0.000912817	87.0342	±	8.31911	109.847	±	46.957	0.267288	0.891374	24.7333	±	0.333008	9.74189	±	1.06754	-1.50575	4.04704e-06			proximity to citA
1156129	1155853	5	62.0468	±	1.00258	132.171	±	18.1689	1.23111	0.000456349	61.6279	±	2.28814	108.632	±	3.10695	0.768268	0.0494248	62.0468	±	1.00258	61.5892	±	6.44501	-0.162062	0.846019			sorted by log2FC in NW186 -Fe_a vs NW305 -Fe_a
1156129	1155853	5	62.0468	±	1.00258	132.171	±	18.1689	1.23111	0.000456349	61.6279	±	2.28814	108.632	±	3.10695	0.768268	0.0494248	62.0468	±	1.00258	61.5892	±	6.44501	-0.162062	0.846019			selected candidates
1105423	1105147	14	202.521	±	38.3494	407.768	±	8.54239	1.1544	0.0105369	34.7745	±	2.657	377.254	±	25.3427	3.417	1.51497e-59	202.521	±	38.3494	2.87612	±	0.0526638	-6.31556	1.88443e-91
1120486	1120210	7	76.9846	±	1.18781	110.491	±	2.48446	0.663096	0.276329	55.9326	±	0.795081	65.1157	±	9.50305	0.156602	0.932721	76.9846	±	1.18781	73.296	±	2.75323	-0.239107	0.751519
1178527	1178251	5	1.7709	±	0.10832	2.2522	±	0.340326	0.617212	0.552024	1.343	±	0.116649	1.06721	±	0.147487	-0.366052	0.764969	1.7709	±	0.10832	2.69058	±	0.106192	0.5149	0.436928
1138126	1137850	0	88.3378	±	5.02554	118.682	±	1.25846	0.580369	0.427864	51.6785	±	4.66858	219.346	±	35.8428	2.03459	2.93925e-13	88.3378	±	5.02554	26.4057	±	1.26938	-1.91285	4.67855e-14
1127066	1126790	1	37.2261	±	1.27884	47.8004	±	1.56235	0.531194	0.517034	54.6629	±	1.83979	26.9724	±	3.29504	-1.07174	0.000905445	37.2261	±	1.27884	55.5111	±	1.1563	0.43978	0.457714
1141644	1141368	0	283.788	±	3.08861	367.471	±	40.0639	0.520822	0.552986	350.331	±	11.2144	420.751	±	115.76	0.197488	0.912677	283.788	±	3.08861	254.867	±	14.5156	-0.329422	0.630034
1141644	1141368	0	283.788	±	3.08861	367.471	±	40.0639	0.520822	0.552986	350.331	±	11.2144	420.751	±	115.76	0.197488	0.912677	283.788	±	3.08861	254.867	±	14.5156	-0.329422	0.630034
1164872	1164596	4	196.191	±	1.18296	249.189	±	20.6973	0.500282	0.590744	75.4448	±	5.93807	113.958	±	9.73269	0.529604	0.408454	196.191	±	1.18296	148.702	±	9.81711	-0.56294	0.275693
1146665	1146389	1	108.539	±	4.88461	138.31	±	19.3594	0.497768	0.589385	116.632	±	2.50809	186.061	±	4.82874	0.626157	0.2067	108.539	±	4.88461	108.48	±	6.71832	-0.147047	0.861845
1083035	1082759	1	87.3272	±	5.64468	99.0539	±	0.509791	0.34083	0.808948	64.1416	±	0.230759	68.806	±	11.915	0.0543418	0.98124	87.3272	±	5.64468	58.6052	±	6.89477	-0.71667	0.111695
1125642	1125366	4	132.025	±	17.7735	146.93	±	8.61815	0.312271	0.843087	37.4074	±	1.4831	109.57	±	0.120643	1.5016	1.17628e-09	132.025	±	17.7735	75.8462	±	6.70846	-0.920546	0.0232433
1019516	1019516	2	144.186	±	12.8946	161.843	±	26.2064	0.308036	0.84979	192.886	±	0.709464	218.353	±	9.91602	0.120699	0.950619	144.186	±	12.8946	135.134	±	13.0894	-0.233359	0.761755
1105193	1104917	0	188.489	±	34.0396	207.271	±	13.579	0.29984	0.863493	273.958	±	4.25813	290.305	±	37.7755	0.0245588	0.994744	188.489	±	34.0396	106.555	±	2.73022	-0.969871	0.0241273
1121721	1121445	11	57.6146	±	1.74068	63.0111	±	2.3615	0.27835	0.870545	72.8981	±	0.469595	104.82	±	12.518	0.460738	0.543255	57.6146	±	1.74068	37.1535	±	4.54599	-0.796296	0.0531498
40744	40744	3	34.0762	±	1.51467	37.293	±	3.55516	0.273957	0.875673	132.371	±	11.6433	40.8643	±	6.76059	-1.7555	1.52697e-09	34.0762	±	1.51467	82.3826	±	0.62723	1.10728	0.000621824
1179216	1178940	0	194.272	±	13.7028	213.057	±	21.1596	0.271157	0.882345	664.992	±	5.60004	612.415	±	39.7902	-0.161965	0.929837	194.272	±	13.7028	393.004	±	37.1331	0.854109	0.0498185
1113742	1113466	2	338.242	±	10.3606	365.494	±	48.6984	0.242811	0.908344	455.53	±	13.8446	401.654	±	53.2843	-0.240796	0.876516	338.242	±	10.3606	423.606	±	7.24676	0.117557	0.892447
1156976	1156700	5	98.4026	±	3.11944	101.755	±	3.18941	0.195697	0.933227	434.886	±	16.175	257.814	±	44.2859	-0.798368	0.0737396	98.4026	±	3.11944	225.428	±	20.9376	1.03416	0.00448743
1165854	1165578	12	110.332	±	11.857	112.62	±	0.554549	0.189919	0.935283	107.223	±	2.38353	158.331	±	12.1129	0.505789	0.444524	110.332	±	11.857	53.5905	±	0.794727	-1.20075	0.000396768
1120358	1120082	5	146.095	±	6.70374	142.514	±	2.08937	0.133239	0.958548	149.21	±	1.73925	172.495	±	17.2223	0.161447	0.929837	146.095	±	6.70374	142.192	±	0.580285	-0.181705	0.823014
1121897	1121621	12	509.212	±	69.1915	497.061	±	41.6836	0.130372	0.959687	287.692	±	2.47597	366.001	±	34.7888	0.292052	0.822775	509.212	±	69.1915	503.958	±	74.6632	-0.176788	0.833055
1148064	1147788	5	82.7585	±	8.1351	76.0777	±	3.7364	0.0602548	0.986496	93.4355	±	3.39239	136.892	±	28.4061	0.508949	0.499059	82.7585	±	8.1351	72.8436	±	1.82471	-0.337116	0.618962
1093272	1092996	4	108.816	±	13.4209	100.633	±	3.29874	0.0370984	0.992483	103.47	±	3.67665	121.624	±	8.56406	0.176609	0.920004	108.816	±	13.4209	92.8496	±	0.00829181	-0.392745	0.541134
1163625	1163349	0	29.3642	±	1.78055	26.8019	±	1.03017	0.0224154	0.99463	35.3633	±	1.44489	32.4575	±	1.62803	-0.168931	0.925729	29.3642	±	1.78055	27.3074	±	0.941138	-0.271151	0.710254
1141571	1141295	2	196.996	±	8.5182	180.505	±	1.00498	0.0143244	0.995711	112.856	±	4.4607	136.159	±	7.77266	0.202778	0.905842	196.996	±	8.5182	150.75	±	3.27889	-0.54837	0.287514
1103777	1103501	14	140.872	±	5.79627	128.085	±	13.1817	0.0121043	0.995781	96.4618	±	6.3436	206.502	±	33.3491	1.04554	0.00366772	140.872	±	5.79627	3.29914	±	0.0564072	-5.55821	4.48472e-114
1172547	1172271	1	134.468	±	5.06901	121.283	±	1.69935	0.00433741	0.998744	66.7861	±	2.9359	82.6539	±	12.4055	0.244319	0.874048	134.468	±	5.06901	107.551	±	1.94189	-0.467796	0.417992
1219907	1219631	0	1.91813	±	0.367672	1.55532	±	0.0764101	-0.00922542	0.997507	4.76384	±	0.470882	5.84581	±	1.00106	0.275473	0.848408	1.91813	±	0.367672	1.6402	±	0.372704	-0.300541	0.720614
177364	177364	1	2.8165	±	0.183601	2.60776	±	0.00169758	-0.0312839	0.99377	1.87596	±	0.0736127	1.86729	±	0.318694	0.0100086	0.995545	2.8165	±	0.183601	1.46029	±	0.0473124	-1.04451	0.0336794
1138229	1137953	2	40.6819	±	3.74224	34.0001	±	3.57403	-0.10535	0.971786	141.12	±	2.31759	63.5835	±	6.84492	-1.2093	1.3661e-05	40.6819	±	3.74224	85.1761	±	6.98044	0.919004	0.0158839
1117326	1117050	3	40.3628	±	1.54926	32.0809	±	4.0024	-0.160046	0.949001	46.3468	±	3.98323	53.3458	±	4.46262	0.147341	0.936348	40.3628	±	1.54926	21.2799	±	0.766746	-1.07498	0.00192777
1141647	1141371	0	1571.19	±	246.868	1249.67	±	120.071	-0.166667	0.948881	551.49	±	6.68459	518.105	±	5.14156	-0.145048	0.937826	1571.19	±	246.868	740.565	±	40.6136	-1.22165	0.00183144
1147844	1147568	4	7482.49	±	509.414	5782.62	±	105.107	-0.216469	0.923019	3164.92	±	14.6602	3994.04	±	231.823	0.28107	0.835313	7482.49	±	509.414	6622.43	±	20.8562	-0.355257	0.600731
1182147	1181871	12	49.6648	±	1.88575	36.6285	±	0.940267	-0.285513	0.865448	37.1152	±	0.827193	30.3379	±	6.81051	-0.359908	0.744634	49.6648	±	1.88575	35.4323	±	0.483482	-0.649581	0.164937
1209788	1209512	0	50.8028	±	5.24691	36.8945	±	3.37013	-0.299251	0.85371	89.3735	±	2.45149	60.3017	±	0.798872	-0.608209	0.247026	50.8028	±	5.24691	87.2734	±	4.02768	0.620948	0.204738
1011311	1011311	0	55.1399	±	2.21687	38.6362	±	6.56751	-0.361817	0.789992	119.935	±	7.3388	98.3533	±	0.782423	-0.337026	0.758134	55.1399	±	2.21687	88.4677	±	3.26064	0.552416	0.281395
1168663	1168387	0	60.9151	±	2.05458	40.6388	±	0.630381	-0.445182	0.661133	91.2258	±	0.805646	80.8328	±	10.1815	-0.220749	0.891374	60.9151	±	2.05458	59.5491	±	5.52415	-0.217538	0.779806
1142076	1141800	1	43.0546	±	0.751081	25.3042	±	1.81118	-0.612439	0.355295	120.508	±	4.33823	73.3756	±	12.2336	-0.794651	0.0728293	43.0546	±	0.751081	59.0929	±	1.44732	0.347712	0.598324
1170085	1169809	12	113.086	±	7.37547	58.7509	±	7.85317	-0.793319	0.139209	195.355	±	3.81628	323.037	±	63.2346	0.663483	0.238375	113.086	±	7.37547	140.31	±	24.6331	0.176096	0.832866
1164503	1164227	2	43.6579	±	2.40957	19.3044	±	1.10912	-1.01462	0.00770394	124.934	±	0.496618	30.596	±	1.03001	-2.07988	5.43984e-25	43.6579	±	2.40957	100.114	±	12.8284	1.03624	0.00413064
1148640	1148364	0	66.9931	±	4.34015	29.5913	±	0.468844	-1.02197	0.00642622	19.7659	±	1.33941	31.7222	±	6.23222	0.603409	0.346476	66.9931	±	4.34015	21.5793	±	1.6258	-1.75403	9.9942e-11
1223085	1222809	0	172.065	±	39.874	70.7257	±	9.76969	-1.10212	0.0511021	52.5124	±	0.888416	74.546	±	15.5111	0.441649	0.609149	172.065	±	39.874	14.4966	±	1.3735	-3.73827	3.04346e-29
1115775	1115499	0	41.7934	±	0.537386	14.2082	±	0.301553	-1.39567	3.92062e-06	25.8736	±	1.85848	19.6479	±	1.58004	-0.439001	0.587787	41.7934	±	0.537386	30.5693	±	3.99404	-0.596668	0.239708
1146362	1146086	1	73.6534	±	8.50822	23.911	±	0.591507	-1.46658	5.84104e-06	61.6086	±	1.54949	63.3601	±	9.67525	-0.000677063	0.999803	73.6534	±	8.50822	26.6584	±	0.814034	-1.61511	3.62972e-08
37369	37369	0	0.0326033	±	0.0240493	-	±	-	#N/A	#N/A	0.0264296	±	0.0194452	0.019218	±	0.00980492	#N/A	#N/A	0.0326033	±	0.0240493	-	±	-	#N/A	#N/A
1179236	1178960	0	0.227795	±	0.0543452	0.46099	±	0.017324	#N/A	#N/A	0.706776	±	0.0685543	0.500711	±	0.000816892	#N/A	#N/A	0.227795	±	0.0543452	0.727374	±	0.112334	#N/A	#N/A

## Sheet: temp_table3
proteinId	tmhmm	NW305 -Fe_a			NW186 -Fe_a			log2FC	FDR	NW186 +Fe_a			NW186 +Fe_c			log2FC	FDR	NW305 -Fe_a			NW305 ++Fe_a			log2FC	FDR
1165828	12	14.6085	±	0.989586	139.893	±	22.4509	3.41603	4.62631e-28	34.0286	±	1.52442	350.106	±	111.78	3.3003	3.24074e-18	14.6085	±	0.989586	4.72918	±	0.460663	-1.75323	1.2497e-07
1186388	14	22.653	±	1.00145	64.9165	±	2.47147	1.66964	4.19837e-09	70.2222	±	5.08247	250.451	±	19.007	1.78267	6.87164e-14	22.653	±	1.00145	6.8979	±	0.821401	-1.87893	3.42572e-10
212337	4	52.7869	±	7.20063	123.914	±	0.67568	1.43513	2.00377e-05	34.7003	±	1.91147	116.799	±	16.2153	1.66071	2.6115e-09	52.7869	±	7.20063	41.6528	±	2.17087	-0.440874	0.482609
212337	4	52.7869	±	7.20063	123.914	±	0.67568	1.43513	2.00377e-05	34.7003	±	1.91147	116.799	±	16.2153	1.66071	2.6115e-09	52.7869	±	7.20063	41.6528	±	2.17087	-0.440874	0.482609
1187835	12	24.7333	±	0.333008	53.7891	±	6.51012	1.25603	0.000912817	87.0342	±	8.31911	109.847	±	46.957	0.267288	0.891374	24.7333	±	0.333008	9.74189	±	1.06754	-1.50575	4.04704e-06
1155853	5	62.0468	±	1.00258	132.171	±	18.1689	1.23111	0.000456349	61.6279	±	2.28814	108.632	±	3.10695	0.768268	0.0494248	62.0468	±	1.00258	61.5892	±	6.44501	-0.162062	0.846019
1155853	5	62.0468	±	1.00258	132.171	±	18.1689	1.23111	0.000456349	61.6279	±	2.28814	108.632	±	3.10695	0.768268	0.0494248	62.0468	±	1.00258	61.5892	±	6.44501	-0.162062	0.846019
1105147	14	202.521	±	38.3494	407.768	±	8.54239	1.1544	0.0105369	34.7745	±	2.657	377.254	±	25.3427	3.417	1.51497e-59	202.521	±	38.3494	2.87612	±	0.0526638	-6.31556	1.88443e-91
1120210	7	76.9846	±	1.18781	110.491	±	2.48446	0.663096	0.276329	55.9326	±	0.795081	65.1157	±	9.50305	0.156602	0.932721	76.9846	±	1.18781	73.296	±	2.75323	-0.239107	0.751519
1178251	5	1.7709	±	0.10832	2.2522	±	0.340326	0.617212	0.552024	1.343	±	0.116649	1.06721	±	0.147487	-0.366052	0.764969	1.7709	±	0.10832	2.69058	±	0.106192	0.5149	0.436928
1137850	0	88.3378	±	5.02554	118.682	±	1.25846	0.580369	0.427864	51.6785	±	4.66858	219.346	±	35.8428	2.03459	2.93925e-13	88.3378	±	5.02554	26.4057	±	1.26938	-1.91285	4.67855e-14
1126790	1	37.2261	±	1.27884	47.8004	±	1.56235	0.531194	0.517034	54.6629	±	1.83979	26.9724	±	3.29504	-1.07174	0.000905445	37.2261	±	1.27884	55.5111	±	1.1563	0.43978	0.457714
1141368	0	283.788	±	3.08861	367.471	±	40.0639	0.520822	0.552986	350.331	±	11.2144	420.751	±	115.76	0.197488	0.912677	283.788	±	3.08861	254.867	±	14.5156	-0.329422	0.630034
1141368	0	283.788	±	3.08861	367.471	±	40.0639	0.520822	0.552986	350.331	±	11.2144	420.751	±	115.76	0.197488	0.912677	283.788	±	3.08861	254.867	±	14.5156	-0.329422	0.630034
1164596	4	196.191	±	1.18296	249.189	±	20.6973	0.500282	0.590744	75.4448	±	5.93807	113.958	±	9.73269	0.529604	0.408454	196.191	±	1.18296	148.702	±	9.81711	-0.56294	0.275693
1146389	1	108.539	±	4.88461	138.31	±	19.3594	0.497768	0.589385	116.632	±	2.50809	186.061	±	4.82874	0.626157	0.2067	108.539	±	4.88461	108.48	±	6.71832	-0.147047	0.861845
1082759	1	87.3272	±	5.64468	99.0539	±	0.509791	0.34083	0.808948	64.1416	±	0.230759	68.806	±	11.915	0.0543418	0.98124	87.3272	±	5.64468	58.6052	±	6.89477	-0.71667	0.111695
1125366	4	132.025	±	17.7735	146.93	±	8.61815	0.312271	0.843087	37.4074	±	1.4831	109.57	±	0.120643	1.5016	1.17628e-09	132.025	±	17.7735	75.8462	±	6.70846	-0.920546	0.0232433
1019516	2	144.186	±	12.8946	161.843	±	26.2064	0.308036	0.84979	192.886	±	0.709464	218.353	±	9.91602	0.120699	0.950619	144.186	±	12.8946	135.134	±	13.0894	-0.233359	0.761755
1104917	0	188.489	±	34.0396	207.271	±	13.579	0.29984	0.863493	273.958	±	4.25813	290.305	±	37.7755	0.0245588	0.994744	188.489	±	34.0396	106.555	±	2.73022	-0.969871	0.0241273
1121445	11	57.6146	±	1.74068	63.0111	±	2.3615	0.27835	0.870545	72.8981	±	0.469595	104.82	±	12.518	0.460738	0.543255	57.6146	±	1.74068	37.1535	±	4.54599	-0.796296	0.0531498
40744	3	34.0762	±	1.51467	37.293	±	3.55516	0.273957	0.875673	132.371	±	11.6433	40.8643	±	6.76059	-1.7555	1.52697e-09	34.0762	±	1.51467	82.3826	±	0.62723	1.10728	0.000621824
1178940	0	194.272	±	13.7028	213.057	±	21.1596	0.271157	0.882345	664.992	±	5.60004	612.415	±	39.7902	-0.161965	0.929837	194.272	±	13.7028	393.004	±	37.1331	0.854109	0.0498185
1113466	2	338.242	±	10.3606	365.494	±	48.6984	0.242811	0.908344	455.53	±	13.8446	401.654	±	53.2843	-0.240796	0.876516	338.242	±	10.3606	423.606	±	7.24676	0.117557	0.892447
1156700	5	98.4026	±	3.11944	101.755	±	3.18941	0.195697	0.933227	434.886	±	16.175	257.814	±	44.2859	-0.798368	0.0737396	98.4026	±	3.11944	225.428	±	20.9376	1.03416	0.00448743
1165578	12	110.332	±	11.857	112.62	±	0.554549	0.189919	0.935283	107.223	±	2.38353	158.331	±	12.1129	0.505789	0.444524	110.332	±	11.857	53.5905	±	0.794727	-1.20075	0.000396768
1120082	5	146.095	±	6.70374	142.514	±	2.08937	0.133239	0.958548	149.21	±	1.73925	172.495	±	17.2223	0.161447	0.929837	146.095	±	6.70374	142.192	±	0.580285	-0.181705	0.823014
1121621	12	509.212	±	69.1915	497.061	±	41.6836	0.130372	0.959687	287.692	±	2.47597	366.001	±	34.7888	0.292052	0.822775	509.212	±	69.1915	503.958	±	74.6632	-0.176788	0.833055
1147788	5	82.7585	±	8.1351	76.0777	±	3.7364	0.0602548	0.986496	93.4355	±	3.39239	136.892	±	28.4061	0.508949	0.499059	82.7585	±	8.1351	72.8436	±	1.82471	-0.337116	0.618962
1092996	4	108.816	±	13.4209	100.633	±	3.29874	0.0370984	0.992483	103.47	±	3.67665	121.624	±	8.56406	0.176609	0.920004	108.816	±	13.4209	92.8496	±	0.00829181	-0.392745	0.541134
1163349	0	29.3642	±	1.78055	26.8019	±	1.03017	0.0224154	0.99463	35.3633	±	1.44489	32.4575	±	1.62803	-0.168931	0.925729	29.3642	±	1.78055	27.3074	±	0.941138	-0.271151	0.710254
1141295	2	196.996	±	8.5182	180.505	±	1.00498	0.0143244	0.995711	112.856	±	4.4607	136.159	±	7.77266	0.202778	0.905842	196.996	±	8.5182	150.75	±	3.27889	-0.54837	0.287514
1103501	14	140.872	±	5.79627	128.085	±	13.1817	0.0121043	0.995781	96.4618	±	6.3436	206.502	±	33.3491	1.04554	0.00366772	140.872	±	5.79627	3.29914	±	0.0564072	-5.55821	4.48472e-114
1172271	1	134.468	±	5.06901	121.283	±	1.69935	0.00433741	0.998744	66.7861	±	2.9359	82.6539	±	12.4055	0.244319	0.874048	134.468	±	5.06901	107.551	±	1.94189	-0.467796	0.417992
1219631	0	1.91813	±	0.367672	1.55532	±	0.0764101	-0.00922542	0.997507	4.76384	±	0.470882	5.84581	±	1.00106	0.275473	0.848408	1.91813	±	0.367672	1.6402	±	0.372704	-0.300541	0.720614
177364	1	2.8165	±	0.183601	2.60776	±	0.00169758	-0.0312839	0.99377	1.87596	±	0.0736127	1.86729	±	0.318694	0.0100086	0.995545	2.8165	±	0.183601	1.46029	±	0.0473124	-1.04451	0.0336794
1137953	2	40.6819	±	3.74224	34.0001	±	3.57403	-0.10535	0.971786	141.12	±	2.31759	63.5835	±	6.84492	-1.2093	1.3661e-05	40.6819	±	3.74224	85.1761	±	6.98044	0.919004	0.0158839
1117050	3	40.3628	±	1.54926	32.0809	±	4.0024	-0.160046	0.949001	46.3468	±	3.98323	53.3458	±	4.46262	0.147341	0.936348	40.3628	±	1.54926	21.2799	±	0.766746	-1.07498	0.00192777
1141371	0	1571.19	±	246.868	1249.67	±	120.071	-0.166667	0.948881	551.49	±	6.68459	518.105	±	5.14156	-0.145048	0.937826	1571.19	±	246.868	740.565	±	40.6136	-1.22165	0.00183144
1147568	4	7482.49	±	509.414	5782.62	±	105.107	-0.216469	0.923019	3164.92	±	14.6602	3994.04	±	231.823	0.28107	0.835313	7482.49	±	509.414	6622.43	±	20.8562	-0.355257	0.600731
1181871	12	49.6648	±	1.88575	36.6285	±	0.940267	-0.285513	0.865448	37.1152	±	0.827193	30.3379	±	6.81051	-0.359908	0.744634	49.6648	±	1.88575	35.4323	±	0.483482	-0.649581	0.164937
1209512	0	50.8028	±	5.24691	36.8945	±	3.37013	-0.299251	0.85371	89.3735	±	2.45149	60.3017	±	0.798872	-0.608209	0.247026	50.8028	±	5.24691	87.2734	±	4.02768	0.620948	0.204738
1011311	0	55.1399	±	2.21687	38.6362	±	6.56751	-0.361817	0.789992	119.935	±	7.3388	98.3533	±	0.782423	-0.337026	0.758134	55.1399	±	2.21687	88.4677	±	3.26064	0.552416	0.281395
1168387	0	60.9151	±	2.05458	40.6388	±	0.630381	-0.445182	0.661133	91.2258	±	0.805646	80.8328	±	10.1815	-0.220749	0.891374	60.9151	±	2.05458	59.5491	±	5.52415	-0.217538	0.779806
1141800	1	43.0546	±	0.751081	25.3042	±	1.81118	-0.612439	0.355295	120.508	±	4.33823	73.3756	±	12.2336	-0.794651	0.0728293	43.0546	±	0.751081	59.0929	±	1.44732	0.347712	0.598324
1169809	12	113.086	±	7.37547	58.7509	±	7.85317	-0.793319	0.139209	195.355	±	3.81628	323.037	±	63.2346	0.663483	0.238375	113.086	±	7.37547	140.31	±	24.6331	0.176096	0.832866
1164227	2	43.6579	±	2.40957	19.3044	±	1.10912	-1.01462	0.00770394	124.934	±	0.496618	30.596	±	1.03001	-2.07988	5.43984e-25	43.6579	±	2.40957	100.114	±	12.8284	1.03624	0.00413064
1148364	0	66.9931	±	4.34015	29.5913	±	0.468844	-1.02197	0.00642622	19.7659	±	1.33941	31.7222	±	6.23222	0.603409	0.346476	66.9931	±	4.34015	21.5793	±	1.6258	-1.75403	9.9942e-11
1222809	0	172.065	±	39.874	70.7257	±	9.76969	-1.10212	0.0511021	52.5124	±	0.888416	74.546	±	15.5111	0.441649	0.609149	172.065	±	39.874	14.4966	±	1.3735	-3.73827	3.04346e-29
1115499	0	41.7934	±	0.537386	14.2082	±	0.301553	-1.39567	3.92062e-06	25.8736	±	1.85848	19.6479	±	1.58004	-0.439001	0.587787	41.7934	±	0.537386	30.5693	±	3.99404	-0.596668	0.239708
1146086	1	73.6534	±	8.50822	23.911	±	0.591507	-1.46658	5.84104e-06	61.6086	±	1.54949	63.3601	±	9.67525	-0.000677063	0.999803	73.6534	±	8.50822	26.6584	±	0.814034	-1.61511	3.62972e-08
37369	0	0.0326033	±	0.0240493	-	±	-	#N/A	#N/A	0.0264296	±	0.0194452	0.019218	±	0.00980492	#N/A	#N/A	0.0326033	±	0.0240493	-	±	-	#N/A	#N/A
1178960	0	0.227795	±	0.0543452	0.46099	±	0.017324	#N/A	#N/A	0.706776	±	0.0685543	0.500711	±	0.000816892	#N/A	#N/A	0.227795	±	0.0543452	0.727374	±	0.112334	#N/A	#N/A
