# Supplementary material for: Aspergillus niger citrate exporter revealed by comparison of two alternative citrate producing conditions
Source: FEMS Microbiol Lett. 2019 Apr 10;366(7):fnz071. doi: 10.1093/femsle/fnz071 (PMC6502548; doi:10.1093/femsle/fnz071)
Supplement: Supplemental Files [file fnz071_supplemental_files.zip › Supplementary_Data_1.xlsx]

## Sheet: table_full
ATCC 1015 reference		Prediction results		avNtCov ± sd (corrected for library size)				read counts (raw)				DE analysis NW186 citrulline vs NW186 arginine
transcriptId	proteinId	EC number	protein localisation (most probable)	NW186 arginine		NW186 citrulline		NW186 arginine		NW186 citrulline		logFC	unshrunk.logFC	logCPM	PValue	FDR
1130422	1130146	-	Membrane bound Mitochondrial with score 5.5	0.192104	0.0365238	-	-	2	5	0	4	-	-	-	-	-
1161297	1161021	-	Plasma membrane with score 2.7	3.29403	0.148504	3.39187	0.5494	202	267	174	307	-0.0442475	-0.0442789	2.81461	0.925976	0.984738
1148778	1148502	-	Plasma membrane with score 9.3	0.0730283	0.032315	0.233712	0.074666	8	3	10	16	-	-	-	-	-
1200408	1200132	-	Membrane bound Mitochondrial with score 5.9	1.24507	0.066244	0.619017	0.124832	55	68	17	55	-0.989946	-0.992592	0.531542	0.0139475	0.0570007
182756	182756	-	Membrane bound Extracellular (Secreted) with score 4.6	15.2927	0.0102079	15.14	0.238471	374	447	262	628	-0.0603135	-0.0603324	3.61333	0.89656	0.980244
1114775	1114499	-	Mitochondrial with score 4.5	3.80444	0.135384	3.13551	0.328976	151	193	87	249	-0.249884	-0.250065	2.27073	0.576449	0.869256
1148781	1148505	-	Plasma membrane with score 5.9	0.522002	0.023692	0.161425	0.0287873	32	31	10	13	-	-	-	-	-
1169555	1169279	-	Cytoplasmic with score 6.9	1.16378	0.00836321	1.04081	0.200802	33	43	24	43	-0.335313	-0.336593	0.132163	0.488889	0.809945
1114777	1114501	-	Cytoplasmic with score 5.7	4.22639	0.0266936	4.75991	0.308024	129	149	106	230	0.113284	0.113364	2.15632	0.806265	0.95438
1114779	1114503	-	Plasma membrane with score 7.0	2.69976	0.0827595	2.96017	0.153008	151	194	132	274	0.0956465	0.0956987	2.44931	0.836877	0.963104
1148784	1148508	-	Cytoplasmic with score 6.3	1.30913	0.336504	1.38248	0.200278	42	81	47	87	0.0245424	0.0245287	0.932961	0.961402	0.995075
1155902	1155626	-	Membrane bound Peroxisomal with score 8.1	10.3786	0.664247	7.91284	0.294427	598	628	287	759	-0.439211	-0.439308	4.02269	0.278338	0.590558
1155903	1155627	-	Cytoplasmic with score 6.8	13.2319	0.597805	7.62718	1.53422	446	580	152	548	-0.830293	-0.830542	3.59808	0.0229576	0.0870173
1114786	1114510	-	Nuclear with score 5.5	14.9669	0.0151434	17.5612	0.691024	1122	1335	874	2313	0.171807	0.171822	5.30647	0.705336	0.923672
1130434	1130158	-	Nuclear with score 3.5	606.859	73.1298	504.348	92.0445	10177	15369	5508	19160	-0.324585	-0.324589	8.42624	0.463845	0.78774
1148788	1148512	-	Plasma membrane with score 5.3	32.241	0.425915	31.9356	1.53511	5010	5787	3279	8618	-0.0631418	-0.0631432	7.32281	0.891815	0.978976
1099191	1098915	2.7.11.1;2.7.11.21	Nuclear with score 6.6	3.9633	0.282259	8.81714	1.20499	387	530	562	1782	1.1045	1.1047	4.44331	0.00022663	0.00144707
1148790	1148514	-	Membrane bound Lysosomal with score 6.6	0.0154301	0.00649112	0.0115312	0.000499266	1	3	1	2	-	-	-	-	-
1080421	1080145	-	Plasma membrane with score 8.8	0.0779804	0.0463299	0.745945	0.507566	10	4	11	22	-	-	-	-	-
1169568	1169292	-	Nuclear with score 4.2	1.85792	0.0621857	0.949254	0.110013	32	37	15	25	-	-	-	-	-
1169569	1169293	-	Cytoplasmic with score 2.9	72.5808	0.747334	2.39768	0.124819	1387	1688	31	83	-4.95365	-4.95692	4.58861	1.1511e-101	6.04631e-99
1200456	1200180	-	Membrane bound Peroxisomal with score 7.9	152.717	5.23975	0.410527	0.078186	7011	8889	12	39	-8.48842	-8.49596	6.9109	7.6847e-240	7.66933e-236
1148794	1148518	-	Mitochondrial with score 4.5	-	-	-	-	3	0	0	0	-	-	-	-	-
141514	141514	-	Nuclear with score 4.8	0.0419827	0.0266557	-	-	1	1	2	0	-	-	-	-	-
1080044	1079768	-	Plasma membrane with score 5.6	0.156586	0.0153703	0.51627	0.050876	23	30	45	132	1.51761	1.52173	0.67616	4.35483e-05	0.000323613
1130444	1130168	-	Plasma membrane with score 6.5	3.34367	0.551072	0.774183	0.0212073	79	130	15	36	-2.20771	-2.21363	0.974666	1.08454e-08	1.35635e-07
43578	43578	-	Membrane bound Lysosomal with score 7.2	-	-	-	-	3	0	1	0	-	-	-	-	-
1180866	1180590	3.1.1.73	Membrane bound Extracellular (Secreted) with score 8.1	0.116992	0.0504662	0.113453	0.014393	5	2	3	6	-	-	-	-	-
1155907	1155631	-	Membrane bound Mitochondrial with score 7.6	163.668	2.11042	9.41215	0.460897	4470	5186	167	453	-4.17123	-4.17181	6.27135	1.14654e-103	6.35695e-101
1114796	1114520	2.3.3.13	Cytoplasmic with score 6.2	4.64082	0.416289	12.4575	1.92532	283	288	562	1008	1.37115	1.37151	3.96781	9.73449e-05	0.000671197
1079720	1079444	-	Plasma membrane with score 5.4	5.84274	0.053242	6.33986	0.73349	269	322	178	552	0.0614583	0.0614851	3.19627	0.894368	0.979869
1200468	1200192	-	Mitochondrial with score 2.9	13.3184	1.0637	10.4797	0.415406	703	695	384	823	-0.363035	-0.363104	4.24994	0.400469	0.735631
1161309	1161033	-	Membrane bound Vacuolar with score 3.9	89.5101	1.59532	24.2758	2.42687	3462	4275	601	1780	-1.93408	-1.9342	6.20465	4.58773e-20	1.65291e-18
43571	43571	-	Membrane bound Mitochondrial with score 5.0	1.31319	0.246352	1.27048	0.0630191	21	35	18	41	-	-	-	-	-
142824	142824	-	Cytoplasmic with score 5.7	6.08428	0.0984046	2.59562	0.31319	51	62	17	33	-1.34971	-1.35442	0.328428	0.00084596	0.00479153
1099202	1098926	3.2.1.22	Membrane bound Extracellular (Secreted) with score 6.5	82.6205	1.99047	20.6257	3.02227	5507	6911	841	2760	-2.05068	-2.05077	6.86232	5.48824e-19	1.80173e-17
1080352	1080076	-	Extracellular (Secreted) with score 9.2	0.18891	0.0211069	0.183031	0.0148258	12	11	6	20	-	-	-	-	-
1200480	1200204	-	Cytoplasmic with score 3.5	0.240213	0.0481165	0.381002	0.176431	6	11	4	29	-	-	-	-	-
1169584	1169308	-	Mitochondrial with score 5.6	0.0625547	0.0455771	-	-	2	1	1	0	-	-	-	-	-
1200482	1200206	-	Peroxisomal with score 8.9	7.77408	0.150632	5.15681	0.364207	157	182	76	161	-0.676022	-0.676632	2.08877	0.0813952	0.245415
1180872	1180596	-	Cytoplasmic with score 7.8	12.8036	1.33357	14.7956	2.51378	880	855	747	1295	0.156943	0.156962	4.81082	0.73947	0.934577
1141375	1141099	-	Mitochondrial with score 6.9	1.45397	0.521972	2.88507	0.585131	7	16	16	29	-	-	-	-	-
189326	189326	-	Cytoplasmic with score 3.3	0.195281	0.0345169	0.827204	0.11786	7	12	26	47	-	-	-	-	-
1114812	1114536	-	Cytoplasmic with score 7.2	15.6367	0.340791	18.8847	0.150814	673	777	554	1376	0.225886	0.22592	4.57851	0.613004	0.887535
1200493	1200217	-	Plasma membrane with score 8.7	8.35137	0.147042	9.16204	0.374073	445	547	359	810	0.080803	0.08082	3.95439	0.861379	0.969579
1161314	1161038	-	Membrane bound Mitochondrial with score 4.8	71.1785	0.376818	71.3373	7.42722	1552	1828	962	2897	-0.0519153	-0.0519188	5.65174	0.911024	0.982261
1114817	1114541	-	Membrane bound Mitochondrial with score 1.9	1.12224	0.165278	0.9521	0.0503772	89	79	50	111	-0.242462	-0.242841	1.28248	0.603759	0.883622
1200508	1200232	-	Plasma membrane with score 9.6	1.323	0.134115	0.600503	0.0573183	55	50	13	39	-1.23242	-1.23666	0.254204	0.00369623	0.0178896
1114819	1114543	-	Cytoplasmic with score 3.0	0.363726	0.0266412	0.299817	0.0124729	49	48	24	52	-0.536791	-0.538389	0.38896	0.23812	0.53717
1130465	1130189	-	Plasma membrane with score 4.7	0.223313	0.0443598	3.67978	0.0735943	11	8	94	236	3.90622	3.92259	1.25278	5.42158e-27	2.87543e-25
1200515	1200239	-	Mitochondrial with score 8.7	1.78685	0.354754	24.709	0.38249	50	100	664	1462	3.69937	3.70146	3.97203	2.25481e-30	1.36382e-28
1148812	1148536	-	Membrane bound Mitochondrial with score 8.4	12.6198	0.0685885	15.2309	0.805108	974	1175	862	1897	0.215114	0.215135	5.13723	0.63235	0.894855
1130468	1130192	-	Extracellular (Secreted) with score 9.6	4.95919	0.351203	9.00563	1.57344	101	108	143	237	0.788378	0.789039	2.13326	0.0723075	0.224248
1114822	1114546	-	Membrane bound Vacuolar with score 5.0	0.249719	0.0374544	0.0650947	0.0066131	35	52	10	18	-1.79955	-1.80938	-0.146014	5.68182e-05	0.000410605
1200532	1200256	-	Membrane bound Mitochondrial with score 5.0	2.24091	0.688832	0.88977	0.075625	64	145	28	59	-1.38188	-1.38458	1.13943	0.00485877	0.0227015
1130471	1130195	-	Extracellular (Secreted) with score 3.9	0.545035	0.0918245	0.116106	0.0404485	12	11	4	5	-	-	-	-	-
1200534	1200258	-	Plasma membrane with score 9.4	0.142063	0.0577357	0.0577999	0.00102641	9	20	4	8	-	-	-	-	-
1148816	1148540	-	Membrane bound Golgi with score 7.9	0.509029	0.10088	0.154214	0.00209303	21	40	7	13	-	-	-	-	-
1141379	1141103	-	Cytoplasmic with score 5.4	20.1472	3.26723	11.7423	3.15821	417	675	149	606	-0.836548	-0.836788	3.67425	0.0488127	0.164522
1155919	1155643	-	Nuclear with score 4.6	11.0513	0.0260207	14.7415	1.493	856	1007	720	2085	0.359556	0.359596	5.00976	0.390954	0.72721
1114832	1114556	-	Membrane bound Mitochondrial with score 6.3	4.94471	0.196084	1.65179	0.414902	174	225	32	131	-1.56494	-1.56654	2.02179	6.82712e-06	5.86862e-05
189113	189113	-	Cytoplasmic with score 7.1	7.75902	0.151138	2.79587	0.150673	217	252	49	136	-1.55254	-1.55392	2.26852	7.00437e-08	7.88979e-07
1130478	1130202	-	Plasma membrane with score 8.8	0.487281	0.0556873	0.500375	0.00876795	40	40	31	63	0.0604272	0.0605464	0.387076	0.899394	0.980764
1130479	1130203	-	Cytoplasmic with score 7.9	0.400893	0.106109	0.161537	0.0554272	4	9	1	5	-	-	-	-	-
1161325	1161049	-	Membrane bound Mitochondrial with score 4.7	12.9893	1.49282	21.633	1.72258	333	497	401	1135	0.67697	0.677123	4.01924	0.0646827	0.206109
1141383	1141107	-	Cytoplasmic with score 8.8	312.419	11.5865	1506.13	153.514	4180	5352	13301	38697	2.21825	2.21828	8.66653	4.23333e-27	2.27143e-25
1141385	1141109	-	Endoplasmic reticulum with score 6.6	2.7751	0.856581	4.09357	0.473049	20	12	14	42	-	-	-	-	-
1161327	1161051	-	Nuclear with score 6.0	0.688568	0.215574	0.86371	0.307924	9	24	7	43	-	-	-	-	-
1155923	1155647	-	Nuclear with score 5.3	3.28809	0.271959	5.79273	0.00897253	409	586	561	1362	0.783054	0.783196	4.34994	0.0201692	0.0780492
1099239	1098963	-	Cytoplasmic with score 8.8	120.817	6.17115	55.9322	7.55769	2749	3663	800	2614	-1.16918	-1.16925	6.12408	3.74151e-05	0.000280965
1180891	1180615	-	Plasma membrane with score 6.2	31.0191	1.11791	73.2793	11.7745	2473	3104	3520	11681	1.17565	1.17568	7.09985	2.71562e-05	0.00020912
1141389	1141113	-	Plasma membrane with score 4.5	519.465	6.62358	973.155	12.7269	27244	33727	36238	88116	0.855047	0.855049	10.3367	0.00392685	0.0188667
1114850	1114574	-	Membrane bound Mitochondrial with score 4.3	9.20285	0.236049	4.74406	0.407631	415	522	140	412	-0.988344	-0.988693	3.41684	0.00129466	0.00702975
1099252	1098976	-	Plasma membrane with score 8.7	0.299163	0.0141329	0.730531	0.486094	33	33	18	46	-	-	-	-	-
1155930	1155654	-	Membrane bound Mitochondrial with score 3.0	82.2279	0.461716	42.4803	4.25025	3593	4255	1156	3450	-1.00915	-1.0092	6.47411	0.000177499	0.00115554
1099253	1098977	-	Cytoplasmic with score 6.7	108.57	1.54966	39.9392	4.42116	3098	3587	695	2114	-1.49707	-1.49716	6.09986	1.35367e-10	2.1732e-09
1114856	1114580	-	Membrane bound Endoplasmic reticulum with score 7.6	167.541	4.0763	158.743	2.08675	2920	3679	1931	4865	-0.142015	-0.14202	6.56965	0.756612	0.939056
1200605	1200329	-	Membrane bound Mitochondrial with score 6.7	121.455	2.56712	95.2833	9.73818	6659	7613	3192	9564	-0.40708	-0.407088	7.56769	0.317639	0.640023
1114859	1114583	-	Plasma membrane with score 9.1	1.96778	0.050594	2.32183	0.0307981	203	230	159	400	0.174839	0.174926	2.8171	0.700305	0.921308
1099259	1098983	-	Membrane bound Mitochondrial with score 4.4	0.833395	0.0136402	1.03845	0.0299075	78	88	63	162	0.238132	0.238437	1.48499	0.596874	0.879363
1114864	1114588	-	Membrane bound Extracellular (Secreted) with score 8.5	4.09932	0.0649879	2.17349	0.0759578	216	261	84	184	-0.995439	-0.996153	2.45879	0.00289431	0.0143922
1148835	1148559	3.2.1.55	Membrane bound Extracellular (Secreted) with score 7.7	0.0424243	0.00956013	0.00555313	0.000890836	6	3	1	2	-	-	-	-	-
1079846	1079570	-	Plasma membrane with score 8.5	-	-	0.0547587	0.0107239	1	0	3	8	-	-	-	-	-
1200618	1200342	-	Membrane bound Mitochondrial with score 4.3	0.199415	0.0351026	0.128882	0.0181492	16	15	7	18	-	-	-	-	-
1080583	1080307	-	Plasma membrane with score 3.3	0.614432	0.00280901	0.952677	0.087589	85	102	77	239	0.521442	0.521996	1.80043	0.204572	0.483407
1180901	1180625	-	Membrane bound Extracellular (Secreted) with score 6.3	0.201621	0.0417329	0.635921	0.0878744	4	4	8	23	-	-	-	-	-
1079873	1079597	-	Membrane bound Mitochondrial with score 4.4	0.781212	0.11751	0.454347	0.049122	27	29	10	29	-	-	-	-	-
1180902	1180626	-	Cytoplasmic with score 9.0	0.635386	0.15011	0.568302	0.122424	12	24	12	19	-	-	-	-	-
1080406	1080130	-	Membrane bound Mitochondrial with score 7.4	1.0192	0.10001	0.573319	0.0814953	34	49	17	30	-0.976337	-0.980428	0.0113863	0.032159	0.115907
1079819	1079543	-	Plasma membrane with score 4.5	3.27241	0.344429	4.45863	0.234767	188	187	173	384	0.405183	0.405398	2.74562	0.345447	0.674273
1200625	1200349	-	Cytoplasmic with score 7.3	57.2829	2.62655	48.3252	5.01257	1556	1670	794	2316	-0.291652	-0.291675	5.47782	0.502989	0.822925
1161341	1161065	-	Membrane bound Extracellular (Secreted) with score 7.6	33.4092	0.927984	28.9715	0.798719	994	1234	577	1339	-0.379567	-0.379613	4.89929	0.361572	0.693256
1114867	1114591	3.5.1.4	Cytoplasmic with score 7.7	108.003	8.23143	72.4285	0.686122	6672	6882	2868	7104	-0.633862	-0.633876	7.40696	0.0694974	0.21722
1114868	1114592	-	Cytoplasmic with score 8.1	250.907	16.3812	184.284	0.469185	13811	14479	6637	16197	-0.494125	-0.49413	8.52358	0.200745	0.477462
1000234	1000234	-	Extracellular (Secreted) with score 8.0	0.711971	0.102471	13.911	0.112525	10	9	117	291	4.21663	4.23322	1.53751	4.76805e-33	3.32763e-31
1155939	1155663	-	Membrane bound Mitochondrial with score 4.6	65.3478	4.02861	37.2066	7.75513	2587	2730	1165	1859	-0.857401	-0.857452	5.97336	0.0367002	0.129607
1114874	1114598	-	Membrane bound Peroxisomal with score 5.7	8.73597	0.257563	3.00809	0.134763	394	445	98	217	-1.58048	-1.58128	3.10008	1.54207e-08	1.8953e-07
1155941	1155665	-	Plasma membrane with score 2.6	2.7976	0.11755	4.2681	0.107438	105	139	121	283	0.556153	0.556587	2.20529	0.164462	0.414687
1080039	1079763	-	Plasma membrane with score 4.7	0.229489	0.0216048	0.43073	0.0128926	12	15	16	41	-	-	-	-	-
1200646	1200370	-	Cytoplasmic with score 4.1	0.706601	0.123845	0.650574	0.0979908	18	29	14	27	-	-	-	-	-
1130511	1130235	-	Plasma membrane with score 3.1	0.0978878	0.00794785	0.0819824	0.0393376	6	6	5	6	-	-	-	-	-
1079785	1079509	-	Plasma membrane with score 4.3	30.7454	1.44356	17.7507	1.96729	1752	2293	653	1996	-0.85101	-0.851076	5.56664	0.00594414	0.0271872
1180910	1180634	-	Cytoplasmic with score 7.2	27.6493	1.07288	11.9413	3.40867	408	451	85	370	-1.24922	-1.24974	3.21617	0.00103369	0.00573759
1180911	1180635	-	Membrane bound Mitochondrial with score 8.2	76.4426	5.14723	90.1538	18.8998	2130	2912	1488	5518	0.176622	0.17663	6.33595	0.701343	0.921796
1161349	1161073	-	Cytoplasmic with score 9.9	47.9356	0.413231	10.7416	0.609185	1321	1603	206	547	-2.15997	-2.16037	4.76082	4.72032e-25	2.28683e-23
1200662	1200386	-	Membrane bound Peroxisomal with score 9.0	7.47683	0.758572	7.99936	0.048126	390	375	257	628	0.0175011	0.0175059	3.5617	0.969947	0.995397
1200666	1200390	-	Cytoplasmic with score 8.2	98.1863	0.399101	55.1243	5.96791	3060	3585	1033	3169	-0.910347	-0.910391	6.26826	0.00172411	0.0090944
1148854	1148578	-	Membrane bound Endoplasmic reticulum with score 4.3	16.9463	0.116784	11.762	1.31457	586	702	251	772	-0.57518	-0.575306	4.02752	0.12451	0.338427
43507	43507	-	Nuclear with score 6.5	3.71269	0.734686	3.54543	0.195742	61	47	36	75	-0.134478	-0.13481	0.716636	0.785778	0.948146
1080204	1079928	-	Cytoplasmic with score 5.8	-	-	0.0269595	0.0168395	2	0	1	4	-	-	-	-	-
1114888	1114612	3.2.1.99	Membrane bound Extracellular (Secreted) with score 7.9	0.601951	0.142884	0.41724	0.0915101	18	34	14	20	-	-	-	-	-
1148857	1148581	-	Membrane bound Mitochondrial with score 2.8	4.89272	0.0274838	4.70582	0.570397	296	345	175	542	-0.0824214	-0.0824488	3.24312	0.858869	0.969122
1180914	1180638	-	Membrane bound Mitochondrial with score 7.2	23.8723	2.37959	37.3756	1.15059	766	769	742	1918	0.587087	0.587159	4.87337	0.109965	0.309053
1099291	1099015	-	Cytoplasmic with score 6.3	53.2385	1.48843	119.729	12.001	3552	4487	5212	15581	1.13251	1.13253	7.59721	1.2069e-05	9.86477e-05
1141410	1141134	-	Nuclear with score 7.9	52.0172	3.5998	165.865	8.9853	382	524	964	2105	1.62492	1.62517	4.80251	5.99063e-10	8.97696e-09
56950	56950	3.1.1.5	Membrane bound Extracellular (Secreted) with score 8.5	85.0108	1.37226	49.4207	3.12498	4733	5811	2055	4445	-0.834199	-0.834224	6.95911	0.00818033	0.0358383
1169657	1169381	-	Extracellular (Secreted) with score 6.9	0.119848	0.0302339	0.112403	0.0596371	2	4	3	2	-	-	-	-	-
1080545	1080269	-	Cytoplasmic with score 6.5	0.0290948	0.00558568	0.0423677	0.0384781	2	1	2	1	-	-	-	-	-
1169659	1169383	-	Membrane bound Mitochondrial with score 5.0	-	-	-	-	0	1	0	1	-	-	-	-	-
43496	43496	-	Mitochondrial with score 5.1	-	-	0.239544	0.0801544	0	0	2	7	-	-	-	-	-
1148863	1148587	-	Nuclear with score 6.4	0.0082308	0.00221687	0.0115333	0.0039755	5	5	6	12	-	-	-	-	-
1148864	1148588	-	Plasma membrane with score 9.0	0.0219371	0.00454471	0.0196032	0.00913632	1	3	1	4	-	-	-	-	-
1080091	1079815	-	Membrane bound Mitochondrial with score 6.2	0.363706	0.0476774	0.266337	0.0573265	22	34	12	41	-	-	-	-	-
1130528	1130252	-	Membrane bound Lysosomal with score 8.6	0.0390783	0.00328935	0.0393236	0.000809667	3	3	3	5	-	-	-	-	-
1079838	1079562	-	Plasma membrane with score 6.3	0.186668	0.0541146	0.0275397	0.0124166	16	26	5	3	-	-	-	-	-
1080360	1080084	-	Membrane bound Endoplasmic reticulum with score 6.4	0.196264	0.0257305	0.0419156	0.00737862	10	10	1	7	-	-	-	-	-
1200682	1200406	-	Extracellular (Secreted) with score 9.2	0.0390093	0.0257774	-	-	1	1	1	0	-	-	-	-	-
43489	43489	-	Membrane bound Endoplasmic reticulum with score 6.1	0.541685	0.118136	0.124249	0.0538022	33	24	8	6	-	-	-	-	-
1079721	1079445	-	Membrane bound Peroxisomal with score 7.2	0.0702939	0.036136	0.0188537	0.0108473	4	8	1	5	-	-	-	-	-
1148870	1148594	-	Membrane bound Mitochondrial with score 2.3	2.53521	0.172039	0.365264	0.00452662	173	186	18	46	-2.68782	-2.6929	1.68409	1.71608e-18	5.38569e-17
1148885	1148609	-	Membrane bound Mitochondrial with score 8.2	0.167544	0.0206513	-	-	11	8	0	3	-	-	-	-	-
43485	43485	-	Extracellular (Secreted) with score 5.4	0.164577	0.00261389	-	-	2	3	0	1	-	-	-	-	-
1079994	1079718	-	Membrane bound Mitochondrial with score 2.9	18.8398	0.917198	11.2664	0.380799	729	805	312	697	-0.764311	-0.764465	4.21593	0.0240468	0.0903227
1148872	1148596	-	Cytoplasmic with score 5.9	0.2446	0.0368302	0.0604681	0.0519208	11	19	1	12	-	-	-	-	-
43482	43482	-	Membrane bound Mitochondrial with score 6.0	-	-	-	-	3	0	0	3	-	-	-	-	-
43481	43481	-	Cytoplasmic with score 5.5	1.13009	0.0713384	1.74333	0.450051	28	42	42	63	0.514455	0.515783	0.419257	0.310677	0.63122
1080458	1080182	-	Membrane bound Endoplasmic reticulum with score 8.7	0.00939876	0.00385116	0.00620294	0.00260216	2	1	1	1	-	-	-	-	-
1148874	1148598	-	Plasma membrane with score 8.2	0.122604	0.00188418	0.109527	0.016181	5	6	3	9	-	-	-	-	-
43478	43478	-	Plasma membrane with score 6.9	1.06914	0.0821754	3.10576	0.269781	29	41	56	162	1.42053	1.42353	0.993088	6.43664e-05	0.000460155
1169678	1169402	-	Cytoplasmic with score 4.3	-	-	-	-	2	0	1	0	-	-	-	-	-
1130543	1130267	-	Membrane bound Mitochondrial with score 9.3	-	-	-	-	0	0	0	1	-	-	-	-	-
1148875	1148599	-	Cytoplasmic with score 4.4	0.00957958	0.00346334	0.0533151	0.0413346	3	1	4	3	-	-	-	-	-
43474	43474	-	Mitochondrial with score 4.9	0.794571	0.0891682	0.934837	0.454802	15	12	13	15	-	-	-	-	-
1200696	1200420	-	Plasma membrane with score 6.8	0.663145	0.104445	0.688854	0.00343255	39	64	33	83	-0.014754	-0.0148084	0.674285	0.976483	0.995526
1155949	1155673	1.4.3.22	Cytoplasmic with score 8.0	9.75648	0.197073	34.794	3.21375	647	754	1437	4251	1.78231	1.78248	5.55795	5.98716e-16	1.52428e-14
1200707	1200431	-	Membrane bound Golgi with score 9.4	4.92806	0.398493	9.30665	1.67549	217	301	352	608	0.828784	0.829065	3.44272	0.0436116	0.150343
1079842	1079566	-	Plasma membrane with score 7.6	0.629452	0.0298455	0.675737	0.0735326	38	50	35	63	0.0159732	0.0159247	0.490255	0.973204	0.995397
43467	43467	-	Membrane bound Endoplasmic reticulum with score 8.7	-	-	0.0585154	0.0382476	2	0	4	3	-	-	-	-	-
1180921	1180645	-	Membrane bound Golgi with score 7.3	7.60379	0.164284	5.82416	0.88128	397	450	239	426	-0.437563	-0.437708	3.49127	0.319458	0.642651
1114911	1114635	-	Membrane bound Extracellular (Secreted) with score 9.1	4.36882	0.267408	5.95704	0.982889	189	262	216	385	0.336657	0.336806	2.95302	0.463563	0.78774
1114914	1114638	-	Plasma membrane with score 6.1	30.9092	0.204804	14.9923	1.89276	1639	1977	617	1204	-1.09689	-1.097	5.32996	0.000488719	0.00292061
1169690	1169414	-	Mitochondrial with score 6.0	15.9824	0.351613	22.3125	5.50362	155	186	112	447	0.403425	0.403673	2.5914	0.371193	0.706023
1114915	1114639	-	Nuclear with score 5.5	34.0514	0.000960329	45.1817	0.0276857	882	1049	811	1976	0.350841	0.350878	5.05778	0.404654	0.739206
1099314	1099038	-	Membrane bound Endoplasmic reticulum with score 5.9	1.79331	0.132994	3.20565	1.42605	55	73	39	249	0.754309	0.755406	1.41737	0.173425	0.430863
1080226	1079950	-	Plasma membrane with score 2.8	1.69471	0.134311	2.47368	0.380555	428	552	370	1251	0.456749	0.456843	4.13363	0.268239	0.578191
1200736	1200460	-	Membrane bound Endoplasmic reticulum with score 7.5	1.04738	0.0973058	1.98811	0.462879	134	196	250	368	0.898539	0.899008	2.83494	0.0523119	0.173619
1141413	1141137	-	Cytoplasmic with score 7.5	115.357	1.64043	414.356	28.1643	3141	3640	7204	20146	1.78916	1.78919	7.83822	4.79105e-18	1.45776e-16
1130557	1130281	1.3.1.9;2.3.1.38;2.3.1.39;3.1.2.14;4.2.1.59;2.3.1.86	Membrane bound Vacuolar with score 5.8	0.189305	0.016676	0.250958	0.00243529	39	55	42	94	0.358479	0.359233	0.74956	0.431226	0.76075
1169697	1169421	-	Mitochondrial with score 8.1	3.31508	0.0482003	1.32808	0.107393	87	105	28	54	-1.39118	-1.39409	1.05707	0.000114584	0.000775812
1079708	1079432	-	Cytoplasmic with score 7.7	0.309287	0.0963252	0.299459	0.0865347	6	13	7	10	-	-	-	-	-
1114921	1114645	-	Cytoplasmic with score 5.2	1.5861	0.113515	0.825479	0.00199648	71	75	26	60	-0.953872	-0.956047	0.802748	0.0152588	0.0616029
1114924	1114648	-	Membrane bound Mitochondrial with score 4.4	30.0683	0.291023	12.5543	2.06206	1082	1267	252	892	-1.32194	-1.32215	4.63877	6.25512e-06	5.40977e-05
1155959	1155683	-	Membrane bound Endoplasmic reticulum with score 6.2	52.6087	1.21519	16.9937	0.436895	2713	3095	615	1446	-1.66541	-1.66554	5.85759	1.00348e-13	2.10101e-12
1079760	1079484	-	Membrane bound Extracellular (Secreted) with score 4.3	0.321423	0.137871	0.0945951	0.020334	19	14	4	10	-	-	-	-	-
1114931	1114655	-	Membrane bound Mitochondrial with score 5.2	25.4614	2.30515	7.9847	0.503481	1108	1104	237	508	-1.72485	-1.7252	4.46312	2.82555e-10	4.38554e-09
1080431	1080155	-	Membrane bound Endoplasmic reticulum with score 5.0	8.56958	0.460759	1.72035	0.236758	416	558	52	182	-2.30573	-2.30707	3.14616	1.94249e-16	5.21129e-15
1080365	1080089	-	Cytoplasmic with score 6.4	0.0390305	0.00337749	0.0355363	0.0182262	15	17	16	22	-	-	-	-	-
1080128	1079852	-	Membrane bound Mitochondrial with score 2.6	1.00999	0.16411	0.371819	0.0862608	42	67	16	24	-1.56942	-1.57582	0.215393	0.000514245	0.00305304
1114932	1114656	-	Membrane bound Mitochondrial with score 4.0	94.419	0.586965	4.06845	0.286211	2973	3499	82	231	-4.58432	-4.58551	5.67474	3.45787e-110	2.30063e-107
43446	43446	-	Mitochondrial with score 5.7	-	-	0.0477612	0.0144718	0	2	1	2	-	-	-	-	-
1130568	1130292	-	Cytoplasmic with score 6.6	4.09697	0.136908	0.275219	0.109578	76	98	12	7	-3.20045	-3.21788	0.615599	2.2916e-09	3.1415e-08
1079832	1079556	-	Plasma membrane with score 9.3	2.72254	0.294759	0.249609	0.0416916	124	188	12	16	-3.59992	-3.61243	1.38612	1.15854e-19	4.05692e-18
1169710	1169434	-	Membrane bound Extracellular (Secreted) with score 7.9	0.066408	0.0232421	0.212077	0.0589947	4	3	12	15	-	-	-	-	-
1148903	1148627	-	Cytoplasmic with score 6.8	0.0484528	0.0127421	0.682144	0.0807744	19	15	129	245	3.3307	3.33953	1.54888	3.03156e-17	8.64427e-16
43441	43441	-	Plasma membrane with score 8.2	-	-	-	-	1	0	0	3	-	-	-	-	-
1079973	1079697	-	Membrane bound Peroxisomal with score 2.8	0.133649	0.0118289	0.238291	0.00050995	8	7	8	20	-	-	-	-	-
50199	50199	-	Membrane bound Mitochondrial with score 6.6	0.703663	0.0591424	3.6229	1.26319	27	27	56	269	2.22543	2.23031	1.26465	1.27078e-06	1.21497e-05
1148907	1148631	2.6.1.42	Cytoplasmic with score 8.1	6.02747	0.677133	25.7465	13.7578	205	281	324	2517	2.06562	2.06614	4.25402	0.000369955	0.00225958
1148908	1148632	-	Membrane bound Lysosomal with score 5.1	0.287182	0.101123	0.888828	0.277125	21	12	25	105	1.65213	1.65909	0.156673	0.00109238	0.00601655
1080533	1080257	1.1.1.100;2.3.1.41;2.3.1.86	Membrane bound Vacuolar with score 5.1	0.0792942	0.0112548	0.150917	0.0154687	13	20	24	38	-	-	-	-	-
1080123	1079847	-	Cytoplasmic with score 4.1	0.0639564	0.0263805	0.0420462	0.00641147	6	7	3	7	-	-	-	-	-
43435	43435	-	Cytoplasmic with score 6.7	0.144128	0.029455	0.076308	0.00878738	4	6	2	4	-	-	-	-	-
1099332	1099056	-	Membrane bound Mitochondrial with score 3.9	145.584	1.53939	98.7237	29.6499	4118	4791	1350	6048	-0.629747	-0.629767	6.79545	0.146692	0.381346
188917	188917	-	Plasma membrane with score 8.0	0.814996	0.00983701	0.609696	0.0427973	94	108	53	113	-0.451609	-0.452247	1.44506	0.293707	0.609524
1155963	1155687	-	Nuclear with score 3.8	18.3718	0.0175133	21.0195	0.647672	852	1012	699	1601	0.143447	0.143464	4.89533	0.7541	0.938617
43431	43431	-	Mitochondrial with score 4.2	381.214	26.1342	259.701	39.0207	6801	9238	2920	9563	-0.623465	-0.623476	7.6362	0.0909797	0.267998
1080207	1079931	-	Membrane bound Mitochondrial with score 8.3	0.720741	0.00456149	0.471438	0.0406526	65	74	26	68	-0.766195	-0.767886	0.790006	0.0579077	0.188064
1180935	1180659	-	Mitochondrial with score 4.0	8.33918	0.253115	6.94344	1.26115	613	775	299	1049	-0.321417	-0.321476	4.23849	0.463826	0.78774
1155965	1155689	-	Membrane bound Mitochondrial with score 6.0	1.75718	0.10887	1.401	0.0842395	67	93	37	105	-0.379711	-0.380338	1.12617	0.391076	0.72721
1161370	1161094	3.1.1.86	Extracellular (Secreted) with score 9.8	5.10403	0.46818	1.47082	0.366309	141	145	23	78	-1.73896	-1.74164	1.52185	1.52975e-07	1.64691e-06
1180938	1180662	-	Membrane bound Extracellular (Secreted) with score 8.9	8.60101	0.442641	39.074	8.6819	247	334	1034	1594	2.16011	2.16056	4.58179	5.26084e-09	6.90832e-08
188525	188525	-	Plasma membrane with score 5.1	0.00638563	0.000235634	0.036794	0.00368602	1	1	2	8	-	-	-	-	-
1180939	1180663	-	Nuclear with score 3.6	3.44881	0.0268234	4.78146	0.17168	362	442	364	827	0.408438	0.40854	3.82959	0.324831	0.649555
1180940	1180664	-	Extracellular (Secreted) with score 7.0	2.21809	0.32163	6.78911	2.43602	34	30	84	99	1.53763	1.541	0.950096	0.00551093	0.0254155
1130591	1130315	3.2.1.52	Membrane bound Extracellular (Secreted) with score 7.4	3.49083	0.215993	5.39837	0.691256	182	245	237	447	0.582403	0.58266	3.01786	0.165323	0.416126
1114950	1114674	-	Nuclear with score 6.6	2.27936	0.0805738	2.44686	0.109997	244	314	196	437	0.0275863	0.0275936	3.10034	0.952583	0.99255
1080145	1079869	-	Membrane bound Mitochondrial with score 6.2	0.285732	0.0211197	0.142114	0.0281353	14	29	5	17	-	-	-	-	-
1114953	1114677	-	Membrane bound Lysosomal with score 7.4	12.1408	0.411677	18.9216	2.48202	670	859	655	2109	0.596683	0.596758	4.85725	0.108114	0.304624
1200808	1200532	-	Cytoplasmic with score 6.5	21.7417	2.81924	14.2685	1.76102	780	1152	331	1087	-0.698846	-0.698954	4.55073	0.0611397	0.197085
1180945	1180669	2.4.1.16	Plasma membrane with score 8.7	19.5025	0.674153	25.8617	0.55146	2114	2705	2058	4799	0.350253	0.350268	6.37057	0.406689	0.740379
1180946	1180670	-	Nuclear with score 4.2	55.8668	1.04912	40.7848	1.81669	2011	2496	997	2657	-0.505722	-0.505753	5.8593	0.1787	0.440077
1000395	1000395	-	Plasma membrane with score 8.4	163.206	5.36659	105.446	7.78279	6470	7253	2636	7378	-0.679432	-0.679446	7.40165	0.0381154	0.133799
1180948	1180672	-	Cytoplasmic with score 7.0	110.794	13.1846	117.851	42.0636	2747	4114	1494	7523	0.0166801	0.0166807	6.69241	0.973615	0.995397
1180949	1180673	-	Membrane bound Endoplasmic reticulum with score 5.9	160.636	17.49	109.66	2.44782	4426	4243	1944	4520	-0.598599	-0.598619	6.78109	0.109627	0.308366
1169741	1169465	-	Cytoplasmic with score 7.3	-	-	-	-	0	0	0	1	-	-	-	-	-
1148926	1148650	-	Cytoplasmic with score 4.6	0.319282	0.0900322	0.381227	0.118437	18	12	8	40	-	-	-	-	-
1169743	1169467	-	Cytoplasmic with score 6.1	6.95321	0.100161	7.67764	1.94233	142	174	82	339	0.101382	0.101468	2.31858	0.831694	0.961685
1200822	1200546	2.6.1.1	Cytoplasmic with score 6.5	0.360801	0.0715873	0.393577	0.0143398	16	13	11	25	-	-	-	-	-
1148928	1148652	-	Membrane bound Endoplasmic reticulum with score 9.3	5.19919	0.54988	6.33337	0.22518	228	336	222	508	0.220131	0.220213	3.20643	0.627587	0.892414
1161383	1161107	-	Extracellular (Secreted) with score 9.1	0.129732	0.100927	0.118869	0.010742	1	3	1	2	-	-	-	-	-
1200828	1200552	-	Cytoplasmic with score 5.8	1.64871	0.0610786	1.62248	0.546764	42	47	18	90	-0.0318083	-0.0317704	0.466284	0.951121	0.992394
43409	43409	-	Membrane bound Mitochondrial with score 5.6	8.29516	0.426593	3.12113	0.0559093	218	251	57	136	-1.4678	-1.46908	2.29566	6.02527e-07	6.00721e-06
1130608	1130332	-	Cytoplasmic with score 6.1	0.191454	0.0217304	0.276265	0.120536	2	4	2	8	-	-	-	-	-
1130609	1130333	-	Cytoplasmic with score 8.2	0.184172	0.0114923	0.140528	0.0258833	8	9	5	11	-	-	-	-	-
1180952	1180676	-	Membrane bound Peroxisomal with score 4.6	12.174	0.652317	7.58883	0.580957	471	509	210	442	-0.734047	-0.734277	3.58577	0.0440827	0.15181
1161385	1161109	-	Plasma membrane with score 8.6	8.25904	0.202184	2.25213	0.103065	380	472	77	178	-1.91453	-1.91563	3.03983	4.09711e-13	8.06493e-12
1180954	1180678	-	Membrane bound Mitochondrial with score 7.6	51.6931	1.1234	80.0663	15.4968	1085	1331	1441	2301	0.597564	0.597611	5.52133	0.169757	0.4245
43403	43403	-	Cytoplasmic with score 6.5	0.561515	0.123804	0.631727	0.209155	16	13	20	22	-	-	-	-	-
1169755	1169479	-	Cytoplasmic with score 5.2	10.0885	0.694003	30.0024	2.26965	455	477	818	2307	1.51583	1.51606	4.77486	3.40459e-10	5.23541e-09
1114969	1114693	-	Plasma membrane with score 5.2	113.499	0.492625	66.1055	1.26681	6974	8260	2762	6995	-0.832504	-0.832521	7.49221	0.00403863	0.0193219
1180956	1180680	-	Plasma membrane with score 8.6	12.3308	1.03743	57.4152	20.4176	808	1163	1851	9812	2.17129	2.17143	6.34834	3.78163e-07	3.84324e-06
1099368	1099092	-	Membrane bound Lysosomal with score 8.8	7.17838	0.100195	18.8138	4.10555	386	473	551	2149	1.33552	1.33575	4.51721	6.544e-05	0.000467496
1148936	1148660	-	Plasma membrane with score 8.1	0.174642	0.0144721	0.0536352	0.00267734	19	18	4	10	-	-	-	-	-
1130620	1130344	-	Cytoplasmic with score 9.2	0.021322	0.00690792	0.0247099	0.0138047	3	2	1	4	-	-	-	-	-
1148938	1148662	-	Nuclear with score 3.1	0.00968907	0.00349468	0.300321	0.0237327	2	5	21	42	-	-	-	-	-
43394	43394	-	Membrane bound Mitochondrial with score 3.8	-	-	-	-	0	0	0	2	-	-	-	-	-
1080550	1080274	-	Membrane bound Peroxisomal with score 9.0	2.8527	0.31482	12.2668	1.08857	182	182	428	1322	2.00804	2.00873	3.80144	2.73937e-14	6.08884e-13
1148958	1148682	-	Nuclear with score 4.1	0.203832	0.0423892	0.126079	0.0313176	7	14	5	7	-	-	-	-	-
43391	43391	-	Mitochondrial with score 8.5	241.409	7.54057	77.8479	7.00578	10829	12005	2138	6258	-1.68283	-1.68286	7.82809	1.95838e-14	4.39205e-13
1155979	1155703	-	Membrane bound Mitochondrial with score 8.0	191.383	5.99523	68.2619	7.36271	9031	10203	1932	6040	-1.5291	-1.52913	7.61733	1.35444e-10	2.1732e-09
1169767	1169491	2.1.1.43	Mitochondrial with score 7.6	12.2446	0.344855	12.4102	0.128186	539	678	387	961	-0.0350337	-0.0350411	4.18739	0.939931	0.990353
188627	188627	-	Membrane bound Mitochondrial with score 8.6	19.2368	1.18525	11.1299	2.35917	328	444	111	419	-0.828407	-0.828737	3.18794	0.0312033	0.113281
1099380	1099104	-	Nuclear with score 8.9	8.66023	0.258671	8.93152	0.607358	881	987	573	1609	2.36306e-05	2.38918e-05	4.82629	0.999913	1
43386	43386	-	Nuclear with score 5.1	0.168698	0.000101241	0.216572	0.0672314	2	2	1	6	-	-	-	-	-
1161394	1161118	-	Plasma membrane with score 7.2	4.64229	0.276014	4.82698	0.321184	139	147	88	247	0.00781251	0.00782375	2.13905	0.98598	0.996236
1161395	1161119	-	Nuclear with score 3.9	6.77483	0.56198	8.19027	0.318919	632	636	509	1144	0.218851	0.218888	4.39055	0.627417	0.892414
1161396	1161120	-	Cytoplasmic with score 8.4	5.46809	0.0857955	6.45197	0.0124635	501	583	412	999	0.200537	0.200576	4.14649	0.656373	0.90639
1161397	1161121	-	Cytoplasmic with score 7.0	0.275416	0.110684	0.855936	0.088849	10	24	28	69	1.32572	1.33161	-0.0700463	0.00403014	0.0192998
1161398	1161122	2.3.1.31	Plasma membrane with score 8.9	21.5179	0.249929	16.7771	0.325223	3366	4022	1840	4399	-0.41485	-0.414866	6.61277	0.303919	0.621876
1180967	1180691	-	Nuclear with score 7.0	18.1725	1.11815	28.335	1.71062	878	943	960	2080	0.592842	0.592903	5.12013	0.112949	0.315284
1155986	1155710	-	Cytoplasmic with score 7.1	9.73936	0.235446	7.57988	0.127581	867	994	469	1107	-0.412228	-0.412289	4.63095	0.312242	0.632845
1169776	1169500	-	Cytoplasmic with score 5.2	121.674	1.93654	73.7753	6.68272	8460	9793	3224	9421	-0.766045	-0.766058	7.77834	0.0135202	0.0555732
1141436	1141160	-	Membrane bound Vacuolar with score 9.2	240.716	8.23301	297.092	11.4155	6614	7385	5773	13023	0.269989	0.269993	7.87218	0.539785	0.848623
1130639	1130363	-	Nuclear with score 9.6	-	-	0.0490105	0.0256596	1	0	1	2	-	-	-	-	-
43374	43374	-	Nuclear with score 9.1	8.74567	0.724765	8.74366	1.49627	252	249	136	474	-0.00109567	-0.00108987	2.93859	0.998307	0.999774
1115006	1114730	-	Membrane bound Endoplasmic reticulum with score 6.7	11.9068	0.30308	7.67627	0.0751796	937	1018	402	988	-0.679738	-0.679841	4.59619	0.0462158	0.157922
1180973	1180697	-	Membrane bound Endoplasmic reticulum with score 8.1	4.44962	0.0492993	5.32016	0.765129	201	247	193	346	0.177988	0.178068	2.86563	0.704008	0.923426
1180974	1180698	-	Membrane bound Extracellular (Secreted) with score 7.5	4.31776	0.254261	2.41672	0.198757	169	183	67	139	-0.93229	-0.933177	2.05423	0.0101005	0.0430783
1099409	1099133	-	Cytoplasmic with score 4.5	6.44902	0.561631	10.6075	0.452633	513	515	560	1259	0.659938	0.660057	4.34149	0.0724298	0.224487
1099411	1099135	-	Membrane bound Lysosomal with score 4.2	14.6713	1.75122	6.52769	2.18201	890	1334	209	1014	-1.22268	-1.22288	4.57539	0.00436637	0.020721
1169786	1169510	-	Membrane bound Mitochondrial with score 4.7	0.504262	0.00685686	0.307631	0.104754	8	10	2	10	-	-	-	-	-
1180978	1180702	-	Cytoplasmic with score 6.0	232.727	5.79793	227.705	26.0941	7441	9389	4630	14126	-0.0885047	-0.0885059	7.94496	0.848432	0.96623
1180979	1180703	-	Plasma membrane with score 9.2	9.64029	0.245981	13.7789	0.100538	475	602	499	1243	0.511115	0.511208	4.30546	0.181573	0.445321
1180980	1180704	-	Extracellular (Secreted) with score 9.8	1.25135	0.422835	0.412391	0.0330716	28	72	10	32	-	-	-	-	-
1161413	1161137	-	Cytoplasmic with score 8.1	132.545	18.3307	8.0002	1.11794	2550	4020	107	348	-4.08809	-4.08891	5.70147	2.88546e-52	3.73986e-50
1200974	1200698	-	Nuclear with score 8.9	7.89931	0.278642	13.441	3.13172	192	224	177	666	0.718446	0.718766	3.06418	0.0719484	0.223273
1141444	1141168	-	Membrane bound Extracellular (Secreted) with score 4.7	192.296	30.3258	33.6015	0.755541	3847	3343	414	965	-2.56656	-2.56679	6.01173	1.24738e-21	4.95969e-20
1161416	1161140	-	Membrane bound Mitochondrial with score 4.8	84.0379	7.49582	67.7749	9.23696	2218	3033	1187	3649	-0.359769	-0.359787	6.135	0.395104	0.730751
1130654	1130378	-	Cytoplasmic with score 7.1	54.3878	1.19033	29.3208	1.47551	2655	3015	924	2491	-0.943319	-0.943374	6.03071	0.000542518	0.00320944
1099424	1099148	-	Nuclear with score 5.7	35.5333	0.67903	31.0068	0.580593	1940	2237	1187	2785	-0.240345	-0.240359	5.87052	0.588866	0.876352
1180987	1180711	-	Membrane bound Mitochondrial with score 7.5	14.4451	0.507494	9.55776	0.810135	286	377	126	368	-0.645312	-0.645595	3.04159	0.0824859	0.248029
1200982	1200706	-	Plasma membrane with score 2.6	52.871	2.55479	37.3705	2.08662	6142	6702	2756	7432	-0.549035	-0.549047	7.35947	0.131809	0.352575
1141453	1141177	4.2.1.1	Mitochondrial with score 6.7	526.246	15.2403	255.86	23.741	12818	16207	4044	11886	-1.09848	-1.09849	8.32755	2.61067e-05	0.000201817
1180991	1180715	-	Plasma membrane with score 7.6	18.0016	0.0162647	21.378	2.4278	4104	4935	3753	7299	0.189256	0.18926	7.19325	0.678459	0.914167
1099433	1099157	3.2.1.1	Plasma membrane with score 6.1	21.4882	0.725978	66.4241	1.36375	1090	1395	2455	5765	1.56502	1.56511	6.2145	8.72992e-12	1.56418e-10
1115039	1114763	-	Cytoplasmic with score 6.8	4.13778	0.393652	5.05173	1.12853	222	305	161	588	0.224816	0.224912	3.10941	0.624964	0.891656
1141457	1141181	-	Extracellular (Secreted) with score 4.2	114.409	2.08602	178.384	26.0862	2700	3119	2482	8178	0.599883	0.599903	6.79278	0.102791	0.29308
1156003	1155727	1.11.1.6	Cytoplasmic with score 8.2	2.16772	0.00794271	2.48967	0.0930927	152	183	117	315	0.160066	0.160172	2.43722	0.725194	0.930458
1180995	1180719	-	Cytoplasmic with score 7.5	25.8195	1.2549	20.4872	1.11668	1121	1182	537	1491	-0.407942	-0.407989	4.94256	0.3183	0.641096
188804	188804	-	Extracellular (Secreted) with score 6.7	13.5056	2.44093	14.2412	2.51645	130	109	96	162	0.01429	0.0142857	1.90397	0.977155	0.995526
1201003	1200727	3.6.3.1	Plasma membrane with score 7.8	19.4037	2.79488	16.0205	0.527718	2250	3595	1458	3797	-0.333915	-0.333931	6.29203	0.442435	0.769314
1201005	1200729	-	Membrane bound Vacuolar with score 6.7	0.287643	0.0441924	0.523259	0.0792922	18	23	23	63	0.85895	0.86262	-0.10712	0.0582644	0.188976
1169809	1169533	-	Plasma membrane with score 5.7	0.156108	0.021354	0.064615	0.0133313	6	8	2	6	-	-	-	-	-
1156005	1155729	-	Membrane bound Mitochondrial with score 7.0	0.0478694	0.0333012	0.232516	0.0546903	2	7	11	16	-	-	-	-	-
1161428	1161152	-	Membrane bound Mitochondrial with score 4.0	4.11477	0.121187	4.56796	1.27737	203	264	121	511	0.113436	0.113497	2.88144	0.812736	0.955982
1181000	1180724	-	Membrane bound Endoplasmic reticulum with score 5.6	5.28494	0.655814	8.79351	2.33603	180	270	176	768	0.73773	0.738034	3.17769	0.0985133	0.283577
1080547	1080271	-	Membrane bound Mitochondrial with score 5.7	0.845972	0.106949	1.08754	0.119182	33	33	25	71	0.32449	0.325533	0.241327	0.489309	0.810237
1079828	1079552	-	Membrane bound Endoplasmic reticulum with score 7.5	29.4471	1.18003	17.3176	3.18796	1502	1936	519	1840	-0.827867	-0.827942	5.34112	0.0169784	0.0674541
1181002	1180726	3.2.1.15	Membrane bound Extracellular (Secreted) with score 9.2	4.40277	0.0537245	5.87702	1.29171	239	269	159	650	0.345914	0.346059	3.1348	0.450416	0.777036
1169815	1169539	-	Mitochondrial with score 5.7	5.31362	0.299688	8.74159	0.755586	65	68	60	181	0.625815	0.626715	1.38496	0.122487	0.334452
1161432	1161156	-	Plasma membrane with score 8.1	14.1744	1.07891	20.4305	2.17403	366	497	338	1043	0.438471	0.438574	3.93782	0.286334	0.599709
43343	43343	-	Membrane bound Endoplasmic reticulum with score 3.6	7.2096	0.576863	3.76687	0.668658	220	308	73	250	-0.959994	-0.960584	2.59619	0.00762235	0.0337194
1115058	1114782	-	Membrane bound Extracellular (Secreted) with score 8.0	7.73734	0.73724	6.75078	1.48181	561	554	244	925	-0.248006	-0.248059	3.97171	0.589702	0.876352
1169819	1169543	-	Plasma membrane with score 6.7	0.020809	0.0115415	0.0798064	0.0341907	3	1	4	4	-	-	-	-	-
1181005	1180729	-	Plasma membrane with score 8.5	14.3348	0.698368	10.6839	1.46855	841	910	347	1129	-0.513723	-0.513803	4.5005	0.192279	0.463275
188691	188691	-	Membrane bound Peroxisomal with score 4.9	78.0793	4.04279	48.5725	6.04291	1116	1506	453	1417	-0.731842	-0.731927	4.98344	0.0322021	0.11602
1201054	1200778	-	Plasma membrane with score 8.2	4.50832	0.31599	3.5902	0.481188	274	367	141	445	-0.370017	-0.370166	3.10379	0.389009	0.726082
1148976	1148700	-	Plasma membrane with score 6.0	0.101605	0.0496109	0.205612	0.054785	10	4	6	24	-	-	-	-	-
1181007	1180731	-	Membrane bound Extracellular (Secreted) with score 8.3	0.266951	0.18112	0.156736	0.10192	3	2	2	3	-	-	-	-	-
1201057	1200781	-	Plasma membrane with score 8.2	1.80182	0.0911903	4.78164	0.501831	77	91	117	355	1.25426	1.25542	2.11816	8.1164e-05	0.000569632
1130679	1130403	-	Nuclear with score 7.2	320.221	0.568079	435.263	22.079	3476	4029	3295	8227	0.432041	0.432052	7.06147	0.277012	0.588608
43335	43335	-	Extracellular (Secreted) with score 6.1	27.2748	0.5777	31.4848	0.459255	282	350	229	566	0.147375	0.147425	3.34002	0.747058	0.936348
1000674	1000674	-	Nuclear with score 9.4	41.7242	1.5166	77.1291	6.40268	2494	3186	3067	8823	0.840237	0.840263	6.90142	0.00430698	0.0204879
212603	212603	-	Nuclear with score 4.7	59.5154	1.77754	72.8758	1.54444	1753	1985	1445	3484	0.221833	0.221846	5.94142	0.620171	0.890932
1000708	1000708	5.1.3.1	Cytoplasmic with score 9.3	237.898	4.74151	64.9638	17.3313	6268	7672	921	3682	-1.92386	-1.92393	7.0562	2.1092e-10	3.32016e-09
1148979	1148703	1.14.13.12	Cytoplasmic with score 5.5	22.4554	0.0685822	26.053	2.82589	4737	5687	3397	10288	0.147276	0.147279	7.37608	0.747763	0.936348
1161443	1161167	-	Membrane bound Endoplasmic reticulum with score 8.3	355.141	10.1434	594.137	61.0256	25434	32170	27041	81436	0.672137	0.672139	10.1383	0.0492366	0.165752
1201073	1200797	-	Nuclear with score 4.5	5.6214	0.259247	5.50762	0.251085	373	399	256	571	-0.062479	-0.0625004	3.53106	0.893032	0.979164
1130688	1130412	-	Nuclear with score 6.1	0.339041	0.118333	0.415964	0.0584106	11	6	6	14	-	-	-	-	-
1141478	1141202	-	Cytoplasmic with score 9.0	255.411	3.24823	233.649	18.0817	3481	4106	2383	4969	-0.171665	-0.17167	6.76123	0.706746	0.923672
126525	126525	-	Lysosomal with score 7.4	1.25506	0.113045	0.380978	0.170145	22	20	2	12	-	-	-	-	-
43323	43323	-	Cytoplasmic with score 8.0	0.3669	0.119354	-	-	8	8	0	7	-	-	-	-	-
127140	127140	-	Cytoplasmic with score 3.9	-	-	0.0895003	0.0421068	3	0	6	4	-	-	-	-	-
1169839	1169563	-	Nuclear with score 5.8	1.37927	0.146902	2.73032	0.0588271	71	67	92	209	0.946871	0.94803	1.65109	0.0114939	0.0482784
43321	43321	-	Membrane bound Extracellular (Secreted) with score 3.3	0.751915	0.32247	2.06748	0.217718	22	10	25	75	1.38729	1.39377	-0.0726984	0.00601742	0.0274846
1099478	1099202	-	Plasma membrane with score 8.9	96.0896	0.591982	36.3392	5.34297	5365	6391	1200	3984	-1.45376	-1.45381	6.92353	1.33085e-08	1.64758e-07
1201082	1200806	-	Nuclear with score 4.4	2.23869	0.229457	2.95916	0.527422	110	164	96	330	0.379484	0.379776	2.25425	0.394903	0.730651
1181020	1180744	-	Membrane bound Extracellular (Secreted) with score 8.0	27.2682	1.8958	108.367	13.6134	617	635	1805	3422	1.95929	1.95948	5.54339	1.62957e-11	2.84818e-10
1099484	1099208	-	Membrane bound Vacuolar with score 9.0	11.4445	1.6505	71.6106	11.5986	583	524	1852	6090	2.5552	2.55544	5.86496	4.0264e-21	1.55148e-19
43317	43317	-	Membrane bound Golgi with score 9.0	6.48588	0.884879	11.8278	0.0906075	312	282	347	847	0.812799	0.81304	3.65268	0.0240561	0.0903234
1181023	1180747	-	Plasma membrane with score 7.6	2.51523	0.130112	1.40306	0.184588	149	163	64	121	-0.891238	-0.892191	1.89784	0.0209829	0.080716
1130700	1130424	-	Cytoplasmic with score 6.4	2.06692	0.185618	2.0834	0.387349	83	85	66	108	-0.0427485	-0.0428532	1.37033	0.93076	0.985841
1201101	1200825	-	Membrane bound Mitochondrial with score 7.6	10.3503	0.617156	2.52931	0.167687	266	358	52	112	-2.08771	-2.08949	2.55771	4.37787e-13	8.60061e-12
1161451	1161175	-	Membrane bound Mitochondrial with score 8.7	17.9191	0.192946	7.57441	1.46933	1083	1317	260	936	-1.29186	-1.29206	4.67606	1.65791e-05	0.000132608
1130703	1130427	-	Cytoplasmic with score 6.8	1.93976	0.0474491	0.761304	0.0983954	54	69	16	43	-1.25872	-1.26253	0.456623	0.00128162	0.00697036
1156019	1155743	-	Membrane bound Mitochondrial with score 5.8	0.0382832	0.0054738	0.0374591	0.0160728	5	6	4	4	-	-	-	-	-
1115097	1114821	-	Plasma membrane with score 6.4	22.0733	0.771986	6.87344	0.30285	1361	1548	271	735	-1.74414	-1.74441	4.84231	1.91997e-15	4.65081e-14
43310	43310	-	Peroxisomal with score 7.1	21.8534	0.429165	15.7072	2.83023	285	352	171	288	-0.542482	-0.542733	3.03505	0.21786	0.505051
1169854	1169578	3.4.21.63	Cytoplasmic with score 8.2	0.12375	0.00945154	0.468432	0.0131478	5	9	17	33	-	-	-	-	-
1181027	1180751	-	Membrane bound Endoplasmic reticulum with score 7.2	18.3474	1.29294	0.750079	0.354766	804	1101	14	91	-4.51667	-4.52039	3.90542	5.22251e-32	3.49803e-30
1000793	1000793	-	Endoplasmic reticulum with score 7.0	3698.48	145.667	183.433	31.5249	30915	39730	931	3172	-4.38088	-4.38098	9.12448	1.31156e-77	3.8498e-75
1181028	1180752	-	Mitochondrial with score 6.0	46.3285	2.14336	11.3908	2.80285	1266	1655	170	687	-2.08087	-2.08124	4.76724	1.0211e-11	1.80684e-10
1115098	1114822	-	Plasma membrane with score 6.8	8.27836	0.700682	3.54591	0.72633	343	489	92	338	-1.22489	-1.22542	3.1628	0.000416743	0.00251609
1161457	1161181	-	Plasma membrane with score 2.7	4.87233	0.014288	1.67453	0.268867	307	372	64	214	-1.53519	-1.53611	2.7949	1.58764e-07	1.70189e-06
1115106	1114830	-	Membrane bound Mitochondrial with score 4.5	8.51601	0.216866	1.47377	0.238605	335	380	34	111	-2.53493	-2.53715	2.67816	7.59549e-21	2.88224e-19
1169860	1169584	-	Cytoplasmic with score 3.8	0.196052	0.0630144	-	-	5	12	0	5	-	-	-	-	-
1115108	1114832	-	Nuclear with score 8.6	13.2676	0.318699	9.75081	1.10323	797	995	369	1130	-0.498956	-0.499033	4.53159	0.199324	0.475215
1181033	1180757	-	Cytoplasmic with score 8.2	4.68957	0.217561	3.06004	0.598423	107	137	39	142	-0.684843	-0.685644	1.59618	0.0919852	0.269884
1181034	1180758	4.2.1.3	Membrane bound Mitochondrial with score 8.3	112.355	5.36469	44.7259	1.9706	7823	10235	2181	5772	-1.38062	-1.38065	7.55714	2.01418e-09	2.79187e-08
1130716	1130440	-	Membrane bound Mitochondrial with score 3.7	0.309774	0.00682508	0.0587031	0.0117755	22	33	6	13	-	-	-	-	-
1115113	1114837	-	Cytoplasmic with score 8.4	36.6893	2.68912	15.7604	2.52779	1479	1494	321	1147	-1.31722	-1.31738	4.9891	2.13453e-05	0.000167737
1099509	1099233	-	Cytoplasmic with score 5.1	14.4037	0.515203	6.02419	1.18696	572	627	129	470	-1.28985	-1.29024	3.68367	5.3398e-05	0.000387854
1169867	1169591	-	Nuclear with score 8.6	0.821253	0.210402	0.324592	0.0351751	19	16	5	13	-	-	-	-	-
43294	43294	-	Cytoplasmic with score 7.3	3.52685	0.125632	1.53787	0.324265	157	206	66	92	-1.22987	-1.23118	1.99273	0.00575364	0.0264006
1130721	1130445	-	Plasma membrane with score 7.9	4.35593	0.213135	1.48255	0.0905234	143	194	32	92	-1.64884	-1.65096	1.76605	1.35682e-07	1.47025e-06
1099512	1099236	1.1.1.86	Membrane bound Mitochondrial with score 9.5	1249.58	26.8627	771.129	51.2232	46240	52732	20719	44142	-0.743852	-0.743854	10.2263	0.0296445	0.108291
1156031	1155755	6.1.1.2	Cytoplasmic with score 8.5	224.572	4.31655	168.527	5.32163	9894	11259	5268	11937	-0.453509	-0.453515	8.11619	0.253929	0.558318
1130724	1130448	-	Membrane bound Mitochondrial with score 7.8	72.467	0.0982207	62.6408	10.3115	2533	3015	1266	4318	-0.271578	-0.271591	6.26193	0.539564	0.848408
1099521	1099245	-	Nuclear with score 5.6	17.1181	0.140478	17.3826	0.240624	1509	1764	1033	2578	-0.0447446	-0.0447479	5.61075	0.923292	0.984662
1141495	1141219	1.9.3.1	Membrane bound Mitochondrial with score 8.2	532.014	16.03	628.005	20.5267	4364	5037	3395	8543	0.155486	0.15549	7.23431	0.733579	0.932983
1156034	1155758	6.3.2.19	Membrane bound Extracellular (Secreted) with score 4.6	218.323	0.27795	173.143	27.9693	4502	5283	2061	7031	-0.388777	-0.388788	7.02937	0.354979	0.686302
1141498	1141222	2.4.1.16	Membrane bound Endoplasmic reticulum with score 5.9	31.9684	0.570503	50.794	5.79253	2693	3324	2685	8321	0.620503	0.620523	6.84945	0.0782143	0.238345
1141500	1141224	-	Plasma membrane with score 7.0	123.906	7.58707	129.861	6.51285	4598	4871	3316	7334	0.0174354	0.0174358	7.17922	0.970148	0.995397
1115135	1114859	-	Membrane bound Mitochondrial with score 5.8	11.1415	0.444793	7.0981	1.14145	592	774	232	788	-0.687154	-0.687301	4.0627	0.0631756	0.202426
1099531	1099255	-	Mitochondrial with score 8.1	54.7154	0.966007	38.9143	1.3064	1837	2064	912	2096	-0.538305	-0.538344	5.64499	0.151242	0.38952
1130733	1130457	-	Cytoplasmic with score 7.3	73.1201	1.0086	43.7715	9.21387	1990	2438	672	2482	-0.790367	-0.790422	5.72275	0.028391	0.104185
1169883	1169607	2.7.11.1	Mitochondrial with score 8.4	37.5347	5.44556	24.3822	9.88001	807	1287	253	1457	-0.69502	-0.69512	4.66507	0.179653	0.441829
1161476	1161200	2.7.7.6	Cytoplasmic with score 5.1	12.6544	0.0933194	14.3776	0.585921	2444	2970	1882	4921	0.131048	0.131053	6.4225	0.77536	0.944148
1141505	1141229	-	Cytoplasmic with score 8.5	40.3615	0.178553	59.5788	2.69976	1233	1472	1250	3252	0.536891	0.536929	5.64946	0.143266	0.374489
1181054	1180778	-	Cytoplasmic with score 6.2	10.0914	0.661103	5.98264	0.629501	275	377	108	325	-0.815655	-0.816043	2.95147	0.0204147	0.0788463
1115150	1114874	-	Cytoplasmic with score 8.5	7.5964	0.310321	7.98182	0.901427	780	852	618	1205	0.0471302	0.047136	4.65977	0.919591	0.984506
1181056	1180780	-	Membrane bound Mitochondrial with score 5.4	30.3391	2.1398	27.7545	3.08435	2154	2243	1128	3506	-0.18513	-0.185141	5.97486	0.683551	0.914646
1169890	1169614	-	Plasma membrane with score 8.9	0.0535188	0.0100539	0.0401219	0.00326857	3	4	4	3	-	-	-	-	-
1161481	1161205	-	Nuclear with score 6.5	8.33879	0.216517	9.86067	0.563669	444	559	397	863	0.186527	0.186566	4.024	0.681472	0.914646
1181058	1180782	-	Extracellular (Secreted) with score 4.1	0.174929	0.0619151	0.0922093	0.00495186	5	2	1	3	-	-	-	-	-
1130743	1130467	-	Membrane bound Peroxisomal with score 5.7	-	-	-	-	0	2	0	3	-	-	-	-	-
1181059	1180783	-	Mitochondrial with score 7.3	11.2984	1.41134	389.042	117.917	165	153	4779	6307	5.14044	5.14145	6.46184	2.88374e-30	1.69293e-28
1181060	1180784	-	Membrane bound Mitochondrial with score 6.5	18.5971	1.16815	35.0378	3.86623	885	901	965	2887	0.858828	0.858912	5.25862	0.00649187	0.0292689
1161484	1161208	-	Cytoplasmic with score 5.5	19.3584	0.135565	29.6084	5.29772	376	447	328	1160	0.568112	0.568246	3.95227	0.154095	0.394803
1149016	1148740	-	Membrane bound Peroxisomal with score 9.0	53.5197	0.64359	45.1304	10.3772	2406	2807	1083	4212	-0.298289	-0.298304	6.16145	0.506125	0.825407
1141511	1141235	2.8.1.7	Membrane bound Mitochondrial with score 8.9	217.851	1.92993	175.598	28.0653	10390	12608	4918	16615	-0.373632	-0.373636	8.26663	0.377525	0.712366
1141512	1141236	-	Mitochondrial with score 7.8	107.771	1.12817	111.151	4.56964	4102	5006	2869	7567	-0.00448259	-0.00448271	7.10303	0.992322	0.998626
43266	43266	-	Membrane bound Mitochondrial with score 7.2	-	-	0.0165109	0.00145135	0	1	2	3	-	-	-	-	-
1161488	1161212	-	Membrane bound Extracellular (Secreted) with score 7.4	0.259905	0.00911856	0.238431	0.00478321	3	4	2	5	-	-	-	-	-
1181066	1180790	-	Membrane bound Mitochondrial with score 7.3	0.193031	0.0579899	0.0508478	0.0256319	9	5	2	5	-	-	-	-	-
1181067	1180791	-	Membrane bound Endoplasmic reticulum with score 6.4	0.219675	0.0164786	0.116184	0.0340601	12	12	4	11	-	-	-	-	-
1181068	1180792	-	Cytoplasmic with score 4.7	0.601985	0.129975	0.894663	0.213283	22	35	32	53	0.462949	0.464433	0.114304	0.354691	0.68601
43261	43261	-	Membrane bound Endoplasmic reticulum with score 4.1	9.1414	0.337213	7.83982	0.0648043	353	405	204	490	-0.307776	-0.307883	3.3861	0.478883	0.801569
1079715	1079439	-	Membrane bound Extracellular (Secreted) with score 3.4	41.1578	0.625884	27.6106	0.635633	2527	2923	1151	2911	-0.615259	-0.615292	6.0936	0.0735707	0.227393
1141516	1141240	-	Nuclear with score 8.9	310.936	14.2227	190.92	12.6297	14293	15721	6161	13503	-0.756449	-0.756456	8.50281	0.0230763	0.087401
43258	43258	-	Extracellular (Secreted) with score 4.8	0.889125	0.219425	1.71355	0.586209	21	14	14	62	-	-	-	-	-
1141518	1141242	-	Nuclear with score 5.7	20.2244	0.0799492	21.9954	1.94979	355	416	243	705	0.0697946	0.0698165	3.58477	0.880001	0.976448
1141519	1141243	-	Nuclear with score 7.7	100.325	1.3973	158.017	4.14485	1209	1484	1304	3352	0.59719	0.597232	5.67742	0.0878263	0.260632
1161496	1161220	2.1.1.1	Cytoplasmic with score 8.4	55.1435	3.20337	64.9131	10.126	1683	1781	1516	2645	0.191467	0.191478	5.81974	0.6806	0.914646
1161497	1161221	-	Nuclear with score 7.8	9.96951	0.878002	8.31045	0.987696	352	498	203	610	-0.291902	-0.29199	3.5412	0.508169	0.82648
1201221	1200945	-	Nuclear with score 9.1	17.2959	0.607872	25.9313	0.46944	933	1219	984	2541	0.52131	0.521358	5.30545	0.164618	0.414976
1080206	1079930	-	Nuclear with score 7.5	1.29322	0.0328166	1.27981	0.0278052	69	78	49	106	-0.0967218	-0.096907	1.15429	0.836851	0.963104
1115177	1114901	-	Membrane bound Endoplasmic reticulum with score 4.4	39.0863	4.81748	31.2324	8.28567	1057	1615	491	2072	-0.385862	-0.3859	5.14331	0.40299	0.73738
43250	43250	-	Membrane bound Mitochondrial with score 2.7	6.45253	0.0190497	7.76033	0.698937	672	794	607	1241	0.210072	0.210102	4.58569	0.64263	0.899628
1141528	1141252	-	Nuclear with score 3.7	14.6213	0.676	16.5283	2.33521	160	205	115	363	0.148046	0.148142	2.54604	0.746889	0.936348
43248	43248	-	Membrane bound Mitochondrial with score 5.7	8.08747	0.378922	7.07846	0.610068	199	217	127	258	-0.253092	-0.253257	2.55766	0.576422	0.869256
1001006	1001006	-	Nuclear with score 9.5	89.2403	1.83308	82.1059	6.60961	4379	5498	2634	7652	-0.170954	-0.170958	7.13721	0.707162	0.923821
1099580	1099304	3.6.4.12	Nuclear with score 4.7	5.00088	0.0206087	8.03829	0.0841977	458	543	497	1222	0.597682	0.597796	4.25551	0.0971444	0.280785
1001019	1001019	-	Nuclear with score 9.2	8.5037	0.0643761	10.6705	0.723367	431	495	354	979	0.308041	0.308111	3.97654	0.475934	0.799412
1079841	1079565	2.7.11.22;2.7.11.23	Cytoplasmic with score 4.0	84.1999	1.65807	116.973	0.866539	3329	3821	3148	7835	0.433241	0.433253	6.9929	0.275472	0.58746
1099585	1099309	-	Plasma membrane with score 8.1	35.0455	1.55746	57.5269	1.06819	1675	1809	1790	4537	0.665092	0.665127	6.0976	0.0472007	0.160553
1181084	1180808	-	Plasma membrane with score 7.5	19.9723	1.37872	30.6421	2.26735	875	906	930	1951	0.555885	0.555945	5.06827	0.15427	0.395077
1080381	1080105	4.1.1.65	Plasma membrane with score 2.4	53.9006	0.00951112	40.4287	0.878356	5520	6641	2857	7255	-0.455799	-0.455809	7.31329	0.242542	0.542851
1161508	1161232	-	Cytoplasmic with score 5.6	4.83325	0.0236661	6.84097	0.144217	302	348	307	689	0.456914	0.457052	3.55549	0.261744	0.569479
1115196	1114920	-	Plasma membrane with score 8.5	4.20427	0.185812	3.47653	0.0337627	315	411	189	466	-0.329223	-0.329344	3.30699	0.445303	0.772086
1001071	1001071	-	Nuclear with score 7.7	38.4049	2.91369	41.1995	2.51782	1881	2604	1453	3950	0.0659163	0.0659197	6.10931	0.887043	0.978522
1181089	1180813	-	Plasma membrane with score 8.3	9.2268	0.00263001	17.5592	3.97002	548	643	586	2162	0.903316	0.903447	4.69466	0.0101202	0.0431439
1099593	1099317	-	Membrane bound Lysosomal with score 4.5	5.80146	0.139628	10.2856	1.59165	204	260	230	722	0.790653	0.79096	3.26116	0.0236364	0.0890826
1141533	1141257	-	Plasma membrane with score 9.9	9.65193	0.606792	18.1882	4.81186	357	498	368	1555	0.838818	0.838993	4.16673	0.0421271	0.14578
1115201	1114925	-	Plasma membrane with score 9.4	14.0501	0.578092	8.51801	0.679196	891	973	390	809	-0.772636	-0.772764	4.49387	0.0271431	0.100329
1141536	1141260	-	Membrane bound Peroxisomal with score 4.8	87.2194	0.101817	29.7849	5.57407	2477	2919	461	1690	-1.62581	-1.62594	5.75702	8.46412e-09	1.07882e-07
1149032	1148756	-	Cytoplasmic with score 4.8	1.02635	0.0891449	1.14356	0.223284	64	98	73	108	0.126507	0.126636	1.37749	0.805472	0.954025
1181094	1180818	-	Membrane bound Golgi with score 5.4	11.7454	0.500464	9.52672	0.147135	710	776	377	948	-0.359299	-0.359363	4.33208	0.393466	0.729063
1161517	1161241	-	Membrane bound Mitochondrial with score 9.0	29.9239	3.13098	16.2344	0.737691	1224	1186	437	978	-0.933594	-0.93372	4.81271	0.00420201	0.0200268
1201264	1200988	-	Golgi with score 7.7	17.5507	2.0823	23.6093	0.540986	377	577	390	1013	0.372252	0.372332	4.0398	0.384314	0.719963
1181097	1180821	-	Nuclear with score 6.2	47.7337	0.0132798	74.6628	1.17563	1611	1908	1749	4360	0.610812	0.610845	6.07351	0.077118	0.235868
1001118	1001118	-	Membrane bound Peroxisomal with score 6.3	25.2909	0.328756	22.8607	5.50723	818	994	395	1567	-0.205038	-0.205066	4.67806	0.657058	0.906543
1181099	1180823	-	Cytoplasmic with score 7.5	10.8876	0.285507	13.9351	1.20546	550	685	456	1329	0.302899	0.302951	4.38268	0.484375	0.806704
1130787	1130511	-	Mitochondrial with score 4.7	0.0888607	0.0279379	0.142407	0.112671	3	7	6	2	-	-	-	-	-
1181100	1180824	-	Cytoplasmic with score 6.3	17.7559	0.189504	10.5673	1.37471	491	580	224	429	-0.825199	-0.825445	3.67501	0.0245632	0.0919854
1181101	1180825	-	Membrane bound Peroxisomal with score 4.7	12.1657	0.13584	14.7753	1.31466	631	732	571	1175	0.22976	0.229796	4.49258	0.609709	0.886183
1169940	1169664	-	Cytoplasmic with score 7.5	7.67228	0.175587	9.54996	1.08388	445	501	420	814	0.272283	0.272342	3.99239	0.544733	0.850906
1169941	1169665	-	Cytoplasmic with score 6.9	-	-	0.0605789	0.00606879	0	0	1	2	-	-	-	-	-
1161524	1161248	-	Plasma membrane with score 6.8	12.2364	1.5094	34.1949	3.49185	512	778	1017	3048	1.42774	1.42791	5.15738	2.942e-07	3.03005e-06
1161525	1161249	-	Membrane bound Extracellular (Secreted) with score 4.9	0.0866956	0.00265811	1.04878	0.310651	4	6	45	56	3.30438	3.33411	-0.201794	1.11869e-07	1.22822e-06
43219	43219	-	Membrane bound Mitochondrial with score 8.5	0.301352	0.0609705	0.160058	0.0664046	5	10	2	8	-	-	-	-	-
1181104	1180828	-	Extracellular (Secreted) with score 8.1	-	-	0.542259	0.0238161	0	2	2	7	-	-	-	-	-
1115217	1114941	-	Cytoplasmic with score 4.1	1.54014	0.213685	1.46871	0.104096	70	107	58	119	-0.140912	-0.141142	1.37998	0.765823	0.941606
1156066	1155790	-	Plasma membrane with score 8.2	2.81931	0.0261754	2.74271	0.137155	148	181	96	260	-0.0931512	-0.0932182	2.28402	0.840562	0.964359
1115223	1114947	-	Membrane bound Mitochondrial with score 6.6	83.7254	0.0502418	38.8404	3.28717	4666	5564	1374	3998	-1.16174	-1.16178	6.8072	2.50446e-06	2.28887e-05
1181108	1180832	-	Cytoplasmic with score 5.0	21.2121	0.701485	20.6353	4.78439	640	813	345	1345	-0.0933211	-0.0933354	4.41018	0.842245	0.964831
1115228	1114952	-	Membrane bound Endoplasmic reticulum with score 2.6	1.04164	0.0285515	0.438589	0.0242322	114	125	33	79	-1.28603	-1.28806	1.39093	0.00013781	0.000915676
1080161	1079885	-	Membrane bound Extracellular (Secreted) with score 8.3	4.05714	0.317678	1.82992	0.130932	190	262	59	167	-1.20763	-1.2086	2.30061	0.00015904	0.00104629
1169952	1169676	-	Membrane bound Lysosomal with score 8.8	0.0100225	0.00443497	-	-	2	1	0	1	-	-	-	-	-
1156069	1155793	-	Cytoplasmic with score 6.6	0.0338116	0.000571862	0.0673206	0.00399983	1	2	3	4	-	-	-	-	-
1169954	1169678	-	Membrane bound Extracellular (Secreted) with score 5.3	0.704665	0.175816	2.47201	0.893513	26	23	38	197	1.88133	1.88633	0.868734	0.000162592	0.00106825
1001171	1001171	-	Nuclear with score 6.8	19.345	0.193075	58.3769	7.176	737	864	1351	4246	1.54842	1.54856	5.57214	1.8149e-10	2.87048e-09
1141544	1141268	-	Membrane bound Mitochondrial with score 6.2	1063.44	13.554	697.762	27.2216	39319	48302	18731	42889	-0.661631	-0.661634	10.0772	0.0551896	0.181072
1181113	1180837	-	Plasma membrane with score 3.8	7.272	0.246141	14.4223	0.896623	625	803	850	2316	0.940543	0.940656	4.97628	0.000852777	0.0048274
1099636	1099360	-	Nuclear with score 3.4	21.1422	0.411519	24.8745	0.329653	1373	1579	1091	2728	0.183471	0.183484	5.57963	0.685494	0.914817
1161535	1161259	-	Nuclear with score 7.9	26.4069	0.077609	34.6089	2.20881	1467	1747	1233	3447	0.321878	0.321899	5.77434	0.451201	0.777718
188502	188502	-	Cytoplasmic with score 2.8	28.8878	0.864991	69.1653	1.27574	1295	1464	2148	5048	1.21449	1.21456	6.11933	1.35799e-06	1.29074e-05
1141552	1141276	-	Membrane bound Mitochondrial with score 7.1	6.23929	1.03947	4.3609	0.389974	34	30	13	38	-	-	-	-	-
1201313	1201037	-	Cytoplasmic with score 4.3	3.70376	0.12294	6.90562	0.548996	119	151	144	425	0.847979	0.848534	2.52248	0.0139822	0.0571194
1181118	1180842	-	Membrane bound Mitochondrial with score 6.3	77.0564	2.24797	90.0435	8.56876	3038	3828	2303	6787	0.171149	0.171155	6.78349	0.706822	0.923672
1099645	1099369	-	Membrane bound Mitochondrial with score 4.3	6.33812	0.200752	6.99871	0.901454	508	660	366	1144	0.124882	0.124907	4.20397	0.78604	0.948193
1169964	1169688	-	Membrane bound Mitochondrial with score 4.7	7.48708	0.139717	3.3396	0.345637	235	294	70	204	-1.16719	-1.16797	2.54136	0.000140978	0.000934238
1141556	1141280	-	Nuclear with score 8.6	141.721	8.80607	89.1807	9.62904	3533	3686	1300	3783	-0.746965	-0.746996	6.45404	0.0209096	0.0804774
1156078	1155802	-	Cytoplasmic with score 6.5	49.8853	1.12655	57.9099	9.04529	2198	2821	1556	5193	0.157025	0.157032	6.32277	0.731688	0.932717
1115259	1114983	3.5.4.16	Nuclear with score 6.9	50.3956	1.08427	56.3448	5.37881	1841	2111	1266	3720	0.0975074	0.097513	5.95419	0.832861	0.962254
1080055	1079779	-	Nuclear with score 6.7	0.0265572	0.00513814	0.0270589	0.0166507	3	3	2	9	-	-	-	-	-
188455	188455	-	Mitochondrial with score 5.8	0.465753	0.138487	0.0835312	0.0144167	9	6	1	3	-	-	-	-	-
188697	188697	-	Nuclear with score 6.4	0.196167	0.0258974	0.0689288	0.0123137	46	74	13	39	-1.40683	-1.41145	0.369854	0.000736448	0.00422886
1181124	1180848	-	Membrane bound Lysosomal with score 8.1	10.5722	0.028944	7.70309	0.790905	510	609	285	566	-0.514602	-0.514734	3.85603	0.206433	0.48647
1181125	1180849	-	Membrane bound Mitochondrial with score 6.3	5.8707	0.385836	13.7325	0.383934	88	119	150	383	1.1733	1.1742	2.36023	0.000176339	0.00114873
1141560	1141284	-	Extracellular (Secreted) with score 3.6	1.59217	0.524	2.35741	0.342878	10	7	10	18	-	-	-	-	-
1141561	1141285	-	Plasma membrane with score 6.1	6.61513	1.0149	8.20191	0.647382	53	44	35	100	0.249088	0.249657	0.743286	0.59738	0.879849
1201349	1201073	2.7.11.22;2.7.11.1	Nuclear with score 7.3	12.5243	0.410186	13.8842	0.15388	1269	1596	995	2396	0.0720601	0.0720656	5.47335	0.876434	0.974401
1115268	1114992	-	Nuclear with score 6.1	35.1599	1.63794	25.0569	5.969	1110	1451	448	1725	-0.544451	-0.544511	5.02446	0.187731	0.455652
1115269	1114993	3.4.22.68	Nuclear with score 4.1	6.6679	0.132368	7.30275	0.0947479	716	900	608	1425	0.167067	0.167089	4.6988	0.713638	0.927087
1169976	1169700	-	Membrane bound Mitochondrial with score 7.7	42.3382	4.68067	31.4744	3.12808	723	1069	370	1104	-0.507191	-0.50727	4.51887	0.203466	0.482326
1141565	1141289	-	Membrane bound Endoplasmic reticulum with score 4.8	75.9295	7.89728	73.7321	16.945	1738	2514	1027	3914	-0.0852717	-0.0852765	5.9539	0.855925	0.968769
1141567	1141291	-	Plasma membrane with score 4.2	34.7349	3.93156	36.0734	4.96174	333	320	246	456	-0.00413986	-0.0041449	3.32542	0.993062	0.998904
1181130	1180854	-	Mitochondrial with score 7.8	74.9547	1.35501	74.2258	6.60566	3341	3845	2053	6048	-0.0660569	-0.0660591	6.73408	0.886815	0.978485
1099671	1099395	3.4.19.12	Nuclear with score 5.6	32.876	0.140421	33.1285	4.81723	3732	4472	2259	7326	-0.0417704	-0.0417716	6.93443	0.928474	0.985493
1141571	1141295	-	Plasma membrane with score 4.3	112.856	4.4607	136.159	7.77266	2636	2856	2200	4796	0.202778	0.202786	6.48866	0.653628	0.905842
1001310	1001310	-	Nuclear with score 8.3	26.8924	1.36444	7.12645	1.50511	296	399	48	172	-1.91199	-1.9133	2.73525	2.29381e-10	3.59375e-09
1181134	1180858	-	Membrane bound Extracellular (Secreted) with score 6.4	14.5909	0.790404	7.01274	0.344872	293	402	109	271	-1.05254	-1.05306	2.96687	0.000942306	0.00528326
1181135	1180859	-	Nuclear with score 8.6	21.0345	0.475681	18.2475	1.49389	1133	1300	618	1777	-0.252519	-0.252545	5.08484	0.567938	0.865899
43182	43182	-	Nuclear with score 5.3	2.6318	0.0883964	4.77772	0.01674	168	190	212	501	0.817488	0.817891	2.91856	0.0172204	0.0683068
1141576	1141300	-	Cytoplasmic with score 6.6	4.46954	0.809858	7.94369	0.0783666	24	41	37	87	0.753107	0.755175	0.455787	0.086978	0.258957
1130834	1130558	-	Plasma membrane with score 7.7	5.54299	0.583125	1.75384	0.177824	265	257	48	139	-1.70969	-1.71113	2.39268	2.82437e-08	3.33971e-07
1115282	1115006	-	Nuclear with score 3.2	40.453	2.47169	13.818	0.00324968	2366	2498	536	1294	-1.5938	-1.59394	5.62412	1.15821e-11	2.0386e-10
1115283	1115007	-	Membrane bound Golgi with score 3.6	16.9673	1.57819	24.285	4.35525	1471	1465	1586	2691	0.47583	0.475862	5.74326	0.282193	0.595673
43178	43178	-	Membrane bound Mitochondrial with score 3.8	1.67775	0.128069	3.67655	0.470192	105	144	147	465	1.05424	1.05494	2.53705	0.00179759	0.0094421
1169989	1169713	-	Membrane bound Extracellular (Secreted) with score 4.9	232.032	9.17733	509.509	84.7378	1863	2381	2484	8339	1.07755	1.07759	6.63748	0.000258947	0.0016315
143946	143946	-	Membrane bound Vacuolar with score 6.2	263.907	3.5934	596.722	13.6003	1984	2349	3140	7458	1.1214	1.12144	6.70285	9.82973e-06	8.20927e-05
1181140	1180864	-	Mitochondrial with score 4.2	290.991	11.0866	222.502	21.1015	4759	4825	2426	6075	-0.3687	-0.36871	7.01792	0.378675	0.713374
1161559	1161283	3.6.4.12	Nuclear with score 7.4	25.502	0.0127012	27.3083	1.96736	1885	2257	1302	3686	0.0443197	0.0443222	5.99221	0.924015	0.984662
1201416	1201140	-	Membrane bound Mitochondrial with score 9.6	68.4292	0.0392038	5.61897	0.0592995	3370	4007	186	471	-3.68159	-3.68213	5.91253	2.28568e-80	7.35841e-78
1169993	1169717	-	Nuclear with score 7.5	18.7379	0.0741115	21.6511	2.18188	794	942	569	1710	0.151991	0.152011	4.79442	0.739391	0.934577
1099685	1099409	6.3.5.1	Cytoplasmic with score 8.1	89.2478	0.272576	74.6104	2.40753	7070	8271	4249	9714	-0.292632	-0.292637	7.72122	0.501375	0.82244
1181145	1180869	3.6.1.22	Cytoplasmic with score 5.3	62.3946	5.02354	24.0959	7.94517	2299	3190	460	2177	-1.42016	-1.42026	5.82514	0.000368413	0.00225154
1156090	1155814	-	Cytoplasmic with score 7.4	14.9326	0.522174	12.466	0.449075	840	951	463	1200	-0.3073	-0.307344	4.62107	0.475974	0.799412
1181148	1180872	-	Cytoplasmic with score 6.6	24.2176	0.0970021	23.4732	3.63472	632	737	370	1194	-0.0685303	-0.068541	4.34119	0.882617	0.977522
1080425	1080149	-	Cytoplasmic with score 9.1	6.59383	0.313067	9.89632	1.25902	700	771	792	1520	0.546897	0.546968	4.78406	0.176093	0.435797
1141583	1141307	-	Nuclear with score 8.5	34.4869	1.95028	37.833	7.68383	170	221	162	260	0.0592665	0.05929	2.6055	0.903084	0.981082
1099701	1099425	-	Nuclear with score 5.4	1.92244	0.269106	2.69596	0.116477	329	450	365	962	0.573247	0.573389	3.8713	0.126992	0.343185
43167	43167	-	Membrane bound Mitochondrial with score 6.9	0.272097	0.106022	0.876125	0.25677	8	5	12	23	-	-	-	-	-
50062	50062	-	Cytoplasmic with score 6.7	2.02378	0.105556	3.05398	0.168277	230	335	273	592	0.479077	0.479243	3.35385	0.250776	0.554441
1161569	1161293	-	Membrane bound Mitochondrial with score 6.0	12.1166	1.42211	6.0089	1.26315	462	689	145	533	-1.04145	-1.04176	3.68392	0.00434521	0.0206599
1181153	1180877	-	Membrane bound Mitochondrial with score 5.4	3.767	0.350203	1.24013	0.219219	170	166	30	101	-1.60649	-1.60848	1.78497	1.95889e-06	1.82367e-05
1170005	1169729	-	Plasma membrane with score 3.1	9.8611	0.46701	17.3628	0.197807	1503	1971	1898	4711	0.750428	0.750467	6.13465	0.0175309	0.0694004
1181155	1180879	-	Nuclear with score 5.1	26.1046	0.631343	33.2247	3.67981	1024	1170	982	1927	0.296959	0.296987	5.21471	0.501967	0.822741
1201478	1201202	2.7.4.9	Mitochondrial with score 4.8	28.3631	3.71646	33.5637	3.13902	696	649	466	1340	0.18301	0.18304	4.45847	0.688132	0.916652
1181157	1180881	-	Nuclear with score 5.5	38.6317	0.325315	27.917	1.70904	1677	2032	895	1946	-0.525603	-0.525643	5.57308	0.170894	0.426274
1099711	1099435	1.5.1.20	Cytoplasmic with score 8.7	50.4984	0.749411	28.1603	2.80238	3277	3791	1134	3360	-0.892874	-0.892914	6.36425	0.0018609	0.00971834
1181159	1180883	-	Membrane bound Mitochondrial with score 8.9	25.3643	1.79312	29.8011	3.78208	454	627	355	1105	0.192203	0.192242	4.12472	0.67204	0.911024
1141591	1141315	2.7.4.6;2.7.13.3	Membrane bound Mitochondrial with score 5.0	1688.49	64.6468	1596.81	96.1196	40691	45634	23576	67525	-0.154963	-0.154963	10.2792	0.734691	0.933373
1181161	1180885	-	Plasma membrane with score 4.6	33.0257	0.755063	33.4567	0.302306	2987	3397	2043	5084	-0.0279117	-0.0279128	6.58359	0.952171	0.992394
1115326	1115050	-	Plasma membrane with score 3.4	31.0907	0.249974	32.4665	4.56541	880	1024	549	1753	0.0142643	0.0142666	4.85763	0.975513	0.995526
1161579	1161303	-	Cytoplasmic with score 9.0	73.5941	1.07916	79.0143	3.01788	2313	2652	1650	4336	0.0662747	0.0662777	6.26778	0.88639	0.978485
1181163	1180887	3.2.1.14	Membrane bound Extracellular (Secreted) with score 7.1	8.3501	0.364429	10.9534	0.24676	323	338	287	651	0.338136	0.33824	3.51745	0.434499	0.763703
1161581	1161305	-	Membrane bound Extracellular (Secreted) with score 5.1	81.1077	1.86639	377.776	62.5078	3110	3911	8708	29302	2.16104	2.16108	8.17961	1.94193e-19	6.63713e-18
1115330	1115054	-	Plasma membrane with score 9.6	7.91711	0.222074	5.57295	0.311727	716	903	345	941	-0.540577	-0.540671	4.36933	0.147527	0.383
1099729	1099453	6.1.1.17	Mitochondrial with score 4.7	165.66	1.15861	113.308	6.47892	10897	12832	4879	13338	-0.595875	-0.595882	8.22119	0.0874293	0.259757
1170018	1169742	-	Mitochondrial with score 8.0	83.7546	2.31174	85.377	5.18019	2582	2925	1696	4622	-0.0174017	-0.0174025	6.37555	0.970182	0.995397
1181168	1180892	-	Nuclear with score 7.6	33.6262	0.391595	41.2482	6.75601	1003	1170	979	1725	0.243387	0.243411	5.17008	0.595407	0.878759
1130867	1130591	-	Nuclear with score 8.5	43.6966	1.27827	47.2585	6.30879	1660	1865	1055	3352	0.05964	0.059644	5.77088	0.89782	0.980462
1079928	1079652	-	Nuclear with score 6.9	88.1033	1.89074	77.8584	12.4316	5777	7156	3085	10230	-0.229351	-0.229355	7.49958	0.609155	0.886183
1141600	1141324	-	Membrane bound Vacuolar with score 4.3	177.667	1.38992	180.843	16.3239	2477	2958	1589	4698	-0.0274219	-0.027423	6.34798	0.953013	0.99262
1161589	1161313	-	Membrane bound Mitochondrial with score 8.6	68.7673	0.893684	57.327	8.36802	3178	3852	1623	5190	-0.305924	-0.305935	6.58686	0.48036	0.802879
1181174	1180898	-	Nuclear with score 6.3	17.4419	1.14565	16.279	5.07735	509	695	245	1134	-0.158196	-0.158227	4.10553	0.745046	0.936348
1141605	1141329	4.1.1.50	Cytoplasmic with score 7.2	174.526	4.52274	205.867	0.455198	7972	9033	6476	15733	0.206496	0.206498	8.11739	0.646502	0.901885
1161592	1161316	-	Cytoplasmic with score 8.3	47.8687	3.11847	39.4061	8.24061	1896	2571	932	3433	-0.328676	-0.328695	5.91589	0.456603	0.782031
50045	50045	-	Cytoplasmic with score 7.2	-	-	0.0671996	0.0174581	2	0	4	4	-	-	-	-	-
1170029	1169753	-	Membrane bound Mitochondrial with score 4.0	0.151088	0.0591258	0.190762	0.0917345	12	4	5	24	-	-	-	-	-
1181177	1180901	6.3.2.19	Cytoplasmic with score 7.9	167.609	3.69972	147.599	16.2966	2486	3082	1390	4193	-0.237332	-0.237343	6.28039	0.594052	0.878396
133108	133108	-	Cytoplasmic with score 4.0	47.3456	1.38869	20.7475	3.47535	2069	2618	543	1852	-1.24275	-1.24285	5.65302	1.3355e-05	0.000108625
1141609	1141333	-	Lysosomal with score 4.4	24.3421	0.547482	26.4349	0.924096	294	361	234	566	0.110164	0.1102	3.37304	0.81078	0.955982
1141610	1141334	-	Mitochondrial with score 8.3	87.6955	1.85225	97.8709	13.1672	2209	2744	1527	4841	0.106034	0.106039	6.27906	0.818394	0.958297
1080552	1080276	3.1.27.9	Membrane bound Vacuolar with score 3.9	6.83386	0.161527	6.42668	0.281189	1201	1379	803	1795	-0.143505	-0.143519	5.22228	0.754185	0.938617
1141613	1141337	-	Mitochondrial with score 5.8	226.262	11.7925	399.948	104.922	2506	2663	3919	5304	0.851467	0.851496	6.7842	0.0652784	0.207279
1161600	1161324	-	Cytoplasmic with score 5.3	56.8458	1.39603	48.7827	1.40279	2340	2664	1327	3450	-0.267615	-0.267628	6.11861	0.542071	0.849674
1161601	1161325	-	Plasma membrane with score 9.0	192.66	2.15652	104.81	35.715	7934	9805	1979	9931	-0.963498	-0.963516	7.66313	0.0287464	0.105358
1149083	1148807	-	Cytoplasmic with score 5.2	0.0620953	0.00217428	0.0182105	0.00611645	6	5	1	2	-	-	-	-	-
1115358	1115082	-	Membrane bound Peroxisomal with score 8.0	20.9938	0.712942	1.65799	0.1841	1008	1288	52	156	-3.68204	-3.68376	4.22646	7.87343e-58	1.13879e-55
1201558	1201282	-	Cytoplasmic with score 8.5	5.44387	0.20969	3.08351	0.12816	134	175	59	132	-0.863335	-0.864246	1.88184	0.0175177	0.0693758
1170041	1169765	-	Cytoplasmic with score 9.6	1.65657	0.0421944	2.32367	0.39965	48	53	58	89	0.466191	0.467044	0.91402	0.342854	0.671446
1141617	1141341	-	Membrane bound Mitochondrial with score 5.0	95.9002	1.70113	78.5879	10.7893	4538	5217	2193	7038	-0.34521	-0.345219	7.04527	0.417214	0.747943
1181188	1180912	-	Cytoplasmic with score 7.5	41.1679	1.06973	43.7205	6.84149	2026	2253	1216	4059	0.0233512	0.0233526	6.03265	0.960023	0.995075
1141620	1141344	1.1.1.1	Cytoplasmic with score 7.3	53.5965	3.37043	118.554	1.11162	2571	2749	3673	9050	1.07096	1.071	6.97053	4.67683e-05	0.000342944
1001547	1001547	-	Nuclear with score 9.3	37.2534	0.660259	121.015	2.24788	1741	2005	3948	9282	1.65327	1.65333	6.87888	5.17828e-14	1.1186e-12
1181191	1180915	-	Membrane bound Vacuolar with score 9.3	28.2092	0.0927712	22.9909	1.02065	1315	1570	706	1892	-0.358124	-0.358156	5.28153	0.391781	0.727522
1099761	1099485	-	Mitochondrial with score 7.2	153.327	2.24251	114.168	2.94771	3176	3904	1611	4172	-0.486636	-0.486656	6.51899	0.2005	0.476994
1115370	1115094	-	Nuclear with score 9.4	10.3396	0.363717	12.506	0.234822	285	315	225	571	0.211508	0.211584	3.30486	0.63808	0.898134
1115371	1115095	-	Cytoplasmic with score 7.6	35.0789	1.91738	26.1566	4.94001	1631	2179	734	2618	-0.470635	-0.470668	5.62618	0.25475	0.559508
1099770	1099494	-	Plasma membrane with score 7.1	29.9687	0.0346774	20.1357	1.16307	2524	3002	1108	3047	-0.626557	-0.62659	6.10686	0.0652184	0.207155
1161615	1161339	-	Plasma membrane with score 7.7	4.13608	0.0509344	3.97825	0.208371	240	284	169	376	-0.103013	-0.103065	2.95145	0.823726	0.959363
1130901	1130625	-	Cytoplasmic with score 5.3	3.94685	0.459214	5.68745	0.8852	86	128	113	199	0.462461	0.462875	1.95733	0.316139	0.637903
1130902	1130626	-	Cytoplasmic with score 6.8	210.655	6.09695	207.484	19.7307	3301	3785	2327	4899	-0.103048	-0.103052	6.69715	0.823675	0.959363
1181199	1180923	-	Membrane bound Extracellular (Secreted) with score 4.9	32.9572	2.27506	28.1925	5.21975	982	1358	507	1836	-0.285151	-0.285182	5.00205	0.524073	0.837643
1161617	1161341	3.2.1.14	Plasma membrane with score 3.7	12.6673	0.816383	61.882	15.5893	1471	1547	5866	8644	2.252	2.25209	7.0476	1.83524e-09	2.56883e-08
1141629	1141353	-	Plasma membrane with score 3.7	996.305	83.4254	1223.42	302.937	22353	31647	16076	63215	0.239715	0.239716	9.788	0.603338	0.883622
1115382	1115106	-	Membrane bound Mitochondrial with score 5.6	34.2955	0.297109	29.4553	4.64882	1223	1429	613	2034	-0.274023	-0.274049	5.19748	0.534772	0.844465
1170060	1169784	-	Nuclear with score 9.6	63.9675	1.32182	93.8525	14.2262	2193	2513	1858	6154	0.49251	0.492531	6.42334	0.211486	0.494061
43110	43110	-	Nuclear with score 9.5	13.7777	0.100058	17.88	1.77001	813	970	666	1988	0.335037	0.335077	4.93171	0.431355	0.76075
1001607	1001607	-	Plasma membrane with score 4.8	21.8408	0.103867	24.3197	2.51742	172	208	149	292	0.0916567	0.0917013	2.58815	0.844362	0.965307
43109	43109	-	Membrane bound Vacuolar with score 4.6	0.541786	0.00427469	1.82227	0.0438055	9	11	25	57	1.83767	1.84966	-0.400586	8.60198e-05	0.000599077
1201624	1201348	-	Membrane bound Vacuolar with score 6.1	15.148	0.931825	28.665	2.19866	2026	2718	3075	6390	0.879701	0.879733	6.66488	0.00714137	0.031789
1001621	1001621	-	Plasma membrane with score 6.2	157.948	3.76567	189.438	21.5776	2046	2341	1861	3622	0.216466	0.216477	6.16889	0.633125	0.894857
1161623	1161347	-	Nuclear with score 8.5	64.0534	1.58922	66.7585	11.7783	1987	2245	1179	3987	0.00629851	0.006299	6.00716	0.989214	0.996998
1161624	1161348	-	Membrane bound Golgi with score 8.5	38.94	0.806535	65.2879	0.504814	1665	2043	1951	4809	0.687213	0.687248	6.19341	0.0349788	0.124408
129183	129183	-	Plasma membrane with score 5.1	28.5207	2.06978	30.2703	5.86885	2552	3524	1673	5882	0.0325998	0.0326011	6.52974	0.94435	0.991011
1181211	1180935	-	Plasma membrane with score 5.4	18.1484	0.636679	15.8341	1.9642	632	799	347	1076	-0.252278	-0.252322	4.31395	0.569959	0.867401
1156117	1155841	-	Membrane bound Mitochondrial with score 6.3	41.2388	1.65782	49.6061	4.94745	1284	1697	1225	2500	0.20795	0.207965	5.59887	0.646491	0.901885
1156118	1155842	2.7.11.22;2.7.11.1	Nuclear with score 7.0	47.3193	1.54672	55.1155	4.73611	1835	2062	1293	3864	0.159931	0.15994	5.96774	0.726	0.931056
1170071	1169795	-	Mitochondrial with score 5.4	2.62485	0.0187097	5.24046	0.585653	55	65	71	206	0.984951	0.98634	1.4597	0.0055572	0.0256052
1181214	1180938	-	Mitochondrial with score 6.0	13.6829	0.551344	18.9309	1.80972	608	807	572	1671	0.438243	0.438306	4.65114	0.276622	0.588604
43098	43098	-	Nuclear with score 8.8	1.75971	0.00664578	2.94759	0.51568	40	50	45	83	0.370595	0.371376	0.703613	0.428824	0.758134
1130918	1130642	-	Nuclear with score 8.8	124.98	0.185896	171.599	4.17049	1602	1858	1493	3841	0.428234	0.428259	5.94281	0.282811	0.596282
1001664	1001664	-	Nuclear with score 4.0	13.462	0.273831	12.9882	2.23182	746	851	565	1016	-0.0977218	-0.0977376	4.55433	0.834746	0.962822
1170075	1169799	-	Membrane bound Golgi with score 8.3	296.299	20.4137	407.553	38.3155	17617	24223	16421	48663	0.406725	0.406727	9.51458	0.323463	0.647884
1149101	1148825	-	Membrane bound Mitochondrial with score 4.1	20.2068	0.540006	28.9017	2.77959	1318	1664	1223	3603	0.461688	0.461719	5.74177	0.239946	0.539582
1130922	1130646	-	Nuclear with score 8.5	30.6998	0.0474683	41.8618	2.62168	2108	2526	2132	4587	0.399986	0.400003	6.34638	0.33399	0.661223
1201665	1201389	-	Nuclear with score 5.0	15.6582	0.185129	14.5694	0.994276	957	1107	572	1591	-0.151895	-0.151912	4.89442	0.739486	0.934577
1141642	1141366	-	Membrane bound Mitochondrial with score 9.6	224.49	3.47852	123.021	8.61882	9784	12051	3575	9927	-0.910066	-0.910079	7.98135	0.00104198	0.00577429
1141644	1141368	-	Membrane bound Mitochondrial with score 9.5	350.331	11.2144	420.751	115.76	11064	14256	6896	30099	0.197488	0.19749	8.67857	0.676186	0.912677
43088	43088	-	Membrane bound Extracellular (Secreted) with score 7.0	0.248573	0.165597	0.249197	0.125617	1	9	6	4	-	-	-	-	-
1141647	1141371	2.3.3.1	Membrane bound Mitochondrial with score 9.4	551.49	6.68459	518.105	5.14156	28324	32882	18440	43820	-0.145048	-0.145048	9.78569	0.751656	0.937826
1130927	1130651	-	Nuclear with score 8.7	25.062	0.0745666	27.4905	1.20211	1999	2432	1472	3903	0.0758944	0.0758983	6.10497	0.869886	0.971351
1161640	1161364	2.5.1.49	Cytoplasmic with score 9.1	43.7649	1.93215	61.8942	7.76699	2230	2425	1843	5759	0.447027	0.447046	6.38453	0.264875	0.573665
212337	212337	-	Plasma membrane with score 4.3	34.7003	1.91147	116.799	16.2153	594	625	1092	3573	1.66071	1.6609	5.26993	1.64069e-10	2.6115e-09
1001747	1001747	-	Plasma membrane with score 4.7	16.5433	0.171473	94.8455	2.99295	147	171	546	1294	2.36025	2.3611	3.89057	1.60675e-23	7.22315e-22
1170085	1169809	-	Plasma membrane with score 6.9	195.355	3.81628	323.037	63.2346	9992	12343	9424	34079	0.663483	0.663488	8.7676	0.0782483	0.238375
1156127	1155851	6.2.1.3	Membrane bound Peroxisomal with score 9.7	32.3764	0.303942	30.5157	2.19591	2220	2695	1374	3794	-0.142943	-0.14295	6.14627	0.754974	0.938872
1161644	1161368	-	Membrane bound Mitochondrial with score 7.7	69.7076	3.33674	63.4052	9.8623	2034	2631	1158	3688	-0.200036	-0.200047	6.03972	0.658141	0.907137
1181230	1180954	-	Membrane bound Extracellular (Secreted) with score 3.8	72.4552	2.49934	70.9838	18.2667	1706	2168	901	3694	-0.084108	-0.0841131	5.82817	0.85852	0.969015
1115424	1115148	-	Nuclear with score 4.5	6.75685	0.32511	6.97872	0.332081	714	771	469	1242	-0.00473181	-0.00473245	4.49649	0.991939	0.998442
1156129	1155853	-	Membrane bound Mitochondrial with score 8.7	61.6279	2.28814	108.632	3.10695	1920	2129	2194	5755	0.768268	0.768302	6.37658	0.0117966	0.0494248
1001783	1001783	-	Cytoplasmic with score 6.4	486.132	5.60153	557.796	54.4904	11840	14700	8591	26211	0.144933	0.144934	8.72089	0.75189	0.937826
1201694	1201418	-	Cytoplasmic with score 7.6	88.3631	4.07563	54.2756	1.46144	8161	8955	3448	8091	-0.738388	-0.738401	7.69964	0.0221992	0.0845603
1156132	1155856	-	Nuclear with score 5.3	56.6142	1.42856	55.1225	3.95075	2522	2850	1534	4387	-0.0902291	-0.0902331	6.30398	0.845363	0.965521
1141661	1141385	-	Nuclear with score 6.9	177.749	3.32392	151.209	24.695	3123	3590	1506	5105	-0.303673	-0.303684	6.52458	0.486865	0.808605
1079991	1079715	-	Nuclear with score 7.8	0.119897	0.0206626	0.14785	0.0310465	9	20	7	33	-	-	-	-	-
212320	212320	-	Membrane bound Mitochondrial with score 4.8	37.7377	0.496483	42.7589	4.24124	1907	2340	1664	3348	0.126438	0.126444	6.07028	0.784097	0.948146
1080294	1080018	1.6.5.3;1.6.99.3	Mitochondrial with score 7.0	223.343	2.92691	93.311	4.53859	16580	19090	4588	12089	-1.30098	-1.30099	8.56951	1.96413e-08	2.38758e-07
43071	43071	-	Nuclear with score 8.7	49.2101	2.23637	64.3624	0.390308	1775	1944	1529	3817	0.333402	0.33342	5.99695	0.432934	0.761972
1115442	1115166	-	Nuclear with score 8.3	21.7271	0.435964	23.5866	2.41066	2053	2368	1346	4057	0.0440709	0.0440732	6.08809	0.924464	0.984662
43069	43069	-	Cytoplasmic with score 6.6	2.06705	0.180911	4.66723	1.51888	61	76	146	125	1.14216	1.14348	1.72766	0.0708197	0.220249
1161655	1161379	-	Nuclear with score 9.4	1.36304	0.199381	1.66224	0.501062	24	33	16	73	-	-	-	-	-
1141667	1141391	-	Membrane bound Endoplasmic reticulum with score 8.0	132.528	0.822459	246.564	50.8883	3417	3945	5188	8354	0.84108	0.841101	7.28263	0.0376303	0.132376
1141668	1141392	-	Nuclear with score 5.5	21.9559	0.811729	26.2724	6.02006	382	421	372	569	0.196434	0.196485	3.71563	0.685249	0.914817
1181241	1180965	-	Cytoplasmic with score 3.8	40.5461	0.396048	55.9018	8.13485	1324	1548	1440	2613	0.416289	0.416318	5.66767	0.335181	0.662524
1161657	1161381	-	Mitochondrial with score 4.7	68.7129	2.48229	84.4109	1.34392	3135	3468	2554	6373	0.245872	0.24588	6.77584	0.579205	0.870946
1141672	1141396	1.14.13.72	Membrane bound Endoplasmic reticulum with score 8.6	664.053	59.6512	1431.47	92.8608	22302	22221	28692	79614	1.05254	1.05254	10.027	0.000225318	0.00144238
1115455	1115179	-	Membrane bound Mitochondrial with score 4.6	44.006	0.149034	50.5502	0.0878641	2607	3096	2053	4991	0.128033	0.128037	6.49765	0.780567	0.946889
1001862	1001862	-	Cytoplasmic with score 8.4	391.71	5.55816	392.17	18.0006	8590	10070	5594	15227	-0.0553467	-0.0553474	8.11475	0.905189	0.981163
1099855	1099579	-	Membrane bound Mitochondrial with score 7.0	31.3912	0.477603	37.4992	1.41513	2148	2631	1873	4234	0.202509	0.202518	6.28052	0.653457	0.905842
1141676	1141400	-	Nuclear with score 5.5	81.4869	1.19442	68.7613	4.50808	2507	2939	1360	3789	-0.301099	-0.301113	6.22334	0.48564	0.807646
1115462	1115186	2.7.11.1	Cytoplasmic with score 3.7	13.6303	0.0230055	19.1206	0.335931	3921	4552	3875	8975	0.439119	0.439129	7.24052	0.270886	0.581515
1001906	1001906	-	Cytoplasmic with score 5.2	82.0387	1.95567	93.7375	2.83464	2068	2395	1543	4002	0.114345	0.114351	6.13833	0.80397	0.95385
1141679	1141403	-	Membrane bound Mitochondrial with score 7.6	398.228	14.7122	412.496	53.2083	10192	11148	7953	14842	0.00314973	0.00314976	8.34186	0.99464	0.999307
1201772	1201496	-	Nuclear with score 9.2	53.8669	1.1787	54.9962	3.29261	1476	1711	1080	2415	-0.01907	-0.0190716	5.58618	0.967326	0.995397
1081473	1081197	-	Cytoplasmic with score 7.2	24.6027	0.171025	35.3628	3.10864	1284	1542	1189	3444	0.482612	0.482646	5.67954	0.210387	0.49272
1099865	1099589	-	Nuclear with score 4.7	12.5826	0.140915	14.167	0.956458	749	868	538	1513	0.120526	0.120543	4.67776	0.793144	0.950568
1099869	1099593	-	Membrane bound Mitochondrial with score 8.4	24.7873	0.0542037	29.1091	4.6168	2468	2914	1695	5670	0.176397	0.176405	6.43885	0.69864	0.920703
1170114	1169838	-	Membrane bound Mitochondrial with score 7.7	61.862	1.98579	81.1445	0.761901	928	1039	843	1974	0.348655	0.348691	5.08702	0.409888	0.743472
1156145	1155869	3.1.3.48	Cytoplasmic with score 6.9	20.8447	0.819182	25.2034	0.685397	2192	2394	1720	4389	0.216491	0.216501	6.23514	0.629212	0.892994
201307	201307	-	Membrane bound Endoplasmic reticulum with score 6.0	88.632	4.43634	73.3623	6.0345	1764	1901	888	2544	-0.328136	-0.328159	5.64535	0.442455	0.769314
1099877	1099601	-	Cytoplasmic with score 8.5	49.9878	1.64697	39.3588	0.349971	2982	3327	1545	3905	-0.404155	-0.404172	6.39378	0.31944	0.642651
184561	184561	-	Plasma membrane with score 8.6	27.3987	0.320265	48.6254	4.34013	2745	3342	3085	9001	0.756664	0.756687	6.9511	0.0147551	0.0598845
1141689	1141413	-	Cytoplasmic with score 6.1	231.457	3.9909	254.974	27.7576	8743	10736	6108	18353	0.0867024	0.0867034	8.24509	0.851506	0.967665
1115493	1115217	-	Nuclear with score 7.0	79.7627	1.09535	125.24	19.1506	5104	5957	4800	15051	0.585533	0.585543	7.7101	0.107312	0.302911
1115494	1115218	-	Membrane bound Extracellular (Secreted) with score 5.4	12.2416	0.582436	16.7128	1.68566	895	956	884	1769	0.398518	0.398562	5.0307	0.348634	0.678371
1181264	1180988	-	Plasma membrane with score 5.6	125.778	1.57792	97.8443	13.4268	9868	12039	4721	15078	-0.407069	-0.407074	8.18172	0.322482	0.646778
1141698	1141422	-	Mitochondrial with score 7.4	18.546	0.615259	16.7614	0.391529	140	167	88	210	-0.225659	-0.225851	2.13004	0.616714	0.889053
1080978	1080702	4.4.1.17	Membrane bound Extracellular (Secreted) with score 3.1	29.1951	1.73749	18.963	0.485588	1668	1756	685	1734	-0.698701	-0.698762	5.39731	0.0360529	0.127637
1115506	1115230	-	Membrane bound Endoplasmic reticulum with score 5.6	22.5699	0.170437	22.3449	3.50321	1464	1795	857	2872	-0.0783911	-0.0783966	5.58354	0.865846	0.97018
1201850	1201574	-	Membrane bound Golgi with score 7.0	10.9682	0.468785	13.8073	2.32351	755	833	508	1810	0.250271	0.250305	4.7226	0.577825	0.870329
1141705	1141429	-	Plasma membrane with score 7.1	172.494	1.63074	328.649	47.5725	1951	2378	3042	5495	0.904688	0.904724	6.55492	0.0118399	0.0495853
1141707	1141431	-	Cytoplasmic with score 8.6	117.748	4.69822	112.243	8.53832	3066	3343	2112	4354	-0.114654	-0.114659	6.54995	0.804046	0.95385
1115516	1115240	-	Membrane bound Golgi with score 4.3	14.3142	0.211683	19.4892	0.48716	703	778	648	1510	0.373847	0.373898	4.69341	0.371459	0.706238
1141711	1141435	-	Membrane bound Mitochondrial with score 8.3	83.8425	0.821726	89.4272	11.8865	2775	3235	1761	5593	0.0300182	0.0300194	6.52307	0.948574	0.992394
1141712	1141436	6.2.1.4;6.2.1.5	Membrane bound Mitochondrial with score 9.5	261.706	7.87275	211.207	15.5642	12534	16050	6707	19336	-0.360558	-0.360561	8.58273	0.389694	0.7264
1130974	1130698	-	Cytoplasmic with score 5.0	3.49325	0.113826	5.28614	0.1103	181	202	177	455	0.523196	0.523461	2.8347	0.183082	0.447833
1149144	1148868	-	Nuclear with score 8.5	15.7299	0.968651	18.5729	0.400991	867	1171	811	1827	0.226151	0.226175	5.0598	0.614066	0.888021
1130976	1130700	-	Nuclear with score 9.1	6.21933	0.444747	10.5928	0.263292	150	159	167	388	0.668943	0.669342	2.61954	0.0758924	0.23269
1161687	1161411	-	Nuclear with score 7.3	38.2869	1.71968	30.6607	0.0312525	932	1012	497	1210	-0.371975	-0.372026	4.71389	0.373223	0.708131
1099920	1099644	-	Cytoplasmic with score 4.9	3.98874	0.183123	4.73657	0.523576	250	269	219	427	0.194532	0.194609	3.09246	0.672924	0.911536
1170137	1169861	-	Nuclear with score 7.9	517.862	39.772	380.383	26.3179	42545	42874	21887	45085	-0.481524	-0.481526	10.1254	0.239794	0.53952
1099926	1099650	-	Cytoplasmic with score 9.0	5.06116	0.380244	6.72542	0.768275	489	503	468	910	0.358039	0.358111	4.11283	0.415639	0.747285
1181280	1181004	-	Cytoplasmic with score 5.6	22.8079	0.412976	21.0302	2.37746	775	894	434	1323	-0.171258	-0.171283	4.57849	0.706637	0.923672
1115535	1115259	-	Cytoplasmic with score 5.6	14.7209	0.962501	15.0943	2.72816	630	883	403	1404	-0.0177712	-0.0177731	4.49959	0.96971	0.995397
1181282	1181006	-	Nuclear with score 8.4	11.2612	0.652764	34.2593	1.64647	368	500	872	1950	1.55699	1.55724	4.6906	1.98122e-09	2.75001e-08
1081749	1081473	-	Membrane bound Peroxisomal with score 8.5	171.924	8.53977	105.493	1.87404	5570	5960	2292	5416	-0.754662	-0.754682	7.12547	0.0184724	0.0725807
41490	41490	-	Nuclear with score 8.0	5.02175	0.0450318	6.37345	0.340176	505	611	427	1152	0.292621	0.292676	4.23403	0.500607	0.821764
1080886	1080610	-	Nuclear with score 7.6	0.0798774	0.0136647	0.188556	0.0391441	5	3	6	12	-	-	-	-	-
1115545	1115269	-	Membrane bound Endoplasmic reticulum with score 6.4	0.585641	0.250567	0.486152	0.0396049	38	18	15	33	-	-	-	-	-
1130988	1130712	-	Nuclear with score 5.9	0.832323	0.239679	0.946592	0.0225694	25	19	16	40	-	-	-	-	-
1156169	1155893	-	Membrane bound Mitochondrial with score 6.2	10.092	0.0833454	11.1668	1.1029	454	550	324	950	0.112998	0.113024	3.98465	0.806016	0.95438
1161698	1161422	-	Mitochondrial with score 6.5	166.81	2.86954	179.871	11.2073	4944	5861	4111	8297	0.0853676	0.0853694	7.3971	0.8541	0.968366
1181288	1181012	-	Nuclear with score 4.2	8.57977	0.0521492	11.0499	0.339353	1104	1331	970	2486	0.312202	0.312229	5.36897	0.467148	0.790997
1115554	1115278	-	Nuclear with score 6.1	15.4031	0.141218	24.0226	1.43476	1065	1266	1079	2984	0.584616	0.584664	5.46315	0.0986407	0.28378
41497	41497	-	Nuclear with score 8.9	3.43957	0.190644	3.26917	0.676209	67	87	38	139	-0.05514	-0.0551885	1.21368	0.908193	0.98124
1081667	1081391	-	Nuclear with score 9.4	38.7206	1.22635	61.8651	7.05094	2078	2627	2076	6416	0.603788	0.603813	6.48312	0.0911038	0.268205
1141734	1141458	-	Extracellular (Secreted) with score 9.3	76.3784	10.1472	35.4183	1.64852	688	1059	265	586	-1.17369	-1.17394	4.24449	0.000277044	0.00173348
1156173	1155897	-	Cytoplasmic with score 4.6	27.7372	0.0881592	15.4369	1.20873	2585	3006	906	2561	-0.914061	-0.914114	6.01877	0.00105763	0.00585095
1115562	1115286	-	Mitochondrial with score 8.1	54.1657	5.57047	43.5207	19.0322	1218	1782	428	2635	-0.396245	-0.39628	5.30931	0.462211	0.786105
1141736	1141460	-	Nuclear with score 7.8	131.66	7.99039	52.1681	3.66712	1388	1869	378	1059	-1.39238	-1.39254	5.08295	1.45603e-08	1.79397e-07
1099961	1099685	3.5.1.98	Nuclear with score 6.8	3.11465	0.313134	3.84308	0.0116654	277	352	267	641	0.355697	0.355812	3.44483	0.403195	0.73738
1170156	1169880	-	Nuclear with score 8.7	55.9747	3.13093	62.0304	11.1141	1489	1982	993	3489	0.0861409	0.0861467	5.75183	0.852979	0.968341
1081081	1080805	2.1.1.45;2.4.2.29	Membrane bound Mitochondrial with score 8.0	21.3143	1.33135	19.4052	5.34446	1321	1754	614	2669	-0.248606	-0.248626	5.41521	0.596329	0.879038
1115573	1115297	-	Plasma membrane with score 5.2	24.3297	0.364116	16.5832	3.18609	1494	1693	574	1993	-0.598626	-0.598679	5.32649	0.115842	0.320695
1141742	1141466	-	Mitochondrial with score 4.6	30.7634	1.80094	12.1408	1.84587	255	347	64	210	-1.37423	-1.37511	2.65942	1.10807e-05	9.14685e-05
1081160	1080884	-	Nuclear with score 4.6	37.4276	0.515042	37.6525	4.70661	1501	1748	902	2819	-0.0591846	-0.0591887	5.59173	0.89859	0.980692
1156179	1155903	-	Plasma membrane with score 2.2	46.4828	1.06353	37.9403	3.47091	3977	4617	2401	4948	-0.349055	-0.349066	6.86125	0.41502	0.747255
1099978	1099702	-	Membrane bound Extracellular (Secreted) with score 4.2	210.006	6.51038	191.705	9.28667	7889	8877	4613	12496	-0.185203	-0.185206	7.90074	0.682769	0.914646
1081554	1081278	-	Cytoplasmic with score 8.0	91.3719	1.43396	101.911	14.2415	2928	3591	1982	6411	0.100712	0.100715	6.67332	0.827563	0.960359
1141747	1141471	-	Plasma membrane with score 5.5	175.291	8.67292	338.923	29.2728	5727	6215	6659	19647	0.895468	0.895481	8.01909	0.00223531	0.0114519
1115589	1115313	2.4.1.16	Plasma membrane with score 7.8	7.8119	0.510835	18.2037	3.85546	733	1011	1027	3798	1.17188	1.17198	5.41534	0.000391633	0.00238323
1181307	1181031	3.5.1.4	Membrane bound Mitochondrial with score 5.1	11.4442	0.0265725	30.9441	1.15127	666	754	1166	3113	1.38233	1.38247	5.2803	2.39981e-09	3.27188e-08
1181308	1181032	-	Plasma membrane with score 6.7	0.957067	0.0874813	2.32577	0.429862	40	44	56	187	1.28012	1.28249	1.15388	0.000502085	0.00298618
1202002	1201726	1.11.1.6	Peroxisomal with score 4.1	1.98362	0.265092	3.45847	0.101324	159	144	165	422	0.746601	0.747046	2.64425	0.0488054	0.164522
1156185	1155909	-	Mitochondrial with score 8.7	23.9533	1.25582	21.293	1.96384	1222	1584	741	2102	-0.200199	-0.200217	5.30727	0.657045	0.906543
1131014	1130738	-	Nuclear with score 6.8	50.8883	0.400505	50.8622	5.46402	2921	3418	1795	5404	-0.0609448	-0.060947	6.55459	0.895575	0.980001
1115599	1115323	-	Membrane bound Mitochondrial with score 4.8	46.973	0.310378	44.9975	6.85523	2233	2723	1271	4265	-0.114861	-0.114867	6.17078	0.803525	0.95385
1181312	1181036	-	Cytoplasmic with score 6.4	38.7062	0.157162	30.7047	3.82501	2224	2665	1093	3407	-0.372416	-0.372436	6.03443	0.372859	0.707798
1181313	1181037	-	Membrane bound Mitochondrial with score 3.5	32.6422	0.797926	35.012	0.000575953	2199	2500	1599	3903	0.0468212	0.0468235	6.17941	0.919742	0.984506
1202030	1201754	-	Mitochondrial with score 7.1	0.928393	0.0245494	0.67121	0.055129	43	48	21	62	-0.347483	-0.348459	0.359095	0.454357	0.780462
1161726	1161450	-	Mitochondrial with score 5.2	354.901	4.77083	289.439	1.05493	5356	6187	3080	7289	-0.323994	-0.324002	7.2978	0.448575	0.7752
41521	41521	-	Membrane bound Mitochondrial with score 4.1	4.27061	0.0764042	5.07087	0.425345	127	147	88	266	0.137571	0.137691	2.13644	0.764066	0.941388
1131020	1130744	-	Membrane bound Vacuolar with score 2.6	27.1815	1.57022	45.2896	4.46975	2307	3051	3102	6216	0.692986	0.69301	6.72312	0.0579378	0.1881
1161728	1161452	-	Membrane bound Mitochondrial with score 6.4	36.9252	1.51043	69.7223	4.51981	1358	1526	1622	4547	0.872164	0.872217	5.95246	0.00246603	0.0124866
1141762	1141486	-	Membrane bound Mitochondrial with score 4.7	1640.02	33.1081	1872.59	86.952	14685	16189	12156	25540	0.156303	0.156304	8.95276	0.733137	0.932721
1141763	1141487	2.7.8.7	Mitochondrial with score 9.6	38.1287	3.43091	30.4547	10.2168	478	686	195	954	-0.383234	-0.38332	3.95269	0.431748	0.761146
1081703	1081427	3.1.3.15	Cytoplasmic with score 8.8	101.146	2.99195	52.6291	17.8693	2889	3651	712	3558	-0.999429	-0.99948	6.21064	0.0220351	0.0841329
1141764	1141488	-	Extracellular (Secreted) with score 9.7	71.9131	7.67909	43.3454	4.68887	467	458	195	390	-0.79618	-0.79645	3.48548	0.0359222	0.127264
1141765	1141489	5.2.1.8	Cytoplasmic with score 9.0	436.368	27.5315	644.913	65.098	7080	7669	7162	15247	0.466005	0.466012	8.05975	0.246837	0.54926
1170183	1169907	-	Membrane bound Lysosomal with score 7.4	0.51956	0.0117064	0.585286	0.13722	30	45	22	77	0.166254	0.16679	0.31598	0.729425	0.932373
1081437	1081161	-	Nuclear with score 7.1	18.1133	0.101534	18.7711	1.60269	1028	1246	686	1979	0.00108554	0.00108587	5.10519	0.998104	0.999774
1100017	1099741	-	Membrane bound Mitochondrial with score 8.5	58.6924	0.704044	55.0431	10.5309	2240	2756	1201	4354	-0.14407	-0.144077	6.16792	0.754734	0.938872
1115626	1115350	-	Cytoplasmic with score 5.7	7.55541	0.519249	10.4668	0.180109	364	500	382	906	0.41186	0.411956	3.92745	0.321038	0.64505
1115628	1115352	-	Membrane bound Endoplasmic reticulum with score 9.1	7.20126	0.182823	7.55684	0.254857	708	883	499	1309	-0.0138619	-0.0138641	4.58289	0.976266	0.995526
1100027	1099751	-	Nuclear with score 4.0	8.95677	0.500405	16.3075	0.921878	776	1054	1119	2427	0.821789	0.821868	5.25473	0.0133789	0.0551284
1081360	1081084	4.4.1.8	Nuclear with score 4.2	143.163	4.26738	74.574	9.35293	9490	12083	3126	9848	-0.98752	-0.987536	7.93528	0.000636237	0.00370458
1115638	1115362	-	Membrane bound Endoplasmic reticulum with score 4.9	58.9046	2.85278	607.622	27.0584	3403	4463	24221	65122	3.30298	3.30302	9.33107	4.25875e-65	8.33379e-63
1100036	1099760	-	Cytoplasmic with score 8.8	8.16059	1.05103	1910.93	63.6999	372	568	66331	174603	7.81328	7.81364	10.6363	1.34463e-208	6.70969e-205
1115643	1115367	-	Plasma membrane with score 6.6	5.47359	0.482199	382.96	13.9242	326	459	17792	39347	6.05014	6.05056	8.63317	1.03968e-139	1.297e-136
1161741	1161465	-	Nuclear with score 3.3	44.1141	0.683351	54.958	2.6563	3097	3583	2519	6729	0.261137	0.261145	6.79782	0.552975	0.85642
1115649	1115373	4.2.1.119	Cytoplasmic with score 9.4	63.6543	0.782371	67.3047	5.41686	5297	6526	3658	10502	0.0330881	0.0330888	7.49736	0.943314	0.991011
1181333	1181057	-	Cytoplasmic with score 8.8	32.6024	2.2788	25.6545	5.28529	1033	1418	495	1774	-0.395467	-0.39551	5.02062	0.357013	0.688595
1115657	1115381	-	Membrane bound Mitochondrial with score 3.6	1959.54	30.1346	1624.7	191.223	51892	59957	33190	63851	-0.30346	-0.303461	10.5827	0.493478	0.814844
1170198	1169922	-	Membrane bound Mitochondrial with score 6.2	43.6067	3.64009	44.4178	0.706802	1030	1449	784	1965	-0.0278829	-0.0278858	5.20756	0.952221	0.992394
1080730	1080454	-	Cytoplasmic with score 6.1	103.143	3.05156	77.979	6.69601	7860	9946	4628	9474	-0.451264	-0.451271	7.86211	0.269555	0.5799
1202082	1201806	2.7.12.1	Nuclear with score 5.9	19.954	0.341302	22.5976	0.745232	1736	2153	1485	3364	0.166702	0.166711	5.9638	0.714537	0.927296
1156205	1155929	3.6.4.12	Cytoplasmic with score 4.8	7.53875	0.305772	7.55857	0.463847	846	928	536	1487	-0.0322615	-0.0322655	4.73732	0.944696	0.991011
1141782	1141506	-	Extracellular (Secreted) with score 7.9	1130.1	1.2879	1123.48	123.348	19296	22765	11980	35733	-0.0603357	-0.060336	9.28426	0.896674	0.980261
1141784	1141508	-	Membrane bound Mitochondrial with score 4.2	98.9692	5.97118	149.999	3.45525	3024	3214	2901	7470	0.53174	0.531757	6.85814	0.151775	0.39039
1170204	1169928	-	Mitochondrial with score 4.9	12.6186	0.384645	16.7916	1.17038	149	167	125	348	0.364366	0.364605	2.46614	0.393533	0.729063
1181341	1181065	-	Nuclear with score 4.5	5.48634	0.15744	7.22315	1.37065	186	202	137	495	0.414733	0.414955	2.78737	0.341977	0.670901
1156206	1155930	-	Membrane bound Mitochondrial with score 8.7	30.3479	0.672674	62.1722	12.4168	1505	1732	1675	6166	0.969865	0.969916	6.18117	0.00390367	0.0187662
1181343	1181067	-	Membrane bound Extracellular (Secreted) with score 8.5	1.53648	0.018874	1.78044	0.0441593	78	96	63	159	0.156765	0.156958	1.50651	0.731652	0.932717
1115677	1115401	4.2.2.23	Membrane bound Extracellular (Secreted) with score 7.8	0.0715062	0.0665238	0.194551	0.0313448	1	11	6	22	-	-	-	-	-
1161755	1161479	-	Membrane bound Lysosomal with score 3.2	8.89938	0.205504	8.5514	1.34377	448	555	256	848	-0.124136	-0.124164	3.86289	0.787839	0.948521
1161756	1161480	1.4.4.2	Plasma membrane with score 5.2	111.445	1.80647	31.103	2.56885	15935	19503	3392	6995	-1.89018	-1.8902	8.40964	2.49626e-14	5.56087e-13
1161757	1161481	-	Membrane bound Extracellular (Secreted) with score 5.1	0.684583	0.101236	2.75635	0.257024	24	37	69	203	1.93343	1.93749	1.17842	1.16153e-08	1.4472e-07
1115685	1115409	-	Nuclear with score 4.3	1.43403	0.002936	2.7228	0.483326	128	151	140	472	0.867895	0.868443	2.5839	0.0165214	0.0658481
1202133	1201857	-	Cytoplasmic with score 3.5	26.5353	0.304618	22.3487	0.828834	701	854	398	1049	-0.304826	-0.304877	4.41427	0.480166	0.802879
1149202	1148926	-	Membrane bound Mitochondrial with score 6.5	0.87242	0.153764	0.762324	0.141451	70	60	30	112	-0.152319	-0.152545	0.951392	0.754811	0.938872
1115689	1115413	-	Membrane bound Mitochondrial with score 5.1	14.7892	0.636657	7.09006	0.234757	660	713	197	530	-1.13005	-1.13034	3.93075	5.65386e-05	0.000408881
1149204	1148928	-	Membrane bound Mitochondrial with score 3.4	0.308164	0.117079	0.220497	0.102482	12	24	10	11	-	-	-	-	-
1115692	1115416	-	Plasma membrane with score 7.0	0.0800375	0.0668129	0.160107	0.013572	2	7	6	11	-	-	-	-	-
1100089	1099813	-	Membrane bound Golgi with score 7.8	0.0609451	0.0398495	0.0675042	0.000204263	1	9	3	7	-	-	-	-	-
1100091	1099815	-	Membrane bound Mitochondrial with score 6.6	0.117443	0.0348029	0.148448	0.00461943	5	4	4	11	-	-	-	-	-
1081768	1081492	-	Nuclear with score 4.4	0.818752	0.0611541	0.121388	0.00149725	68	77	10	17	-2.59623	-2.60811	0.429421	3.44084e-11	5.81043e-10
1149209	1148933	-	Membrane bound Lysosomal with score 9.1	0.424034	0.0611283	0.131113	0.00108558	21	33	7	16	-	-	-	-	-
1131061	1130785	-	Membrane bound Mitochondrial with score 5.4	0.706557	0.136548	0.0933325	0.0359954	31	25	3	8	-	-	-	-	-
1181353	1181077	-	Membrane bound Mitochondrial with score 2.7	305.658	4.77005	4.91718	0.386007	8521	9833	103	211	-6.01947	-6.02065	7.1424	2.84143e-153	4.72625e-150
1115702	1115426	-	Membrane bound Extracellular (Secreted) with score 6.2	0.258082	0.00416006	0.188931	0.0816861	15	18	6	24	-	-	-	-	-
1131064	1130788	-	Membrane bound Peroxisomal with score 4.2	1.31964	0.159927	0.834214	0.125112	53	79	25	78	-0.573843	-0.575064	0.772006	0.190212	0.460393
1081100	1080824	-	Plasma membrane with score 8.7	0.570319	0.0457944	0.420228	0.017672	30	31	16	38	-	-	-	-	-
1081235	1080959	-	Nuclear with score 5.0	3.85374	0.343681	5.66553	0.786072	248	242	253	471	0.454562	0.454743	3.15757	0.304066	0.621967
1141793	1141517	-	Cytoplasmic with score 8.9	183.184	9.92064	242.698	11.6349	2763	2952	2530	5604	0.356845	0.356858	6.63124	0.399645	0.735182
1156219	1155943	-	Nuclear with score 3.2	6.23305	0.284199	15.0592	2.93734	277	291	518	855	1.21483	1.21516	3.84733	0.00173041	0.00912281
1080854	1080578	-	Membrane bound Vacuolar with score 8.2	1.26467	0.0689803	0.557687	0.095127	71	93	25	49	-1.3123	-1.31542	0.853523	0.000496549	0.00295678
1202164	1201888	-	Cytoplasmic with score 5.7	2.74552	0.161257	5.55331	0.352605	67	91	108	228	0.94266	0.943666	1.82707	0.0114781	0.048232
1100101	1099825	-	Plasma membrane with score 8.5	16.4949	0.200988	26.7455	2.57548	957	1131	965	2840	0.629756	0.629813	5.33155	0.0694112	0.21706
1002454	1002454	-	Plasma membrane with score 5.5	0.657111	0.128653	2.33412	0.694752	5	4	14	18	-	-	-	-	-
1100105	1099829	-	Cytoplasmic with score 8.0	27.3805	2.16922	49.8905	7.88511	1203	1688	1386	4680	0.800607	0.800656	5.89634	0.0215261	0.0824367
1170233	1169957	-	Mitochondrial with score 5.7	22.5228	1.31807	8.69674	1.99406	877	1189	206	747	-1.39749	-1.39775	4.42405	5.41261e-06	4.73426e-05
1202173	1201897	-	Cytoplasmic with score 7.2	108.947	6.78813	37.6749	0.450767	5054	6865	1315	3184	-1.57289	-1.57295	6.90521	9.98365e-12	1.76975e-10
1115718	1115442	-	Cytoplasmic with score 6.6	71.3117	0.859142	28.6778	0.853468	5234	6052	1392	3601	-1.3747	-1.37475	6.88879	6.97832e-10	1.03482e-08
1115722	1115446	-	Membrane bound Mitochondrial with score 4.5	520.599	5.86128	149.09	7.85827	14911	18136	2823	7630	-1.86937	-1.86939	8.31347	2.91014e-20	1.06385e-18
1202184	1201908	-	Membrane bound Mitochondrial with score 6.7	2.97679	0.0114623	1.31351	0.0454369	149	176	46	112	-1.23099	-1.23239	1.83786	0.000117976	0.000795539
1100122	1099846	-	Cytoplasmic with score 8.9	78.0055	2.56736	27.036	7.59215	3310	4186	586	2594	-1.58775	-1.58784	6.23635	8.93985e-06	7.52274e-05
1115730	1115454	-	Nuclear with score 5.7	4.31776	0.027969	1.42897	0.0665675	315	368	78	169	-1.63121	-1.63226	2.79231	1.0637e-08	1.33196e-07
1181366	1181090	-	Cytoplasmic with score 5.9	53.68	2.58245	16.0398	0.00123219	1521	1655	303	740	-1.79328	-1.79354	4.96157	1.80539e-15	4.38389e-14
1115732	1115456	-	Membrane bound Vacuolar with score 2.3	5.21868	0.142465	4.48717	0.595965	409	524	221	707	-0.257523	-0.257591	3.69507	0.563132	0.862766
1100130	1099854	-	Plasma membrane with score 8.8	35.4076	0.554466	13.4478	1.35605	1487	1822	360	1071	-1.44311	-1.44328	5.09706	1.32039e-09	1.8718e-08
1115737	1115461	3.1.3.2	Membrane bound Extracellular (Secreted) with score 7.8	4.92621	0.383768	6.63443	0.170642	193	266	190	499	0.391262	0.391435	3.00684	0.353906	0.684892
1161774	1161498	-	Nuclear with score 8.4	73.5858	1.92477	81.3634	0.102724	3247	3733	2465	6031	0.103033	0.103036	6.77792	0.823434	0.959363
1002492	1002492	-	Mitochondrial with score 4.0	97.0265	6.08072	98.9652	9.3777	1263	1282	909	1837	-0.0172317	-0.0172336	5.27122	0.970584	0.995397
1181372	1181096	-	Nuclear with score 8.5	38.3703	1.12044	42.6935	3.03529	1395	1582	983	2775	0.110215	0.110223	5.55321	0.811007	0.955982
1115746	1115470	2.1.1.41	Cytoplasmic with score 9.0	48.7828	0.95701	74.8262	5.87786	1740	2163	1753	5023	0.570246	0.570274	6.19475	0.111885	0.313392
1202208	1201932	-	Plasma membrane with score 9.1	0.641226	0.10414	0.520057	0.00422044	45	41	26	52	-0.314076	-0.315084	0.318263	0.514007	0.830475
1202209	1201933	-	Cytoplasmic with score 6.3	3.48106	0.231737	2.99942	0.339952	151	160	95	190	-0.268959	-0.269196	2.13801	0.554374	0.856807
1081693	1081417	-	Membrane bound Extracellular (Secreted) with score 7.6	5.20743	0.316584	12.9729	0.3605	274	286	426	1091	1.23697	1.23731	3.84223	7.60105e-06	6.48363e-05
1156235	1155959	-	Plasma membrane with score 6.0	27.9952	2.00181	50.1639	2.63216	1348	1396	1475	4010	0.779057	0.779108	5.82641	0.0135695	0.0557069
1100147	1099871	-	Membrane bound Mitochondrial with score 3.0	27.7105	0.917761	20.1662	2.96034	1421	1583	595	1929	-0.518346	-0.518394	5.27478	0.181552	0.445321
1100152	1099876	-	Nuclear with score 4.2	0.963135	0.0966631	7.19754	0.492558	57	54	243	678	2.8258	2.82839	2.78134	2.32294e-25	1.14767e-23
1149239	1148963	-	Plasma membrane with score 6.8	5.75589	0.449152	8.09057	1.18919	233	322	209	692	0.442391	0.442553	3.3042	0.294072	0.609782
123645	123645	-	Plasma membrane with score 6.9	75.8434	1.07691	180.233	1.17102	2932	3426	4775	11760	1.19752	1.19755	7.30901	7.01902e-07	6.92877e-06
1149240	1148964	-	Plasma membrane with score 9.6	4.86021	0.128663	6.00495	0.250769	492	585	424	994	0.228205	0.22825	4.15119	0.609729	0.886183
1170259	1169983	-	Membrane bound Extracellular (Secreted) with score 5.2	0.271875	0.244286	2.92272	0.0144545	6	1	16	43	-	-	-	-	-
1149241	1148965	-	Membrane bound Vacuolar with score 2.5	1.48374	0.00990245	1.94485	0.241614	244	293	200	603	0.34387	0.344004	3.20919	0.423134	0.753547
1149242	1148966	-	Mitochondrial with score 6.0	8.05116	0.632375	8.69144	1.54735	309	429	206	721	0.0573108	0.0573312	3.5049	0.902389	0.981082
1100159	1099883	3.2.1.21	Membrane bound Extracellular (Secreted) with score 5.2	3.24712	0.152313	2.81654	0.187006	247	273	135	371	-0.254966	-0.255089	2.86805	0.566444	0.865156
1100163	1099887	3.2.1.22	Membrane bound Extracellular (Secreted) with score 8.1	6.07776	0.226417	1.79173	0.274587	398	438	65	218	-1.81637	-1.81737	3.03249	1.21797e-10	1.96371e-09
41607	41607	-	Cytoplasmic with score 7.9	0.527232	0.0715243	0.352557	0.201821	16	25	3	26	-	-	-	-	-
1141807	1141531	-	Membrane bound Extracellular (Secreted) with score 3.7	46.6014	0.18195	45.1719	9.36045	875	1046	463	1737	-0.109609	-0.109622	4.80807	0.813743	0.95633
1181385	1181109	-	Extracellular (Secreted) with score 9.1	2143.09	86.8732	1151.17	87.4751	36987	47818	13302	37810	-0.951734	-0.951738	9.92127	0.000744924	0.00427016
1081155	1080879	-	Plasma membrane with score 6.4	108.2	3.72903	91.447	7.89691	5794	7313	3254	9289	-0.287247	-0.287252	7.4915	0.509432	0.827268
1115775	1115499	-	Membrane bound Peroxisomal with score 7.7	25.8736	1.85848	19.6479	1.58004	869	1172	450	1307	-0.439001	-0.439059	4.74012	0.275957	0.587787
1156243	1155967	-	Nuclear with score 4.0	12.0129	0.267853	9.45623	0.0572034	1094	1246	585	1445	-0.390771	-0.390815	4.9696	0.341832	0.670759
41614	41614	4.1.1.65	Cytoplasmic with score 9.2	0.280304	0.0621757	0.151646	0.0404134	8	16	3	12	-	-	-	-	-
1115780	1115504	-	Plasma membrane with score 6.9	6.7987	0.213107	5.87379	0.411648	506	569	273	771	-0.265998	-0.26606	3.90414	0.546235	0.852143
1115783	1115507	-	Membrane bound Lysosomal with score 8.4	96.2228	1.41699	86.0923	11.393	3984	4881	2177	6920	-0.221386	-0.221392	6.95915	0.621688	0.891374
1100179	1099903	-	Nuclear with score 3.9	0.846512	0.0916678	0.67874	0.0123976	253	354	158	378	-0.349046	-0.349202	3.03852	0.419693	0.750366
1161795	1161519	-	Mitochondrial with score 6.3	3.5366	0.072011	0.832731	0.133978	114	141	16	55	-2.06445	-2.06858	1.28326	1.62834e-10	2.59598e-09
1170275	1169999	-	Membrane bound Mitochondrial with score 5.8	0.337627	0.0978473	0.168981	0.0231014	19	12	7	11	-	-	-	-	-
1100182	1099906	-	Plasma membrane with score 4.8	98.2328	0.969593	110.746	6.01418	6677	8191	5017	13713	0.121216	0.121218	7.8735	0.792327	0.950173
1141816	1141540	-	Plasma membrane with score 4.5	120.695	2.37401	208.662	30.558	611	694	824	1494	0.744689	0.744792	4.7299	0.0539554	0.178008
1100187	1099911	-	Membrane bound Mitochondrial with score 6.6	4.70481	0.14184	5.45168	0.164936	192	215	144	373	0.143871	0.143948	2.71201	0.75294	0.938217
1115794	1115518	-	Mitochondrial with score 6.0	27.4822	1.73138	27.9426	10.6673	622	844	290	1582	-0.0466913	-0.046698	4.44392	0.927982	0.985471
1141819	1141543	-	Membrane bound Extracellular (Secreted) with score 5.3	552.64	9.45984	333.87	11.3908	13474	16665	5577	14537	-0.779593	-0.779601	8.49274	0.00994884	0.0425222
1002607	1002607	-	Plasma membrane with score 5.1	17.3014	0.776843	12.7481	1.31235	1248	1641	628	1821	-0.462813	-0.462857	5.23212	0.240221	0.539834
1100194	1099918	-	Membrane bound Endoplasmic reticulum with score 4.7	2.39883	0.0153578	2.28145	0.165473	241	293	174	369	-0.120227	-0.120288	2.96933	0.794798	0.951043
124692	124692	-	Cytoplasmic with score 6.3	0.971119	0.31894	1.28966	0.124673	16	36	19	58	-	-	-	-	-
1081763	1081487	-	Membrane bound Extracellular (Secreted) with score 6.9	0.267533	0.00610235	0.135839	0.00732974	19	19	7	16	-	-	-	-	-
1156254	1155978	-	Cytoplasmic with score 3.6	8.30051	0.108869	8.10882	0.35973	358	444	259	572	-0.100105	-0.100137	3.55958	0.82857	0.960383
1181401	1181125	-	Membrane bound Extracellular (Secreted) with score 6.9	15.959	0.220116	14.4574	1.27832	775	918	441	1286	-0.202427	-0.202456	4.58337	0.653186	0.905842
1141823	1141547	-	Membrane bound Mitochondrial with score 5.9	195.223	4.10129	122.727	14.8396	8612	9849	3250	10088	-0.72499	-0.725002	7.81071	0.0277281	0.102113
1181403	1181127	-	Plasma membrane with score 3.1	303.225	9.69461	433.658	15.8469	5433	5991	5413	12169	0.467261	0.467269	7.69092	0.237251	0.535452
1141827	1141551	-	Membrane bound Extracellular (Secreted) with score 8.0	4.20631	0.312714	3.18874	0.0580194	114	122	59	139	-0.440483	-0.441001	1.66882	0.300518	0.617368
1081618	1081342	-	Membrane bound Vacuolar with score 4.7	0.79416	0.0161241	1.14539	0.0127615	148	182	153	360	0.462555	0.46283	2.58466	0.259307	0.566226
1141829	1141553	-	Extracellular (Secreted) with score 4.1	55.5825	5.45915	82.834	7.10935	914	886	826	2253	0.549747	0.549806	5.08227	0.148503	0.384314
1202319	1202043	-	Membrane bound Extracellular (Secreted) with score 5.8	0.756105	0.00455017	0.234972	0.0666134	41	50	5	28	-1.69789	-1.70593	-0.0852969	0.000104053	0.000710777
1161808	1161532	-	Cytoplasmic with score 8.4	18.4221	0.0972814	6.74869	0.716546	806	949	171	556	-1.52668	-1.52704	4.1634	6.37957e-09	8.24717e-08
1161809	1161533	3.1.1.74	Membrane bound Extracellular (Secreted) with score 5.4	0.465138	0.124399	0.619527	0.239546	9	22	9	42	-	-	-	-	-
1080963	1080687	2.4.1.15	Cytoplasmic with score 8.5	8.86567	0.000375022	6.21094	0.589309	445	512	207	550	-0.544324	-0.544484	3.61789	0.150598	0.388363
1100202	1099926	-	Nuclear with score 3.6	23.3205	0.610069	23.0154	2.77538	975	1198	613	1864	-0.0533992	-0.0534047	5.01153	0.908464	0.98124
1141832	1141556	-	Nuclear with score 8.3	2492.97	13.3337	1188.16	71.442	41685	49187	12929	35560	-1.12261	-1.12262	9.97071	8.55557e-06	7.22374e-05
1161811	1161535	-	Nuclear with score 9.4	30.4674	4.5874	21.6496	5.94529	799	1303	342	1458	-0.54722	-0.547294	4.72637	0.230592	0.526013
185219	185219	-	Cytoplasmic with score 5.4	56.4092	2.34325	33.0641	6.10714	898	1157	478	760	-0.765619	-0.765735	4.62588	0.0690204	0.216135
1115812	1115536	2.7.11.1	Nuclear with score 5.1	44.2998	0.548947	43.0327	2.51568	2713	3124	1683	4595	-0.110094	-0.110099	6.41316	0.811298	0.955982
1181414	1181138	-	Membrane bound Mitochondrial with score 5.1	17.1815	0.849335	10.2398	0.848943	576	757	230	664	-0.796776	-0.796961	3.98792	0.0151455	0.0611997
1115815	1115539	-	Cytoplasmic with score 8.3	29.4688	0.314474	14.1166	1.06327	1412	1662	433	1239	-1.10442	-1.10455	5.09267	2.08451e-05	0.000164065
1161816	1161540	-	Cytoplasmic with score 3.5	73.8233	0.0778771	43.3863	9.91004	1989	2392	625	2462	-0.825749	-0.825808	5.69577	0.0274597	0.101349
1181417	1181141	-	Membrane bound Extracellular (Secreted) with score 9.1	170.769	1.00969	156.435	17.5857	5568	6643	3145	9678	-0.180137	-0.18014	7.44195	0.691652	0.91752
1149268	1148992	-	Plasma membrane with score 9.0	0.981075	0.183734	1.35395	0.0514092	132	103	99	262	0.395432	0.395774	2.08129	0.385452	0.721188
1100217	1099941	-	Membrane bound Mitochondrial with score 4.6	1.72772	0.0568502	1.7644	0.0643093	71	93	52	135	-0.00819339	-0.00820941	1.33635	0.987083	0.996265
1161820	1161544	-	Nuclear with score 7.5	126.071	0.588695	133.057	20.8022	3844	4634	2388	8011	0.0183897	0.0183902	7.01139	0.968523	0.995397
41656	41656	-	Cytoplasmic with score 6.1	8.88961	0.169234	17.8409	4.04297	269	348	297	1155	0.925224	0.925483	3.75693	0.01455	0.0591725
1161821	1161545	-	Mitochondrial with score 7.5	70.1255	9.75916	63.97	21.6436	1587	2451	789	3694	-0.204542	-0.204555	5.8193	0.676753	0.912949
1100219	1099943	-	Mitochondrial with score 7.1	70.9903	3.53228	86.504	21.0938	1912	2492	1296	5150	0.228839	0.22885	6.17179	0.618681	0.890666
1100221	1099945	-	Plasma membrane with score 7.4	56.0296	0.728812	74.4195	3.30447	3811	4459	3354	8978	0.368296	0.368305	7.1644	0.374707	0.709597
1161824	1161548	-	Plasma membrane with score 9.4	13.3206	0.779646	15.5232	0.767266	581	790	487	1292	0.17904	0.179069	4.46244	0.693204	0.918016
1181425	1181149	-	Membrane bound Endoplasmic reticulum with score 5.7	32.93	0.506614	30.6906	0.312893	1608	1975	1065	2562	-0.154461	-0.154472	5.68548	0.735259	0.933419
1115833	1115557	-	Membrane bound Extracellular (Secreted) with score 7.0	1.94142	0.139386	2.17439	0.113793	162	220	128	346	0.108786	0.10885	2.59219	0.813159	0.955982
1181426	1181150	-	Cytoplasmic with score 6.6	0.979275	0.0727239	0.925362	0.0491282	14	19	10	23	-	-	-	-	-
1161828	1161552	-	Membrane bound Mitochondrial with score 5.9	60.0207	2.13819	150.661	14.7083	2116	2322	3230	9487	1.27744	1.27749	6.84999	1.54588e-07	1.6607e-06
1141849	1141573	1.14.12.17	Cytoplasmic with score 5.4	1019.02	44.5686	1959.27	120.093	40081	43792	48181	132838	0.887754	0.887756	10.8258	0.00233418	0.0118889
1156266	1155990	-	Membrane bound Extracellular (Secreted) with score 7.2	1.34703	0.0934117	3.42072	0.59204	70	102	111	396	1.28735	1.28851	2.16648	0.000394101	0.00239533
1149277	1149001	-	Nuclear with score 6.9	0.360248	0.0216527	1.01019	0.109834	17	20	36	68	1.33626	1.34165	0.0752821	0.00270692	0.0135346
1181430	1181154	-	Cytoplasmic with score 3.5	13.1271	0.983173	329.537	2.48498	266	266	4367	10869	4.64739	4.648	6.72202	7.23138e-110	4.51057e-107
1081043	1080767	-	Cytoplasmic with score 6.4	45.9651	0.966588	48.3634	2.92801	2380	2707	1578	4403	0.0109464	0.0109469	6.27494	0.98123	0.995545
1149279	1149003	-	Cytoplasmic with score 5.8	0.532552	0.0761606	0.324744	0.0596345	40	36	17	50	-	-	-	-	-
1131153	1130877	-	Extracellular (Secreted) with score 6.4	-	-	-	-	0	1	0	1	-	-	-	-	-
1131154	1130878	-	Nuclear with score 9.5	0.38933	0.146677	-	-	3	6	0	10	-	-	-	-	-
1141851	1141575	-	Nuclear with score 5.9	6.40705	0.383071	6.34348	2.1752	34	45	17	80	0.0105192	0.0106672	0.31309	0.981852	0.995545
1181432	1181156	-	Nuclear with score 9.3	291.75	14.7496	840.384	39.2193	8868	9594	16114	43244	1.47093	1.47094	9.047	1.19662e-10	1.93553e-09
41670	41670	-	Nuclear with score 3.9	1.14773	0.270701	3.81544	0.489821	25	21	41	135	1.68136	1.6864	0.608148	2.21686e-05	0.00017366
1161833	1161557	-	Membrane bound Peroxisomal with score 4.1	25.8677	0.569747	36.7404	1.43825	861	993	869	1992	0.464845	0.464894	5.06628	0.239258	0.538754
1100244	1099968	-	Cytoplasmic with score 8.7	3.92271	0.141534	8.6805	0.496758	197	219	267	736	1.05182	1.05224	3.28346	0.000429803	0.00258867
1156271	1155995	-	Membrane bound Golgi with score 5.6	14.0735	0.409885	78.8378	7.2145	699	801	2437	7177	2.44089	2.44107	6.19144	1.22963e-33	8.89256e-32
1081168	1080892	-	Plasma membrane with score 9.1	46.5373	0.224097	171.894	15.0906	6633	7958	15443	45235	1.82058	1.8206	8.96588	1.50957e-17	4.37951e-16
1181437	1181161	-	Plasma membrane with score 6.6	12.0231	0.900633	6.81198	0.917493	276	381	104	326	-0.845949	-0.846352	2.95052	0.0165961	0.0661059
1131161	1130885	-	Nuclear with score 7.7	3.24087	0.146243	3.94818	0.569412	82	106	61	201	0.235975	0.23626	1.64492	0.603856	0.883622
1156273	1155997	-	Cytoplasmic with score 8.4	13.9921	0.106257	10.5611	1.24361	512	604	234	725	-0.46412	-0.464231	3.86756	0.248342	0.551625
1115859	1115583	-	Membrane bound Extracellular (Secreted) with score 7.5	46.3955	0.770586	35.0365	4.9991	1283	1583	585	1926	-0.45626	-0.456303	5.22648	0.258004	0.564813
1181440	1181164	-	Extracellular (Secreted) with score 7.6	13.3458	0.73369	42.2655	10.8249	288	394	509	2104	1.61053	1.61086	4.38113	4.55116e-06	4.05179e-05
1141861	1141585	-	Extracellular (Secreted) with score 9.7	1.59667	0.0560122	73.1847	6.73287	60	76	1758	5155	5.43154	5.43395	5.50643	1.46446e-125	1.04395e-122
1115861	1115585	-	Plasma membrane with score 8.4	0.920275	0.00114872	0.95564	0.0999046	57	68	52	132	0.360035	0.360622	1.14934	0.412836	0.745904
1170334	1170058	-	Membrane bound Mitochondrial with score 5.7	-	-	-	-	0	0	0	0	-	-	-	-	-
1100261	1099985	-	Plasma membrane with score 6.0	122.208	2.4659	52.7958	4.69944	7209	8158	1919	5341	-1.30413	-1.30416	7.35498	1.92561e-08	2.34934e-07
56566	56566	-	Plasma membrane with score 8.5	1.69324	0.018414	0.997092	0.0622026	88	108	41	87	-0.784676	-0.785951	1.27183	0.0443434	0.152566
1115867	1115591	-	Nuclear with score 5.3	46.4883	2.8306	30.6658	3.06134	2991	4038	1337	3981	-0.634514	-0.634541	6.44249	0.0704159	0.219199
1161846	1161570	3.2.1.4	Extracellular (Secreted) with score 9.4	12.4853	0.874459	1.9441	0.1168	275	392	33	73	-2.81876	-2.82186	2.53619	1.16306e-21	4.6616e-20
1170338	1170062	-	Membrane bound Extracellular (Secreted) with score 7.6	0.848698	0.0511288	0.497446	0.133103	21	19	6	26	-	-	-	-	-
1161847	1161571	-	Membrane bound Mitochondrial with score 3.2	1.14464	0.0267893	1.11405	0.194418	75	82	47	138	0.0148155	0.0148514	1.28721	0.973405	0.995397
1080672	1080396	-	Cytoplasmic with score 8.4	5.30065	0.0671944	1.94532	0.00399668	311	364	76	192	-1.52741	-1.52835	2.79726	2.79599e-08	3.31401e-07
41688	41688	-	Membrane bound Mitochondrial with score 4.3	2.94832	0.273746	0.751961	0.0611843	102	145	19	56	-1.92283	-1.92662	1.26398	1.14627e-08	1.42998e-07
1141865	1141589	-	Cytoplasmic with score 4.2	109.422	1.34126	126.719	25.9933	2855	3483	1851	6825	0.149485	0.14949	6.65852	0.745874	0.936348
1170344	1170068	-	Cytoplasmic with score 7.8	-	-	-	-	1	0	1	0	-	-	-	-	-
1170345	1170069	-	Cytoplasmic with score 8.9	-	-	0.0122886	0.00277094	0	0	1	1	-	-	-	-	-
41692	41692	-	Cytoplasmic with score 6.1	-	-	0.014879	0.00578055	0	0	1	1	-	-	-	-	-
1081291	1081015	-	Membrane bound Golgi with score 8.5	8.53441	0.514872	1.75759	0.119856	339	355	49	105	-2.34475	-2.34675	2.67831	1.53026e-16	4.15e-15
137040	137040	-	Cytoplasmic with score 9.6	0.121121	0.00629578	0.0267192	0.00400512	4	3	1	2	-	-	-	-	-
1131182	1130906	-	Cytoplasmic with score 8.4	0.0927113	0.00820565	0.856553	0.559449	1	1	10	5	-	-	-	-	-
1170350	1170074	3.5.4.28;3.5.4.31	Cytoplasmic with score 8.9	5.55218	0.516523	8.26183	2.5263	223	318	177	792	0.500614	0.5008	3.30159	0.282365	0.595732
1100270	1099994	-	Membrane bound Mitochondrial with score 2.3	12.7946	0.458435	4.4539	1.54894	546	704	92	456	-1.55218	-1.55269	3.66409	0.000134816	0.000898171
41698	41698	-	Plasma membrane with score 8.7	0.746026	0.131525	5.4859	0.316499	32	51	183	495	2.82436	2.82783	2.35034	6.51085e-23	2.86248e-21
1161850	1161574	-	Cytoplasmic with score 7.7	10.8476	0.578672	5.0831	0.115956	321	423	107	276	-1.15003	-1.15058	3.03508	0.000124362	0.000834655
1131187	1130911	-	Plasma membrane with score 8.1	2.83906	0.180625	1.06722	0.442903	104	140	21	108	-1.23613	-1.2379	1.41104	0.00442281	0.020949
1181450	1181174	-	Cytoplasmic with score 5.0	29.3399	6.71478	9.02215	3.41109	495	936	87	462	-1.74533	-1.74588	3.79114	0.000318153	0.00196565
1115880	1115604	-	Plasma membrane with score 7.6	0.851078	0.193039	0.478834	0.0388792	55	41	25	40	-0.689775	-0.69204	0.327406	0.176744	0.436719
1141867	1141591	-	Membrane bound Mitochondrial with score 4.2	2.8085	0.172025	1.40289	0.127202	74	79	26	54	-1.11319	-1.11579	0.821326	0.00394406	0.018933
1080648	1080372	-	Golgi with score 9.3	0.359159	0.0601593	0.281372	0.0243127	7	6	3	12	-	-	-	-	-
41704	41704	-	Membrane bound Endoplasmic reticulum with score 7.5	0.583075	0.0425409	0.380084	0.200209	13	19	3	24	-	-	-	-	-
1100284	1100008	-	Cytoplasmic with score 5.0	0.78904	0.0328002	0.668414	0.0822752	45	48	26	69	-0.175229	-0.17569	0.470861	0.711631	0.926197
1202462	1202186	-	Membrane bound Peroxisomal with score 8.3	0.200647	0.0161204	0.311257	0.0415904	15	15	11	41	-	-	-	-	-
1115892	1115616	-	Membrane bound Peroxisomal with score 8.6	3.79495	0.309531	2.67407	0.10935	232	243	108	240	-0.618125	-0.618509	2.59481	0.113733	0.316614
1080910	1080634	2.7.13.3	Cytoplasmic with score 4.1	3.30113	0.0834332	3.40125	0.40793	393	495	256	782	-0.013714	-0.013716	3.74113	0.976594	0.995526
1115896	1115620	-	Membrane bound Lysosomal with score 8.1	3.41629	0.154239	0.884312	0.195978	244	274	37	131	-1.87513	-1.87682	2.33224	3.56049e-10	5.44161e-09
1161859	1161583	-	Plasma membrane with score 5.9	54.8314	0.525179	64.0776	0.666189	2295	2679	1824	4550	0.171789	0.171797	6.32443	0.705563	0.923672
1115899	1115623	-	Nuclear with score 3.8	5.02909	0.0415719	4.1385	0.0224131	635	728	300	880	-0.441257	-0.441344	4.16725	0.272925	0.584003
53805	53805	-	Nuclear with score 9.1	32.9173	0.0848561	32.2214	2.84116	966	1154	719	1448	-0.0858628	-0.0858731	4.96505	0.853232	0.968341
1156290	1156014	-	Membrane bound Endoplasmic reticulum with score 7.3	18.2929	0.0666629	20.1603	2.87073	1263	1536	858	2790	0.118037	0.118046	5.46347	0.797898	0.952401
1141876	1141600	-	Membrane bound Mitochondrial with score 5.5	233.023	7.49497	113.094	9.17318	4209	4842	1447	3199	-1.11034	-1.11038	6.64995	4.23073e-05	0.00031533
1115906	1115630	-	Nuclear with score 5.7	28.5029	0.0932466	23.8049	0.0612686	1184	1401	685	1667	-0.31504	-0.315072	5.14396	0.463072	0.787372
41716	41716	-	Membrane bound Extracellular (Secreted) with score 6.9	2.37644	0.505733	3.62536	0.0276889	34	56	42	104	0.513161	0.51426	0.76442	0.249698	0.553011
1115907	1115631	3.1.1.5	Plasma membrane with score 5.2	13.0501	0.148185	13.4154	0.0911167	1796	2187	1304	3139	-0.0148016	-0.0148026	5.90613	0.974636	0.995526
1181466	1181190	-	Membrane bound Extracellular (Secreted) with score 4.9	22.1968	2.91233	22.7035	1.20833	576	863	443	1179	-0.0192964	-0.0192997	4.42472	0.966981	0.995397
41719	41719	-	Membrane bound Extracellular (Secreted) with score 6.7	51.8893	2.87152	27.6681	0.181004	2367	3156	921	2286	-0.961072	-0.96113	5.97743	0.000638233	0.00371187
201546	201546	-	Plasma membrane with score 4.5	3276.82	46.3751	3234.37	241.98	58938	72731	38420	107575	-0.0704058	-0.0704059	10.9228	0.879426	0.976448
1156294	1156018	-	Plasma membrane with score 7.3	14.0618	0.32599	10.3562	2.14506	631	801	255	1004	-0.497405	-0.4975	4.20808	0.243831	0.544271
1100311	1100035	-	Membrane bound Golgi with score 8.4	14.364	0.608322	17.5495	1.14929	608	670	467	1290	0.239239	0.239279	4.40507	0.590549	0.876731
1156296	1156020	-	Membrane bound Endoplasmic reticulum with score 5.9	14.8608	0.296252	10.3632	0.330416	759	872	356	916	-0.556288	-0.556385	4.38008	0.130794	0.350704
1181472	1181196	-	Membrane bound Lysosomal with score 6.1	7.61428	0.379742	3.94851	0.643752	229	299	74	246	-0.96823	-0.968826	2.59702	0.00490263	0.0228851
1170379	1170103	-	Cytoplasmic with score 7.6	46.7446	0.310088	7.93105	1.93768	403	483	68	82	-2.54883	-2.55073	2.98894	6.56217e-09	8.4613e-08
1100317	1100041	-	Nuclear with score 7.9	19.7709	0.924154	23.6416	4.74097	1429	1860	1002	3543	0.180745	0.180757	5.72498	0.692695	0.918016
1141886	1141610	-	Nuclear with score 8.7	40.5295	5.74192	83.6945	23.348	548	489	885	1233	1.02318	1.02334	4.59142	0.0281027	0.103226
1141887	1141611	-	Nuclear with score 8.6	22.3456	0.0861729	29.8394	5.58789	273	328	304	503	0.368577	0.3687	3.38934	0.424276	0.754503
211085	211085	-	Membrane bound Mitochondrial with score 3.1	31.7292	1.22667	32.1565	3.76624	576	665	348	1097	-0.0345165	-0.0345218	4.2172	0.940884	0.990509
1141889	1141613	-	Cytoplasmic with score 9.5	960.955	28.5876	747.687	94.2903	15605	20246	7483	24318	-0.435796	-0.4358	8.87618	0.285617	0.598585
1161877	1161601	-	Nuclear with score 8.2	12.1696	0.516217	23.5777	0.36978	656	721	874	2048	0.914867	0.914981	4.91761	0.00210435	0.0108703
1181480	1181204	3.6.4.13;3.6.4.12	Nuclear with score 3.7	5.27517	0.052258	5.20082	0.493268	937	1138	661	1436	-0.126638	-0.126654	4.91358	0.78313	0.948146
185119	185119	-	Cytoplasmic with score 6.7	8.64649	0.350835	10.2474	0.748087	137	149	115	242	0.167145	0.167262	2.22737	0.716468	0.927296
1161880	1161604	-	Membrane bound Extracellular (Secreted) with score 8.3	57.8641	3.58328	49.2159	2.9707	1710	1798	897	2463	-0.284261	-0.284282	5.60364	0.515047	0.831473
1131220	1130944	-	Membrane bound Mitochondrial with score 9.1	0.192829	0.0374759	0.257061	0.125649	14	17	7	39	-	-	-	-	-
1115937	1115661	-	Membrane bound Mitochondrial with score 9.4	5.27466	0.192341	6.54957	0.883307	207	265	163	520	0.285665	0.285797	2.98791	0.519001	0.834617
184872	184872	-	Extracellular (Secreted) with score 9.0	0.551868	0.0498269	0.484888	0.146048	14	18	8	27	-	-	-	-	-
1149319	1149043	-	Cytoplasmic with score 7.4	35.1738	2.09609	34.7654	6.16654	1129	1514	679	2363	-0.0752982	-0.0753047	5.27763	0.871426	0.971733
1115942	1115666	4.2.1.9	Membrane bound Peroxisomal with score 9.2	62.401	1.31107	22.3528	0.732837	3649	4501	863	2317	-1.56329	-1.56337	6.36524	2.50665e-13	4.99328e-12
1202565	1202289	-	Plasma membrane with score 7.3	0.384152	0.002083	0.171377	0.0294877	58	68	21	36	-1.30022	-1.30426	0.498341	0.00137064	0.00739005
1156303	1156027	-	Nuclear with score 5.4	105.477	3.94873	77.5089	10.0996	3998	5161	1839	5909	-0.499908	-0.499923	6.88105	0.199564	0.475586
1161885	1161609	-	Cytoplasmic with score 6.0	8.72648	0.647953	9.32085	0.491683	294	415	221	610	0.0232664	0.0232742	3.43182	0.95996	0.995075
1181488	1181212	-	Peroxisomal with score 6.5	10.3298	0.429756	5.80361	0.0799216	398	521	167	409	-0.85306	-0.853358	3.43734	0.00906882	0.0392825
1161887	1161611	-	Membrane bound Mitochondrial with score 3.9	8.1482	0.204636	2.7315	0.309535	473	601	106	315	-1.57548	-1.5761	3.44186	2.31612e-09	3.17076e-08
1141892	1141616	-	Membrane bound Mitochondrial with score 7.3	60.302	1.71104	44.4414	0.785428	3960	4458	2008	4725	-0.491607	-0.491623	6.77228	0.199886	0.476101
1156307	1156031	3.5.2.5	Membrane bound Mitochondrial with score 5.0	63.3186	3.2509	56.7346	1.39972	2817	3729	1809	4628	-0.210519	-0.210527	6.52277	0.639484	0.898136
1181492	1181216	-	Membrane bound Mitochondrial with score 4.3	20.9318	1.04237	41.4889	1.199	1811	1956	2305	5962	0.931886	0.931929	6.37929	0.000797032	0.00453758
1170402	1170126	2.1.3.3	Membrane bound Mitochondrial with score 9.7	0.019177	0.00385003	0.0152236	0.00687988	3	2	2	2	-	-	-	-	-
1202594	1202318	-	Nuclear with score 3.7	41.6055	1.84526	64.3701	12.5121	1300	1697	1182	4272	0.571066	0.571103	5.81109	0.14905	0.385467
211108	211108	-	Plasma membrane with score 3.6	21.4161	0.273124	15.2925	1.71746	740	863	316	980	-0.554738	-0.554835	4.3522	0.14129	0.370877
1115964	1115688	-	Plasma membrane with score 2.8	4.15624	0.408157	3.79362	0.384856	261	260	174	332	-0.162642	-0.162725	2.92443	0.727884	0.931401
1080841	1080565	-	Plasma membrane with score 2.8	3.30587	0.0904312	2.04685	0.0912729	191	235	80	214	-0.738507	-0.739034	2.37995	0.0388605	0.13608
185006	185006	-	Membrane bound Mitochondrial with score 7.2	1.35696	0.0239317	0.531792	0.0445185	44	51	11	31	-1.37982	-1.38546	0.0687908	0.000913037	0.00513647
1115968	1115692	-	Nuclear with score 3.7	3.7221	0.329836	5.17313	0.198148	186	278	190	507	0.392365	0.392537	3.01824	0.358419	0.690011
1115970	1115694	-	Cytoplasmic with score 8.3	7.06981	0.258986	14.5563	1.15515	369	478	505	1457	0.987637	0.987834	4.25416	0.000718615	0.00413598
1156312	1156036	-	Membrane bound Mitochondrial with score 4.8	1.85852	0.176007	1.65478	0.54865	84	84	35	157	-0.129904	-0.130039	1.31752	0.79256	0.950173
184680	184680	2.2.1.1	Membrane bound Peroxisomal with score 9.1	1.6805	0.146766	0.825399	0.0979975	119	121	43	84	-1.07556	-1.07715	1.46921	0.00452272	0.0213211
1202623	1202347	-	Plasma membrane with score 2.6	14.6436	0.871471	3.6714	0.8471	603	652	82	305	-1.98344	-1.98422	3.58143	1.14667e-11	2.02186e-10
1141895	1141619	-	Plasma membrane with score 5.5	154.037	3.01358	158.312	32.8248	6548	8047	3773	13992	-0.0220459	-0.0220462	7.77363	0.962422	0.995075
1003076	1003076	-	Plasma membrane with score 8.9	6.56778	0.53752	20.1744	3.19222	284	299	459	1606	1.53215	1.53252	4.1104	3.2317e-07	3.31474e-06
1115981	1115705	-	Membrane bound Mitochondrial with score 4.4	2.8324	0.0466416	11.1722	1.41519	176	201	407	1273	1.90188	1.90253	3.76067	1.38791e-13	2.83838e-12
1100377	1100101	-	Membrane bound Endoplasmic reticulum with score 6.1	4.84104	0.14875	13.6174	2.19478	227	254	359	1210	1.42938	1.42982	3.75425	1.28447e-06	1.22319e-05
1115986	1115710	-	Membrane bound Peroxisomal with score 7.0	2.70601	0.0100533	5.44442	0.178221	103	122	150	338	0.952169	0.952883	2.34072	0.00544389	0.0251528
1202641	1202365	-	Membrane bound Endoplasmic reticulum with score 8.3	2.59851	0.146792	2.77094	0.433827	342	380	213	656	0.0206021	0.0206112	3.46766	0.964492	0.995397
1156319	1156043	-	Plasma membrane with score 9.0	54.1587	2.67516	68.8359	15.5481	2032	2680	1461	5653	0.281778	0.281791	6.29729	0.532623	0.842495
1161905	1161629	-	Nuclear with score 4.7	19.5125	0.214444	22.2192	2.93039	470	549	320	1016	0.135651	0.135682	4.01903	0.767633	0.941745
1181509	1181233	-	Plasma membrane with score 5.9	4.20632	0.19805	1.17722	0.0265993	180	242	40	95	-1.82439	-1.82644	2.05208	1.08814e-09	1.56478e-08
1149343	1149067	-	Mitochondrial with score 3.2	0.780101	0.0624257	0.30762	0.0519687	40	57	9	36	-1.33103	-1.33617	0.0929829	0.0019316	0.0100455
1161907	1161631	-	Nuclear with score 7.6	4.14728	0.0679746	5.63388	0.229167	264	323	241	637	0.378927	0.379059	3.35859	0.365607	0.69846
1181511	1181235	3.6.4.13	Membrane bound Mitochondrial with score 7.1	6.89096	0.258394	6.88279	0.483742	430	488	316	690	-0.0191283	-0.0191351	3.79776	0.967267	0.995397
1116002	1115726	-	Membrane bound Mitochondrial with score 5.4	7.61937	0.14468	4.88704	0.916341	304	381	115	408	-0.661502	-0.661779	3.08232	0.0896233	0.265019
1161910	1161634	-	Mitochondrial with score 4.3	51.2255	1.89648	36.7507	2.68609	983	1288	494	1354	-0.505267	-0.505329	4.86853	0.185374	0.451778
41765	41765	-	Plasma membrane with score 8.2	30.02	0.557886	54.8671	0.415568	2589	2988	3304	7897	0.83356	0.833586	6.87757	0.00477597	0.0223356
1116007	1115731	-	Cytoplasmic with score 4.2	65.0152	1.92047	52.3968	1.83701	3352	3777	1768	4601	-0.364169	-0.364183	6.58652	0.381624	0.716456
1116010	1115734	3.6.4.12	Cytoplasmic with score 6.3	11.1285	0.171933	13.6575	2.04631	995	1218	722	2384	0.221228	0.22125	5.17893	0.622712	0.891374
1081294	1081018	-	Nuclear with score 7.3	0.0222049	0.000978862	0.051792	0.0159149	6	7	5	16	-	-	-	-	-
1116013	1115737	-	Cytoplasmic with score 4.7	14.2837	0.329381	15.5994	1.18159	1934	2166	1521	3176	0.0653723	0.0653758	5.99367	0.888129	0.978756
1100411	1100135	-	Nuclear with score 7.6	42.5755	1.5422	8.19475	0.81556	4887	5415	704	1372	-2.42231	-2.42246	6.53713	1.30898e-21	5.18398e-20
1131263	1130987	-	Cytoplasmic with score 6.6	0.594431	0.0697981	0.205098	0.0912479	9	15	2	9	-	-	-	-	-
1116024	1115748	-	Membrane bound Mitochondrial with score 7.2	6.13514	0.284684	8.06903	0.246447	409	534	362	981	0.304885	0.304953	3.99418	0.481677	0.804144
1156331	1156055	-	Membrane bound Mitochondrial with score 4.4	20.9518	1.17002	19.1817	1.51976	1470	1582	971	2066	-0.147623	-0.147635	5.46616	0.747687	0.936348
1131267	1130991	-	Nuclear with score 9.1	22.2066	1.17399	22.2354	4.08638	528	698	316	1110	-0.0598946	-0.0599048	4.17921	0.89784	0.980462
1181524	1181248	-	Membrane bound Mitochondrial with score 7.6	15.2791	1.41225	11.943	2.99787	572	811	258	1026	-0.416173	-0.416253	4.18593	0.350062	0.68009
1141913	1141637	5.1.3.2	Membrane bound Mitochondrial with score 4.9	289.334	3.2889	274.999	18.536	11276	13192	6882	19333	-0.124164	-0.124165	8.4724	0.787312	0.948521
1116035	1115759	-	Membrane bound Mitochondrial with score 7.4	21.9474	1.33518	5.55032	1.14407	1079	1139	144	528	-2.01692	-2.01737	4.39609	7.68888e-13	1.48502e-11
1202733	1202457	-	Membrane bound Mitochondrial with score 6.3	1.82321	0.0626346	4.13058	0.428231	97	102	122	376	1.07828	1.07917	2.24465	0.00132099	0.00715326
1202737	1202461	-	Nuclear with score 8.0	27.0448	1.57932	25.1689	2.30448	2165	2855	1319	3890	-0.177278	-0.177287	6.15518	0.696426	0.919857
1141917	1141641	-	Golgi with score 8.1	60.0146	1.31914	65.5906	7.51888	2155	2686	1464	4562	0.0649376	0.0649407	6.22475	0.888739	0.978756
1116043	1115767	-	Membrane bound Mitochondrial with score 7.3	101.526	0.14085	90.8022	4.42626	2524	3013	1467	3984	-0.233854	-0.233865	6.27674	0.599395	0.881516
1141919	1141643	-	Membrane bound Mitochondrial with score 5.6	100.802	2.70657	92.4865	19.1465	1738	2235	879	3425	-0.199381	-0.199393	5.80892	0.665212	0.90985
1003232	1003232	-	Plasma membrane with score 7.7	72.8469	7.12965	77.8743	19.5307	901	889	763	1123	0.0544868	0.0544931	4.80125	0.912264	0.982482
1170446	1170170	-	Nuclear with score 6.7	35.8647	0.195685	39.0834	0.443617	939	1108	702	1710	0.057545	0.0575512	4.98568	0.901252	0.981082
1170447	1170171	-	Membrane bound Mitochondrial with score 7.4	1.47598	0.00125281	6.80683	0.727238	64	73	220	434	2.13279	2.13467	2.49852	2.95508e-11	5.05861e-10
1181533	1181257	-	Plasma membrane with score 5.3	11.8781	0.889222	33.2446	1.83246	648	668	1241	2702	1.43361	1.43377	5.21454	1.15216e-07	1.25943e-06
1100444	1100168	-	Nuclear with score 5.6	10.6498	1.17583	6.66686	0.631904	587	877	265	771	-0.715571	-0.715719	4.14551	0.0482031	0.162963
1202754	1202478	-	Membrane bound Mitochondrial with score 3.1	63.5969	2.50236	92.6887	12.0129	2817	3119	2398	7628	0.490892	0.490908	6.7595	0.208788	0.490398
1141926	1141650	-	Nuclear with score 4.8	14.8421	1.79037	27.8064	2.28501	135	124	140	429	0.882084	0.882678	2.50107	0.0169705	0.0674493
1003256	1003256	-	Membrane bound Mitochondrial with score 8.0	209.863	5.37108	337.445	36.434	23433	29455	24018	72808	0.629001	0.629003	9.98907	0.0743182	0.22906
1170452	1170176	1.4.3.5	Cytoplasmic with score 6.3	132.519	5.92839	93.2628	13.3883	4370	5668	1930	6227	-0.558945	-0.558961	6.98878	0.137315	0.363279
41792	41792	-	Plasma membrane with score 6.7	19.5197	1.96375	29.7239	5.95309	300	449	299	1064	0.587522	0.587674	3.81603	0.154817	0.395767
1100457	1100181	-	Plasma membrane with score 9.0	20.5962	0.079934	17.499	2.79444	1679	2024	851	2852	-0.273722	-0.273741	5.67709	0.535579	0.844938
1161935	1161659	-	Nuclear with score 8.3	33.0251	2.76613	39.7626	0.166092	772	808	605	1494	0.219625	0.219655	4.70444	0.624231	0.891656
1003271	1003271	1.10.2.2	Membrane bound Extracellular (Secreted) with score 4.2	352.786	4.29414	171.672	15.6314	9673	11562	2951	8686	-1.10441	-1.10442	7.87839	1.70901e-05	0.000136338
1116066	1115790	-	Membrane bound Mitochondrial with score 5.9	25.544	0.725348	23.6426	1.87915	1228	1371	702	2015	-0.167184	-0.167199	5.22116	0.713437	0.927087
1141936	1141660	-	Membrane bound Extracellular (Secreted) with score 8.6	121.157	4.51253	205.143	10.9434	2082	2308	2414	5476	0.687736	0.687765	6.44354	0.0418523	0.14503
41798	41798	-	Membrane bound Extracellular (Secreted) with score 7.2	1.97274	0.317661	2.77106	0.339657	28	48	28	88	0.389227	0.390292	0.451404	0.408049	0.741367
1081508	1081232	-	Plasma membrane with score 8.6	15.8066	0.287129	21.6586	1.38694	777	969	720	1974	0.414348	0.414396	4.94447	0.305297	0.623462
1141938	1141662	-	Cytoplasmic with score 8.8	1138.41	15.4636	923.099	118.432	22960	26510	11127	35131	-0.358207	-0.358209	9.38151	0.396964	0.732969
1141940	1141664	1.9.3.1	Membrane bound Mitochondrial with score 8.5	536.853	38.652	431.972	17.7066	11432	11546	6225	13675	-0.359916	-0.35992	8.28324	0.398839	0.734397
1141943	1141667	3.6.3.14	Membrane bound Mitochondrial with score 8.1	1083.85	10.0454	912.093	31.5364	58416	69289	33095	86807	-0.291735	-0.291736	10.7775	0.502022	0.822741
1161943	1161667	2.4.1.18	Cytoplasmic with score 6.8	51.526	0.970125	42.6655	7.8191	3441	4280	1605	5875	-0.345637	-0.345649	6.70288	0.427241	0.757752
1141947	1141671	3.2.1.171	Membrane bound Extracellular (Secreted) with score 6.3	6.26152	0.110345	22.9553	5.57852	350	426	681	2695	1.79886	1.79917	4.71719	1.32526e-08	1.64299e-07
1181550	1181274	-	Membrane bound Extracellular (Secreted) with score 6.6	15.9169	0.37472	13.1017	0.779524	441	503	237	638	-0.319539	-0.319626	3.69354	0.457982	0.783587
1156350	1156074	-	Membrane bound Extracellular (Secreted) with score 7.8	4.19848	0.171009	6.38082	0.185016	320	358	339	775	0.551246	0.551401	3.67227	0.152377	0.391737
1161947	1161671	-	Cytoplasmic with score 6.1	1.27063	0.146838	1.97496	0.140995	26	39	34	71	0.526789	0.528311	0.332738	0.253605	0.557853
1202793	1202517	-	Plasma membrane with score 8.7	3.65209	0.034543	3.29332	0.250863	171	219	101	297	-0.193359	-0.193478	2.47477	0.670377	0.91022
1081611	1081335	-	Cytoplasmic with score 6.5	0.54039	0.0514375	1.10467	0.055107	36	31	40	99	0.850484	0.852706	0.575178	0.0441991	0.152158
1116090	1115814	2.7.7.80;2.8.1.11	Cytoplasmic with score 4.8	29.7424	1.98622	25.2666	0.22918	1443	1512	813	1949	-0.278176	-0.2782	5.36045	0.525894	0.838674
1116091	1115815	-	Plasma membrane with score 6.2	6.64671	0.115482	5.75976	0.03618	651	802	392	965	-0.279777	-0.279827	4.32836	0.522454	0.836311
1170471	1170195	-	Membrane bound Mitochondrial with score 6.5	15.9167	0.0126245	3.69077	1.05286	485	589	60	255	-2.07761	-2.07859	3.33197	1.60169e-10	2.55758e-09
1149380	1149104	-	Plasma membrane with score 8.9	0.483303	0.0120185	0.50768	0.0146922	29	28	20	46	-	-	-	-	-
1131299	1131023	-	Nuclear with score 6.0	0.139662	0.0130884	0.185272	0.0800562	3	4	4	4	-	-	-	-	-
1161950	1161674	4.2.2.10	Membrane bound Extracellular (Secreted) with score 6.4	3.98123	0.227242	3.84906	0.60833	185	190	90	306	-0.190049	-0.190162	2.42974	0.679845	0.914646
1202809	1202533	1.3.5.1	Nuclear with score 5.3	261.386	12.1187	87.5308	0.371938	7215	9460	1787	4226	-1.63311	-1.63315	7.37666	5.26935e-13	1.02711e-11
211172	211172	-	Membrane bound Mitochondrial with score 7.0	9.09728	1.32466	0.533539	0.163669	206	329	9	35	-3.81882	-3.827	2.11762	7.30195e-26	3.68048e-24
1100494	1100218	-	Cytoplasmic with score 5.2	48.5214	2.11908	15.0974	1.8055	2155	2334	398	1222	-1.72141	-1.72158	5.47451	2.22976e-13	4.4506e-12
1141953	1141677	-	Membrane bound Extracellular (Secreted) with score 3.9	8.61917	0.603654	6.49619	0.315671	140	181	85	175	-0.448732	-0.449134	2.0959	0.294355	0.609979
185018	185018	-	Membrane bound Golgi with score 3.5	32.5022	1.90804	13.0892	0.808116	171	227	54	117	-1.38124	-1.38262	2.08043	1.65925e-05	0.000132608
1202815	1202539	-	Membrane bound Golgi with score 9.4	5.93904	0.521498	8.09944	1.01819	112	159	103	319	0.406377	0.406686	2.25662	0.344807	0.673288
1116102	1115826	-	Nuclear with score 8.1	5.12946	0.188974	6.12061	0.625016	165	214	128	385	0.207105	0.207227	2.6314	0.646875	0.902153
1141956	1141680	-	Nuclear with score 6.9	6.83033	0.084377	8.21736	0.427132	193	239	178	393	0.247622	0.24774	2.85077	0.580519	0.871622
1141958	1141682	-	Membrane bound Extracellular (Secreted) with score 5.9	8.86111	0.307548	6.65476	1.17777	371	473	170	577	-0.440271	-0.440409	3.47076	0.292934	0.608425
1181563	1181287	-	Cytoplasmic with score 8.6	51.9637	2.43863	45.548	0.00899118	1597	1743	922	2295	-0.244005	-0.244024	5.54965	0.582519	0.873062
1156359	1156083	-	Membrane bound Vacuolar with score 3.3	49.4914	0.583529	39.4015	4.61606	2840	3421	1409	4328	-0.374596	-0.374612	6.38993	0.368213	0.701972
184612	184612	-	Cytoplasmic with score 6.2	10.4993	0.0430108	13.2288	0.4107	1310	1574	1105	2893	0.27158	0.2716	5.59047	0.535276	0.84461
1156361	1156085	-	Membrane bound Mitochondrial with score 5.6	8.48112	1.3012	10.7532	1.83895	448	393	404	691	0.298903	0.298976	3.85086	0.528969	0.840488
1131313	1131037	-	Mitochondrial with score 3.2	0.040612	0.0347307	0.132411	0.0634609	3	1	3	11	-	-	-	-	-
1181567	1181291	-	Nuclear with score 7.3	28.5766	0.508448	60.8095	9.30846	865	1077	1101	3673	1.02625	1.02634	5.47698	0.000689075	0.00397513
1100510	1100234	-	Plasma membrane with score 8.2	10.7384	0.572307	12.964	1.23639	716	945	573	1686	0.214985	0.215013	4.75826	0.632094	0.894855
1181569	1181293	-	Membrane bound Mitochondrial with score 7.0	1.24961	0.236774	1.96337	0.146288	29	56	47	95	0.61059	0.611908	0.734951	0.196573	0.470568
1116121	1115845	-	Nuclear with score 3.4	9.26003	0.39977	11.3376	1.41155	607	656	555	1051	0.242818	0.242858	4.39394	0.593141	0.878271
1131318	1131042	-	Membrane bound Mitochondrial with score 6.4	0.307295	0.0678194	2.29818	0.56627	22	40	160	237	2.66723	2.6718	1.78095	1.17309e-08	1.45978e-07
1141964	1141688	3.4.23.18	Membrane bound Extracellular (Secreted) with score 7.9	49.7162	0.844804	45.1239	5.97051	1934	2392	1063	3463	-0.199067	-0.199078	5.93405	0.659908	0.908148
1116122	1115846	-	Cytoplasmic with score 6.5	16.8854	0.108657	9.95194	0.273093	1725	2031	683	1775	-0.810393	-0.810461	5.48209	0.00647636	0.0292197
1181573	1181297	-	Nuclear with score 4.5	15.4389	0.735343	10.5045	0.817948	823	1075	378	1074	-0.604286	-0.604377	4.56995	0.0922341	0.270416
1161968	1161692	-	Mitochondrial with score 9.0	74.058	3.37559	61.4837	10.2539	2354	3084	1174	4073	-0.331677	-0.331693	6.20025	0.445202	0.772086
1170497	1170221	-	Membrane bound Vacuolar with score 2.8	1.61511	0.0776127	2.485	0.733295	46	63	36	164	0.560017	0.561053	1.05834	0.242704	0.543091
1202882	1202606	-	Membrane bound Mitochondrial with score 4.4	4.92443	0.0569712	9.28033	0.143088	209	242	269	674	0.87374	0.874076	3.28279	0.00639999	0.0289312
53856	53856	3.1.3.16	Nuclear with score 6.7	76.0205	0.285994	64.4747	2.99394	4135	4925	2335	6197	-0.290931	-0.29094	6.96107	0.50252	0.822925
1156368	1156092	5.2.1.8	Cytoplasmic with score 7.4	21.6369	0.427182	20.8138	1.20051	2706	3092	1702	4572	-0.0967635	-0.0967675	6.41047	0.834148	0.962822
1181578	1181302	-	Membrane bound Mitochondrial with score 7.8	7.5181	0.178873	7.11928	0.35959	165	209	107	287	-0.128368	-0.128452	2.44889	0.780228	0.946708
1116139	1115863	-	Membrane bound Peroxisomal with score 3.5	0.546907	0.0702053	1.42966	0.0585048	86	129	125	398	1.04142	1.04223	2.31524	0.00347808	0.0169406
1156370	1156094	-	Nuclear with score 7.1	6.75712	0.0462244	6.55542	0.215537	512	603	325	886	-0.0929034	-0.0929231	4.03545	0.840598	0.964359
1170504	1170228	-	Cytoplasmic with score 5.1	15.2502	0.151338	15.9263	0.213543	1389	1644	989	2460	0.000608149	0.0006081	5.52278	0.998941	0.999803
1181581	1181305	-	Cytoplasmic with score 7.1	119.572	7.20777	167.692	34.641	2994	4022	2520	9232	0.448006	0.448019	6.96379	0.286524	0.599855
1156373	1156097	-	Membrane bound Endoplasmic reticulum with score 5.7	29.322	0.317442	16.0187	0.964434	1380	1693	511	1391	-0.901763	-0.901858	5.15755	0.00145193	0.00777374
1161976	1161700	-	Nuclear with score 5.2	3.18273	0.0805391	1.86008	0.103682	31	35	13	29	-	-	-	-	-
1141974	1141698	-	Nuclear with score 8.5	199.441	10.4621	77.3281	11.3731	11152	14783	2680	8882	-1.43235	-1.43238	8.06402	8.26768e-08	9.22947e-07
1141976	1141700	5.3.1.1	Cytoplasmic with score 7.9	504.065	9.33702	561.184	54.1887	14954	17031	10401	30315	0.111072	0.111073	8.97787	0.809777	0.955852
1156376	1156100	-	Nuclear with score 6.4	12.4078	0.523711	9.46097	1.08271	514	669	252	780	-0.437492	-0.437591	3.95709	0.285044	0.598011
1080901	1080625	-	Cytoplasmic with score 6.9	59.5283	1.67598	67.8191	15.3178	1347	1692	858	3302	0.140392	0.140403	5.59199	0.762507	0.940762
1131338	1131062	-	Nuclear with score 9.0	46.7823	2.48767	57.8031	13.9417	1764	2345	1254	4883	0.265116	0.26513	6.09025	0.559732	0.859801
1100559	1100283	-	Mitochondrial with score 7.0	100.726	1.79798	171.039	12.0331	1589	1916	2091	4198	0.731035	0.731073	6.14081	0.0394421	0.137923
1181589	1181313	-	Nuclear with score 9.0	37.6217	0.39225	46.3163	2.56631	1330	1597	1071	2911	0.232982	0.232999	5.59057	0.600847	0.881667
1181590	1181314	-	Membrane bound Mitochondrial with score 6.0	50.1733	1.55561	64.5202	5.81769	2417	2686	1921	5592	0.320689	0.320702	6.44438	0.453897	0.780075
1161985	1161709	-	Nuclear with score 8.9	66.8481	0.555303	80.0446	4.97809	1147	1384	1045	2186	0.224301	0.22432	5.37769	0.617883	0.889975
1161986	1161710	-	Membrane bound Golgi with score 8.4	28.2406	0.10051	21.1378	1.51671	2931	3469	1403	3903	-0.489618	-0.489639	6.37414	0.197453	0.472222
1161987	1161711	-	Membrane bound Mitochondrial with score 9.4	20.056	0.596736	25.3445	0.0270209	448	572	405	988	0.273094	0.27315	4.09267	0.53425	0.843908
1149411	1149135	-	Cytoplasmic with score 6.6	17.0609	0.418279	27.9863	0.693816	977	1231	1149	2708	0.640703	0.640757	5.41671	0.0644527	0.205611
1149412	1149136	-	Nuclear with score 8.3	14.7282	0.663629	19.354	0.500845	810	1054	766	1934	0.350309	0.350347	5.00093	0.406011	0.739968
1181596	1181320	-	Nuclear with score 9.5	4.05303	0.469119	6.77825	1.1878	131	116	107	388	0.70229	0.702818	2.32328	0.0988496	0.284299
1170521	1170245	-	Mitochondrial with score 9.4	0.236117	0.0539744	1.30169	0.626662	2	4	15	13	-	-	-	-	-
184506	184506	-	Mitochondrial with score 7.3	0.331324	0.115998	1.09645	0.180117	4	2	8	12	-	-	-	-	-
135561	135561	-	Nuclear with score 8.3	0.126309	0.0699054	0.399304	0.0406347	4	2	7	15	-	-	-	-	-
1116175	1115899	-	Membrane bound Golgi with score 3.1	4.07674	0.0294863	10.3486	0.701996	158	185	287	620	1.25603	1.2566	3.14855	4.4262e-05	0.000327696
1141985	1141709	-	Cytoplasmic with score 7.5	4.85382	0.376421	18.3844	7.68651	31	31	108	105	1.87823	1.88213	1.14223	0.00197546	0.0102615
53869	53869	-	Membrane bound Extracellular (Secreted) with score 8.3	0.108867	0.046287	0.373944	0.10363	1	3	3	13	-	-	-	-	-
1161992	1161716	-	Cytoplasmic with score 6.7	9.48775	0.575669	10.361	0.424392	375	499	317	704	0.0770687	0.0770868	3.7661	0.867946	0.971163
53870	53870	-	Cytoplasmic with score 6.5	19.0987	0.201038	20.4118	1.32283	1568	1833	1085	2966	0.0379082	0.0379108	5.7065	0.934986	0.987113
1181600	1181324	-	Nuclear with score 5.9	79.9657	3.95853	76.0633	4.97479	1473	1560	967	2064	-0.14342	-0.143432	5.46011	0.754887	0.938872
1161994	1161718	3.4.19.12	Plasma membrane with score 3.2	29.9084	0.942359	31.5787	0.573863	1714	2198	1290	3261	0.0335188	0.0335207	5.90095	0.942531	0.991011
127656	127656	-	Mitochondrial with score 8.4	24.457	1.44072	41.8334	10.3755	446	576	455	1637	0.744641	0.744774	4.36727	0.0452036	0.155028
1116184	1115908	-	Nuclear with score 4.3	6.23483	0.38581	7.10298	0.247939	331	440	291	644	0.131361	0.131396	3.6143	0.775302	0.944148
1181604	1181328	-	Nuclear with score 8.2	4.50301	1.55247	6.89149	0.748712	58	136	82	246	0.55231	0.552869	1.84434	0.267791	0.577574
41869	41869	-	Nuclear with score 8.1	0.144248	0.0211599	0.747908	0.073493	5	6	17	33	-	-	-	-	-
1131357	1131081	-	Membrane bound Mitochondrial with score 4.5	2.97536	0.291066	3.84634	0.374381	26	42	39	71	0.567455	0.568978	0.413655	0.232953	0.52898
1149417	1149141	-	Cytoplasmic with score 7.3	113.962	4.1317	10.3993	0.959852	2713	3000	159	449	-3.45458	-3.45516	5.56565	1.73061e-65	3.52479e-63
1100584	1100308	6.1.1.16	Membrane bound Mitochondrial with score 7.6	94.0459	1.0395	67.9669	2.44307	6923	8087	3326	8724	-0.518662	-0.518671	7.59243	0.161728	0.409034
1202996	1202720	-	Membrane bound Mitochondrial with score 7.2	6.73428	0.66382	6.83926	1.18651	286	281	210	357	-0.0806496	-0.080689	3.08412	0.866929	0.970356
1131361	1131085	-	Nuclear with score 6.6	7.78584	0.122734	9.48108	0.352062	228	254	176	474	0.220438	0.220537	2.99358	0.623211	0.891656
1156385	1156109	-	Membrane bound Endoplasmic reticulum with score 6.2	12.5911	0.160463	36.0959	1.69064	880	1077	1862	4109	1.46583	1.46594	5.79973	3.8973e-09	5.1791e-08
1003642	1003642	-	Nuclear with score 7.6	139.298	1.86829	182.371	34.6072	4222	4980	3070	10957	0.311586	0.311593	7.28593	0.477732	0.800901
1116193	1115917	-	Nuclear with score 6.3	118.407	0.0955948	112.848	24.1217	2722	3231	1384	5288	-0.150629	-0.150635	6.41987	0.744829	0.936348
1141998	1141722	-	Cytoplasmic with score 4.2	513.505	0.171273	620.013	36.8516	13275	15608	11679	25187	0.215555	0.215557	8.88408	0.632184	0.894855
1003653	1003653	-	Nuclear with score 7.3	49.6417	0.364658	55.3277	10.7669	1783	2045	1076	3953	0.0885843	0.0885897	5.90341	0.849055	0.96628
1142000	1141724	-	Membrane bound Extracellular (Secreted) with score 8.8	0.740374	0.075707	0.346111	0.11775	31	43	7	32	-	-	-	-	-
1203002	1202726	-	Membrane bound Mitochondrial with score 4.7	9.47809	0.396665	4.90764	0.494902	428	474	132	407	-0.985844	-0.986202	3.36952	0.00178531	0.00938668
1142001	1141725	-	Nuclear with score 4.4	4.69614	0.0357221	2.72453	0.447531	24	30	8	28	-	-	-	-	-
1156388	1156112	-	Membrane bound Lysosomal with score 5.3	3.37754	0.111526	2.12714	0.0210137	182	202	79	189	-0.705538	-0.706095	2.25356	0.056853	0.185305
41880	41880	-	Membrane bound Mitochondrial with score 8.1	208.678	3.78779	122.669	24.3195	9783	12150	3403	12049	-0.796401	-0.796412	8.02761	0.0220679	0.084221
1162008	1161732	-	Cytoplasmic with score 7.4	17.0456	1.11052	20.4411	1.02867	2280	3137	1955	5253	0.212637	0.212646	6.45875	0.636074	0.89733
1142007	1141731	-	Nuclear with score 6.8	49.7448	2.157	34.8406	7.08868	1709	2222	691	2547	-0.576732	-0.576774	5.62941	0.147411	0.382915
1181617	1181341	-	Membrane bound Mitochondrial with score 7.6	14.0795	0.416033	12.0896	1.82279	360	403	243	434	-0.262072	-0.262164	3.41863	0.568824	0.866564
1081143	1080867	-	Cytoplasmic with score 4.8	0.139724	0.0560501	0.109661	0.0193043	5	9	2	7	-	-	-	-	-
1170549	1170273	-	Cytoplasmic with score 7.4	0.646209	0.138441	0.196017	0.0252663	12	22	4	9	-	-	-	-	-
1181618	1181342	-	Nuclear with score 7.7	3.94588	0.594745	4.23999	0.568148	132	213	100	323	0.0557301	0.0557721	2.40802	0.905832	0.981163
1116211	1115935	-	Mitochondrial with score 4.7	38.4621	0.354138	64.2082	3.66473	1906	2248	2324	5098	0.694006	0.694037	6.36403	0.0415556	0.144202
1080843	1080567	-	Membrane bound Extracellular (Secreted) with score 7.2	1.01151	0.140174	0.737567	0.305082	45	40	12	67	-0.435672	-0.436851	0.235763	0.403157	0.73738
1100611	1100335	3.4.22.68	Plasma membrane with score 8.9	1.66201	0.00115203	2.79664	0.249332	192	227	237	488	0.657825	0.658114	3.044	0.0895007	0.264735
1100615	1100339	-	Plasma membrane with score 8.1	37.3024	0.419033	40.6159	4.39874	1827	2167	1226	3775	0.0744131	0.0744174	5.95529	0.872474	0.972229
1131381	1131105	-	Nuclear with score 6.1	16.5126	0.310027	35.6899	5.83763	468	576	604	2041	1.06702	1.06719	4.61041	0.000520696	0.00308584
1003724	1003724	-	Plasma membrane with score 5.1	31.723	0.647625	71.9287	0.33326	304	381	485	1203	1.11881	1.11907	4.04127	5.08609e-05	0.000370235
1003723	1003723	-	Cytoplasmic with score 6.2	88.1146	17.9318	55.0193	7.2713	789	1465	361	1250	-0.741832	-0.741934	4.74376	0.0810984	0.244742
1131383	1131107	-	Cytoplasmic with score 7.8	1.72873	0.450173	2.14236	0.0466382	84	55	50	136	0.182293	0.182588	1.22939	0.716942	0.927532
184563	184563	-	Nuclear with score 9.4	48.0565	0.706749	54.2355	1.9945	386	442	310	701	0.126722	0.126754	3.72263	0.782795	0.948094
1181624	1181348	-	Nuclear with score 6.4	10.8441	0.232544	19.4989	0.526166	265	331	356	808	0.808532	0.808772	3.63875	0.016398	0.0654608
1181625	1181349	-	Mitochondrial with score 4.6	4.57253	0.00831556	7.33548	1.62941	155	183	135	511	0.636404	0.636764	2.7154	0.124222	0.337916
1181626	1181350	-	Membrane bound Mitochondrial with score 5.2	36.8054	0.109158	49.7844	2.50333	1420	1683	1253	3339	0.359599	0.359623	5.74537	0.38916	0.726082
1181627	1181351	-	Plasma membrane with score 2.9	84.8106	2.46172	122.374	26.1663	4372	5561	3565	13554	0.47454	0.474549	7.48404	0.258216	0.565131
41898	41898	-	Membrane bound Mitochondrial with score 3.6	13.9735	2.02702	24.003	8.71759	241	391	221	1140	0.732585	0.7328	3.6591	0.139784	0.367873
1081771	1081495	-	Cytoplasmic with score 2.3	10.9148	0.382531	6.17615	0.91844	859	1103	303	962	-0.882148	-0.882291	4.51391	0.00533022	0.0246733
1142013	1141737	-	Nuclear with score 6.3	289.524	3.2405	326.976	60.1565	17596	20268	11127	39000	0.111337	0.111337	9.22068	0.810021	0.955852
1142014	1141738	-	Membrane bound Extracellular (Secreted) with score 7.1	337.782	11.6325	333.645	7.47143	1707	1902	1121	2838	-0.0601929	-0.0601969	5.74678	0.896814	0.980308
41901	41901	-	Cytoplasmic with score 7.7	0.0743018	0.0126213	0.458151	0.237209	1	3	2	20	-	-	-	-	-
1162021	1161745	-	Membrane bound Endoplasmic reticulum with score 5.5	63.3161	0.361035	60.4438	12.0368	2178	2664	1760	2900	-0.0993611	-0.0993662	6.14581	0.833973	0.962759
1100627	1100351	-	Cytoplasmic with score 6.2	33.8725	1.20818	34.8014	1.41148	1341	1704	1031	2313	-0.012666	-0.0126672	5.51809	0.978301	0.995545
1142015	1141739	-	Cytoplasmic with score 7.2	23.0897	0.497366	14.5397	1.8741	683	856	277	855	-0.685007	-0.685138	4.23815	0.0499189	0.167403
1142017	1141741	-	Extracellular (Secreted) with score 7.2	158.287	1.07422	571.148	25.5167	1843	2239	4455	11925	1.79865	1.79871	7.11073	5.55105e-19	1.81638e-17
1116233	1115957	-	Membrane bound Endoplasmic reticulum with score 7.8	4.20849	0.0868493	7.26856	0.572784	188	217	201	592	0.736776	0.737109	3.0381	0.0365152	0.129045
1156401	1156125	-	Membrane bound Mitochondrial with score 5.6	12.3926	0.0485385	15.1241	1.08424	804	953	720	1524	0.218529	0.218555	4.85043	0.627378	0.892414
1162027	1161751	3.2.1.139	Membrane bound Extracellular (Secreted) with score 6.6	2.1359	0.130163	2.36341	0.0531653	152	209	129	299	0.080381	0.080425	2.50075	0.862167	0.969798
1131396	1131120	2.3.1.48	Cytoplasmic with score 4.7	6.10535	0.411253	5.99519	0.0670326	249	259	161	387	-0.0766574	-0.0766953	2.92471	0.868807	0.971163
1142020	1141744	-	Membrane bound Extracellular (Secreted) with score 7.6	12.746	0.727712	12.3453	2.40318	119	127	90	148	-0.131466	-0.131623	1.8657	0.786238	0.948236
1131397	1131121	3.2.1.23	Membrane bound Extracellular (Secreted) with score 4.1	0.880469	0.147616	1.02508	0.235316	92	138	188	226	0.908758	0.909436	2.31768	0.0866211	0.258053
1116241	1115965	-	Cytoplasmic with score 3.7	3.51026	0.0965877	4.72087	0.970574	197	223	184	343	0.220663	0.220769	2.80083	0.633034	0.894855
1156404	1156128	-	Cytoplasmic with score 8.7	8.12629	0.446581	20.0451	0.130379	343	381	569	1430	1.27323	1.2735	4.23418	8.40284e-07	8.23775e-06
1203082	1202806	-	Membrane bound Golgi with score 3.9	1.99713	0.0424106	2.49988	0.0243428	85	101	66	176	0.174696	0.174902	1.60875	0.701111	0.921796
1081541	1081265	-	Membrane bound Mitochondrial with score 4.0	0.401245	0.0622308	0.945271	0.140896	21	27	30	94	1.1407	1.14454	0.278744	0.00611059	0.027821
1203084	1202808	-	Plasma membrane with score 7.8	1.6146	0.0977831	3.13125	0.637171	53	76	66	225	0.921213	0.922456	1.51109	0.0182128	0.0716228
1081133	1080857	-	Membrane bound Endoplasmic reticulum with score 5.5	1.20985	0.139271	2.44878	0.445979	90	136	121	413	0.981575	0.982315	2.34617	0.00911852	0.0394464
1203090	1202814	-	Nuclear with score 8.3	5.25118	0.0648154	6.15423	0.00561288	318	377	260	621	0.165904	0.165954	3.48918	0.715556	0.927296
1116252	1115976	2.4.1.132;2.4.1.257	Membrane bound Endoplasmic reticulum with score 7.6	13.3779	1.0469	12.6525	2.3223	552	771	322	1157	-0.121108	-0.121129	4.25624	0.794533	0.951043
1080721	1080445	-	Membrane bound Endoplasmic reticulum with score 4.6	6.29016	0.708254	7.70129	0.863619	847	1198	953	1815	0.350029	0.350064	5.12962	0.4277	0.757892
41920	41920	-	Membrane bound Extracellular (Secreted) with score 8.3	0.819805	0.00342165	0.812693	0.257985	17	19	14	21	-	-	-	-	-
1116259	1115983	-	Cytoplasmic with score 5.4	1.37328	0.145472	1.24344	0.0123023	59	54	33	80	-0.198558	-0.199001	0.741129	0.674247	0.911763
1100656	1100380	3.5.3.11	Extracellular (Secreted) with score 7.8	0.90602	0.251013	1.43201	0.524405	33	65	31	162	0.634392	0.635661	0.948739	0.244959	0.546055
1170585	1170309	-	Membrane bound Vacuolar with score 7.6	0.344009	0.0504266	0.504022	0.0424848	14	23	15	46	-	-	-	-	-
1080800	1080524	-	Membrane bound Golgi with score 8.3	0.562195	0.0261468	1.12959	0.237555	36	39	37	127	0.878676	0.880749	0.72998	0.0339672	0.121329
1156411	1156135	-	Plasma membrane with score 6.8	2.24234	0.0905866	3.20073	0.48823	177	192	144	469	0.472128	0.472386	2.74801	0.256273	0.562235
1181645	1181369	-	Nuclear with score 6.6	31.1543	0.739769	28.5917	3.26666	2022	2532	1179	3551	-0.185188	-0.185198	6.01404	0.682867	0.914646
1142023	1141747	5.4.99.5	Mitochondrial with score 5.1	90.7594	0.411579	114.642	25.2005	2793	3279	1931	7205	0.279914	0.279924	6.66912	0.53123	0.84207
1181647	1181371	-	Cytoplasmic with score 7.0	107.077	5.30736	132.081	8.08458	2891	3783	2798	5970	0.266396	0.266404	6.79229	0.547352	0.852861
49435	49435	-	Cytoplasmic with score 8.0	249.12	21.7728	91.3	28.0421	4895	6964	946	4361	-1.5163	-1.51635	6.90884	8.86283e-05	0.000615954
1170592	1170316	-	Nuclear with score 7.5	75.3538	2.37147	73.1753	9.46112	1079	1236	630	1983	-0.0821155	-0.0821236	5.09283	0.85929	0.969248
1170593	1170317	-	Membrane bound Endoplasmic reticulum with score 7.6	24.6843	0.552805	25.2127	2.78208	1122	1266	695	2115	-0.0132142	-0.0132152	5.17252	0.977371	0.995526
1081175	1080899	-	Cytoplasmic with score 4.6	5.00668	0.318662	3.11709	0.0746004	477	506	203	460	-0.736774	-0.737003	3.58938	0.0374982	0.131959
1149461	1149185	-	Membrane bound Mitochondrial with score 5.2	58.1683	1.74437	48.3151	0.595261	2021	2267	1119	2786	-0.323147	-0.323167	5.87235	0.449521	0.776098
41934	41934	-	Cytoplasmic with score 8.0	1.13619	0.245922	0.883072	0.0589497	23	18	11	26	-	-	-	-	-
1149462	1149186	-	Membrane bound Mitochondrial with score 4.4	2.67888	0.200236	2.36472	0.180146	166	232	121	254	-0.223686	-0.223839	2.49398	0.624298	0.891656
1203139	1202863	-	Cytoplasmic with score 6.1	0.972051	0.209998	0.919694	0.202989	38	71	26	96	-0.0852576	-0.0854049	0.70597	0.865509	0.97018
1081050	1080774	-	Membrane bound Mitochondrial with score 7.4	3.01996	0.303276	2.07957	0.313868	163	157	81	146	-0.614096	-0.614675	2.03931	0.160676	0.407094
1170600	1170324	-	Plasma membrane with score 6.3	0.0906554	0.00796254	0.511322	0.0708515	19	16	46	146	2.20684	2.21435	0.63017	1.01699e-08	1.27989e-07
1181654	1181378	-	Extracellular (Secreted) with score 6.6	3.76021	0.0228251	6.42127	0.828133	114	132	116	367	0.726784	0.72733	2.31601	0.0518208	0.172678
1149466	1149190	-	Mitochondrial with score 3.1	10.4445	0.0900895	10.6609	1.81643	410	494	340	592	-0.028926	-0.0289363	3.76686	0.951344	0.992394
1100676	1100400	-	Cytoplasmic with score 5.5	8.9151	0.146055	11.3352	1.03515	543	674	445	1302	0.291806	0.291857	4.35559	0.502785	0.822925
1162048	1161772	-	Nuclear with score 6.0	75.4094	4.97505	55.5982	1.86979	5604	5876	2789	6377	-0.488712	-0.488724	7.22519	0.211265	0.493776
1100684	1100408	-	Nuclear with score 5.1	9.78754	1.10517	13.5815	1.78795	544	838	518	1666	0.413338	0.4134	4.59408	0.332139	0.659008
1142034	1141758	-	Nuclear with score 4.1	29.7472	0.43944	32.1313	2.22032	1114	1290	775	2145	0.0621382	0.0621442	5.21926	0.893386	0.979241
1070307	1070031	-	Cytoplasmic with score 7.7	50.8937	3.85497	43.7378	0.708148	1708	1786	971	2375	-0.249312	-0.24933	5.61487	0.574094	0.869105
1156423	1156147	-	Nuclear with score 6.7	1.5434	0.0416024	1.50965	0.166131	105	121	76	153	-0.128251	-0.128412	1.74612	0.783307	0.948146
1131433	1131157	-	Cytoplasmic with score 4.7	0.450279	0.0814252	0.562343	0.0718856	10	8	8	16	-	-	-	-	-
1100693	1100417	-	Nuclear with score 9.3	9.57861	0.728672	5.32543	0.683401	276	381	100	318	-0.889859	-0.89029	2.93488	0.0109039	0.0460717
1116299	1116023	-	Plasma membrane with score 6.2	21.002	0.44488	20.6286	1.64036	1084	1241	783	1628	-0.0777951	-0.0778035	5.10432	0.866864	0.970356
1116300	1116024	-	Membrane bound Mitochondrial with score 7.1	2.22576	0.0135744	2.76531	0.140801	138	162	113	306	0.272869	0.273063	2.34051	0.536876	0.846072
1116304	1116028	-	Plasma membrane with score 4.5	71.8019	3.02793	143.764	12.0067	3676	4844	4829	14371	0.93771	0.937729	7.54756	0.00111681	0.00614089
1100701	1100425	3.1.2.4	Membrane bound Mitochondrial with score 5.8	71.6348	1.60643	50.77	4.51277	3414	3916	1513	4432	-0.539192	-0.539213	6.55112	0.142892	0.373903
1116308	1116032	-	Mitochondrial with score 8.8	67.9243	2.34706	80.9225	3.71146	1944	2136	1617	3599	0.201464	0.201475	6.05876	0.655572	0.906297
1100709	1100433	-	Mitochondrial with score 9.3	42.5319	0.153351	51.8135	1.78361	1660	1981	1366	3569	0.239369	0.239383	5.9093	0.589965	0.876516
49445	49445	-	Membrane bound Mitochondrial with score 8.3	41.4593	1.90882	30.3229	2.53358	653	853	316	920	-0.509286	-0.50938	4.275	0.18774	0.455652
1203198	1202922	-	Cytoplasmic with score 7.5	0.568391	0.0637988	0.408831	0.165919	13	14	9	11	-	-	-	-	-
1156430	1156154	3.1.2.6	Mitochondrial with score 5.3	65.1105	2.30491	22.2874	0.634788	6447	7058	1332	3442	-1.70142	-1.70147	7.06735	9.79558e-16	2.444e-14
1142043	1141767	-	Nuclear with score 7.1	164.909	1.43993	105.747	11.8698	6075	7116	2385	7280	-0.697759	-0.697774	7.33468	0.0350096	0.124473
1131443	1131167	2.7.1.23	Cytoplasmic with score 5.2	39.792	1.28298	44.8852	7.74362	2010	2507	1325	4572	0.102897	0.102902	6.14425	0.824136	0.959582
41958	41958	-	Nuclear with score 4.5	46.431	1.5216	47.0582	5.60021	1111	1406	740	2196	-0.0117743	-0.0117752	5.24232	0.979836	0.995545
1203221	1202945	-	Nuclear with score 9.4	10.9538	0.94273	12.1691	1.72899	449	637	325	1056	0.0946116	0.0946323	4.07858	0.838356	0.964027
1181678	1181402	-	Cytoplasmic with score 8.8	34.2094	1.67372	39.6581	7.75797	406	517	281	1012	0.199705	0.199754	3.90539	0.662536	0.90913
1116330	1116054	-	Cytoplasmic with score 4.4	12.8115	0.159545	5.72811	0.712254	1396	1625	482	928	-1.20594	-1.20608	5.03981	0.000100632	0.000690245
1142047	1141771	-	Nuclear with score 5.7	153.372	4.75947	156.095	24.2351	2105	2675	1329	4277	-0.0295069	-0.0295082	6.15774	0.949469	0.992394
1080611	1080335	2.7.1.29;2.7.1.28	Cytoplasmic with score 6.0	223.588	5.17988	27.5659	3.1759	12713	15856	968	3070	-3.07798	-3.07807	7.91415	8.09803e-49	9.50803e-47
41964	41964	-	Membrane bound Extracellular (Secreted) with score 3.3	0.954982	0.163476	0.494667	0.0843964	9	16	3	10	-	-	-	-	-
1100736	1100460	-	Cytoplasmic with score 3.6	18.8187	0.397028	20.4788	0.357989	4874	5460	3510	8693	0.0539635	0.0539647	7.32009	0.907545	0.98124
1100740	1100464	2.7.11.1	Cytoplasmic with score 4.2	2.36334	0.109175	2.69811	0.0387607	639	761	535	1183	0.145701	0.145723	4.48486	0.750434	0.937807
1116348	1116072	-	Membrane bound Mitochondrial with score 4.3	83.8224	4.41896	23.783	1.62997	3678	4882	723	2026	-1.85239	-1.8525	6.36352	4.45408e-18	1.36775e-16
1116350	1116074	2.7.7.7	Nuclear with score 3.1	3.76108	0.061282	4.80774	0.148415	385	474	363	824	0.30885	0.308924	3.86851	0.477499	0.800644
1116352	1116076	-	Plasma membrane with score 6.6	7.73336	0.088813	11.779	2.01267	548	691	702	1228	0.573025	0.573113	4.54409	0.172885	0.429844
1203289	1203013	-	Plasma membrane with score 7.1	0.727177	0.00879617	1.51651	0.19587	46	53	56	175	0.987233	0.988926	1.18786	0.00811108	0.0355974
1181690	1181414	-	Cytoplasmic with score 9.2	7.18605	0.354883	11.6313	0.391917	356	390	374	979	0.654132	0.654296	3.87009	0.0636654	0.203648
1149492	1149216	-	Cytoplasmic with score 6.9	710.788	11.1356	444.504	22.2788	49682	61080	21404	57003	-0.701878	-0.70188	10.3998	0.0301796	0.110045
1149493	1149217	-	Membrane bound Mitochondrial with score 6.0	12.2828	0.469498	14.1097	0.701431	764	842	555	1509	0.146316	0.146337	4.68482	0.748963	0.937142
1004070	1004070	-	Membrane bound Lysosomal with score 6.6	17.8557	0.0419271	19.4486	1.92664	518	607	342	1034	0.049349	0.04936	4.11731	0.915234	0.983423
41975	41975	-	Membrane bound Mitochondrial with score 4.2	4.65496	0.0485675	5.62972	0.259169	135	147	99	266	0.16192	0.162048	2.19728	0.722422	0.929714
1116363	1116087	-	Mitochondrial with score 4.7	59.2408	2.56819	59.88	2.89663	2610	3398	1829	4887	-0.0402978	-0.0402994	6.4813	0.930944	0.985841
1081606	1081330	-	Membrane bound Mitochondrial with score 3.6	1.02822	0.0923181	2.47128	0.572494	70	66	125	184	1.14294	1.14426	1.75271	0.0150178	0.0607529
1142068	1141792	-	Extracellular (Secreted) with score 8.2	35.5795	0.376805	22.0467	1.02491	354	410	159	350	-0.744592	-0.744894	3.22107	0.0364395	0.128823
1181697	1181421	-	Membrane bound Golgi with score 3.3	12.1392	1.12715	16.6776	3.00736	297	431	247	900	0.372749	0.372856	3.65204	0.401092	0.736098
1170648	1170372	-	Membrane bound Extracellular (Secreted) with score 7.9	3.75049	0.203517	0.758921	0.0373187	169	225	25	66	-2.30896	-2.31235	1.86012	8.51654e-15	1.96294e-13
1116370	1116094	-	Membrane bound Mitochondrial with score 7.6	15.7979	0.762573	20.9995	1.27638	443	480	416	899	0.362181	0.36226	4.0087	0.397523	0.733595
1181699	1181423	-	Cytoplasmic with score 7.2	53.489	2.70763	90.0886	4.64041	1837	1978	2165	4759	0.710412	0.710446	6.25701	0.0380459	0.133603
1156449	1156173	-	Membrane bound Mitochondrial with score 6.6	161.676	6.00267	174.135	20.4029	6205	6848	4050	12086	0.0597174	0.0597185	7.66047	0.897714	0.980462
1116377	1116101	-	Nuclear with score 7.4	2.77007	0.219722	2.46385	0.0655567	139	143	85	196	-0.185862	-0.186033	2.03516	0.684976	0.914817
1162085	1161809	-	Nuclear with score 8.2	5.35974	0.650118	6.85221	0.512152	190	285	175	498	0.291478	0.291608	2.99437	0.511813	0.829351
1156451	1156175	-	Cytoplasmic with score 5.7	21.5034	0.151356	19.1282	0.260756	2496	2929	1519	3774	-0.220084	-0.220094	6.25518	0.622979	0.891629
56633	56633	-	Membrane bound Mitochondrial with score 4.4	28.7362	2.08397	59.2593	2.29586	837	859	1060	2754	0.962828	0.962924	5.25228	0.000824477	0.00468314
1162089	1161813	-	Cytoplasmic with score 5.0	6.66474	0.0424326	8.94194	0.120885	214	253	199	494	0.381693	0.381859	3.03577	0.364413	0.696973
1100784	1100508	-	Membrane bound Lysosomal with score 8.2	79.6868	0.37946	59.9079	13.2259	4468	5394	1861	7046	-0.458898	-0.458911	7.00902	0.274688	0.586518
1156454	1156178	-	Cytoplasmic with score 4.2	39.4579	0.110761	31.4677	0.320642	1872	2246	1032	2569	-0.377734	-0.377759	5.786	0.360788	0.693101
1181709	1181433	-	Membrane bound Mitochondrial with score 5.9	12.9543	0.117745	11.6379	0.890522	456	530	260	738	-0.20568	-0.205731	3.80541	0.647867	0.902825
1142076	1141800	-	Membrane bound Mitochondrial with score 7.5	120.508	4.33823	73.3756	12.2336	4317	4810	1454	4958	-0.794651	-0.794678	6.77028	0.0185649	0.0728293
1116400	1116124	1.17.4.1	Cytoplasmic with score 7.7	47.7709	1.41415	165.197	4.30218	1933	2148	4400	11330	1.74768	1.74774	7.07648	4.34959e-17	1.21594e-15
1181712	1181436	-	Nuclear with score 8.3	49.1883	3.91742	62.8794	19.1259	817	1128	551	2479	0.28947	0.289502	5.02374	0.541054	0.849368
1181713	1181437	-	Nuclear with score 9.2	18.5824	0.271864	9.10386	0.605189	1572	1938	513	1444	-1.06174	-1.06184	5.29478	5.14461e-05	0.000373949
1081639	1081363	-	Plasma membrane with score 9.5	0.970006	0.0978276	1.10144	0.00928033	57	53	45	104	0.248906	0.249375	0.923063	0.591047	0.876731
1181714	1181438	-	Cytoplasmic with score 6.0	5.21483	0.663927	13.4426	2.20817	80	120	134	452	1.29319	1.29419	2.38445	0.00020691	0.00133395
1162098	1161822	-	Membrane bound Mitochondrial with score 4.1	13.1269	1.44303	6.2642	0.692043	241	354	80	244	-1.09994	-1.10059	2.72114	0.00111974	0.00615364
1203375	1203099	-	Membrane bound Mitochondrial with score 9.7	13.5798	0.300006	6.48518	1.09852	420	483	161	273	-1.13487	-1.13533	3.32878	0.00249688	0.0126171
1181716	1181440	-	Membrane bound Mitochondrial with score 8.8	62.3704	1.88838	33.4714	1.88556	2139	2679	874	1915	-0.930164	-0.930227	5.7957	0.00201665	0.0104481
1080675	1080399	-	Nuclear with score 5.4	3.15334	0.107274	3.3276	0.26	211	272	185	369	0.076427	0.0764563	2.91895	0.869939	0.971351
1203387	1203111	-	Plasma membrane with score 9.2	49.2302	0.741155	12.0808	1.25609	2740	3201	413	1262	-2.07137	-2.07155	5.79972	5.04622e-22	2.11602e-20
1170672	1170396	-	Plasma membrane with score 4.5	0.374791	0.0518458	0.920013	0.0879438	7	11	15	35	-	-	-	-	-
42002	42002	-	Cytoplasmic with score 7.2	0.540205	0.0160823	0.272568	0.0545517	31	37	14	21	-	-	-	-	-
1100801	1100525	-	Membrane bound Endoplasmic reticulum with score 8.2	1.20322	0.0312396	2.99166	0.187414	47	58	73	201	1.17224	1.17402	1.39658	0.00057034	0.00335571
1170675	1170399	-	Mitochondrial with score 6.3	-	-	-	-	1	0	0	1	-	-	-	-	-
1170676	1170400	-	Membrane bound Extracellular (Secreted) with score 5.4	0.0225446	0.0154706	0.185996	0.0380147	4	1	5	7	-	-	-	-	-
1170677	1170401	-	Cytoplasmic with score 8.2	1.04171	0.138183	1.04621	0.303784	43	33	36	41	0.0103611	0.010243	0.282288	0.986235	0.996236
1156460	1156184	-	Plasma membrane with score 5.8	2.74853	0.362299	3.68016	0.179135	121	110	105	235	0.383055	0.383386	2.04562	0.388078	0.725014
1116408	1116132	-	Membrane bound Peroxisomal with score 3.7	7.83241	0.603247	9.12838	1.17911	442	459	288	902	0.143527	0.143563	3.85327	0.754594	0.938872
1156463	1156187	-	Cytoplasmic with score 5.7	5.80688	0.110568	9.97269	0.459265	228	276	260	703	0.725518	0.725781	3.34452	0.034185	0.121976
1131496	1131220	-	Plasma membrane with score 9.4	0.0541568	0.0164403	0.233367	0.0161447	1	4	4	13	-	-	-	-	-
1142086	1141810	-	Cytoplasmic with score 7.8	218.281	16.671	211.67	7.18257	5675	5833	3741	8370	-0.0840483	-0.0840501	7.41217	0.856168	0.968769
42009	42009	-	Cytoplasmic with score 9.2	0.725149	0.134786	0.641848	0.0244076	34	55	22	60	-0.315949	-0.316882	0.333305	0.506546	0.825495
1170684	1170408	-	Golgi with score 9.3	0.0206925	0.00890905	0.0281724	0.00984891	2	3	2	5	-	-	-	-	-
1149524	1149248	-	Cytoplasmic with score 5.8	0.00686088	0.00161344	0.0245844	0.0175686	1	2	1	6	-	-	-	-	-
1131501	1131225	-	Membrane bound Golgi with score 8.5	0.0709812	0.00938568	0.0698217	0.0346783	4	4	3	4	-	-	-	-	-
42013	42013	-	Membrane bound Extracellular (Secreted) with score 6.9	2.9075	0.656016	1.56069	0.574002	45	40	20	23	-1.05353	-1.05815	0.0340601	0.0462853	0.158086
1156464	1156188	-	Plasma membrane with score 7.9	31.962	0.392207	26.68	0.764337	1665	2041	999	2287	-0.330117	-0.330141	5.65418	0.439845	0.767422
1181723	1181447	-	Plasma membrane with score 3.7	1.6836	0.268938	1.49817	0.0596437	55	47	29	74	-0.193962	-0.194427	0.60072	0.685507	0.914817
1203438	1203162	-	Membrane bound Mitochondrial with score 4.4	9.3182	0.124021	16.2382	1.85843	184	223	200	640	0.792459	0.79281	3.07643	0.0252247	0.0941447
1116416	1116140	-	Cytoplasmic with score 3.7	0.527682	0.0486416	1.0051	0.105009	19	28	26	79	0.939151	0.942583	0.119397	0.0319801	0.115518
1170691	1170415	-	Extracellular (Secreted) with score 8.6	-	-	-	-	0	0	1	0	-	-	-	-	-
42017	42017	-	Cytoplasmic with score 7.1	-	-	-	-	2	0	0	0	-	-	-	-	-
1203445	1203169	-	Plasma membrane with score 3.1	9.10318	0.174199	3.98432	0.689366	397	487	100	365	-1.20478	-1.20527	3.26373	0.000239978	0.00152352
1181727	1181451	1.11.1.6	Membrane bound Mitochondrial with score 6.1	4.65878	0.344244	1.34392	0.453106	254	278	63	78	-1.91842	-1.92024	2.37557	2.14886e-05	0.000168731
1181728	1181452	1.1.1.23	Membrane bound Mitochondrial with score 4.8	1.36242	0.185094	0.983583	0.127183	53	85	38	68	-0.496316	-0.497408	0.876719	0.29208	0.607663
1203454	1203178	-	Cytoplasmic with score 6.6	12.3601	0.410972	13.0463	0.905713	316	405	226	625	0.0280706	0.02808	3.46348	0.951611	0.992394
1131512	1131236	-	Cytoplasmic with score 6.8	2.46654	0.71638	2.49569	0.0397229	65	142	66	152	-0.0618267	-0.0619141	1.61328	0.903285	0.981082
1170698	1170422	-	Cytoplasmic with score 7.4	2.76915	0.0893617	1.58193	0.272209	83	97	36	63	-1.00034	-1.00229	1.08508	0.012985	0.0537613
1170699	1170423	-	Mitochondrial with score 3.7	0.158759	0.0238015	0.248527	0.0185269	4	3	3	7	-	-	-	-	-
1100820	1100544	-	Plasma membrane with score 4.2	4.56712	0.382512	0.777873	0.109837	244	225	30	56	-2.60501	-2.6087	2.08905	4.09795e-14	8.9296e-13
1156469	1156193	-	Membrane bound Golgi with score 8.0	0.206556	0.0770017	0.307816	0.023772	11	6	9	19	-	-	-	-	-
1170702	1170426	-	Nuclear with score 5.3	452.839	15.9862	583.873	96.0646	3849	5022	4086	7324	0.295462	0.295469	7.21852	0.51208	0.829351
1100827	1100551	-	Nuclear with score 7.4	29.8601	1.02711	34.9319	2.37181	2835	3166	2415	5173	0.199903	0.19991	6.61304	0.658584	0.907452
1004249	1004249	-	Cytoplasmic with score 6.4	107.675	4.73443	177.405	22.6438	3488	4525	3604	11347	0.647052	0.647067	7.27575	0.0659684	0.208475
1004257	1004257	-	Nuclear with score 9.3	22.2297	0.120151	29.6098	0.619862	1422	1691	1305	3205	0.354561	0.354585	5.74757	0.398105	0.734018
1142092	1141816	-	Nuclear with score 9.4	75.5999	5.63076	98.9931	18.5554	432	447	434	728	0.33635	0.336427	3.92581	0.467013	0.790997
1082090	1081814	3.1.3.36	Cytoplasmic with score 7.1	22.0667	0.597633	25.2155	0.00395339	2446	2715	1846	4570	0.127417	0.127423	6.35745	0.781623	0.947594
1181736	1181460	-	Nuclear with score 8.8	100.796	5.45543	125.445	12.7608	2771	2980	2501	5012	0.267167	0.267177	6.59032	0.548822	0.85415
1131520	1131244	-	Membrane bound Peroxisomal with score 9.6	28.6278	1.57792	35.0467	0.46169	818	875	666	1594	0.237426	0.237456	4.81251	0.59409	0.878396
1116438	1116162	2.7.11.22;2.7.11.1	Cytoplasmic with score 3.8	17.6117	0.468122	26.4896	0.352904	1711	2146	1813	4606	0.547368	0.547395	6.16415	0.132426	0.353611
1181740	1181464	-	Mitochondrial with score 5.5	91.1794	9.12846	94.1655	6.98817	2168	2116	1518	3195	-0.00374962	-0.00374991	6.03036	0.993596	0.99908
1081929	1081653	1.14.13.70	Plasma membrane with score 6.7	92.6603	6.5936	100.603	0.957187	5040	5290	3654	8668	0.0785991	0.0786008	7.33626	0.865385	0.97018
1203500	1203224	2.7.11.1	Cytoplasmic with score 3.2	37.5619	0.0698522	54.5842	3.25728	2523	3013	2381	6601	0.480298	0.480315	6.64833	0.208991	0.490734
1149540	1149264	2.7.1.67	Nuclear with score 3.4	4.07902	0.0451074	5.65599	0.598243	765	941	777	1615	0.361701	0.361745	4.88427	0.396785	0.732911
44666	44666	-	Nuclear with score 9.3	43.7874	0.967247	29.2995	5.17979	1047	1297	403	1450	-0.628795	-0.628873	4.8662	0.10063	0.288092
1181745	1181469	-	Nuclear with score 8.0	54.4834	0.248391	154.119	29.7609	3264	3896	5269	18750	1.45071	1.45074	7.65949	2.69444e-07	2.79818e-06
44668	44668	-	Membrane bound Extracellular (Secreted) with score 5.1	5.29894	0.512786	24.2774	2.90792	193	286	603	1870	2.12749	2.12803	4.27313	3.31728e-16	8.7352e-15
192051	192051	-	Cytoplasmic with score 7.6	15.925	0.325224	21.6301	0.612705	1609	1985	1591	3702	0.397976	0.397999	5.97708	0.331944	0.659008
1162126	1161850	-	Nuclear with score 6.6	19.818	1.76157	23.1724	6.23113	999	1429	652	2769	0.162167	0.162182	5.27243	0.732868	0.932721
1100857	1100581	3.6.4.12	Cytoplasmic with score 4.3	9.38645	0.47918	10.8281	0.2171	996	1073	747	1906	0.160431	0.160447	5.05919	0.724924	0.930458
1081913	1081637	-	Cytoplasmic with score 5.1	17.4984	0.479347	20.884	0.25929	997	1132	802	2008	0.210902	0.210923	5.12424	0.63854	0.898136
1082214	1081938	-	Cytoplasmic with score 4.5	33.4458	0.115194	37.3844	3.96388	2860	3430	2003	6025	0.109125	0.109129	6.62759	0.813017	0.955982
1203558	1203282	2.7.7.6	Cytoplasmic with score 5.9	22.3396	0.207615	31.4367	4.66895	3836	4728	4240	8039	0.429377	0.429387	7.24662	0.309201	0.62899
1156483	1156207	-	Membrane bound Endoplasmic reticulum with score 6.7	8.06458	0.169804	10.6362	0.952409	708	853	729	1464	0.374451	0.3745	4.76487	0.381167	0.716258
1181754	1181478	-	Membrane bound Endoplasmic reticulum with score 5.8	13.4629	0.0623074	17.1956	1.75209	1084	1276	862	2581	0.303695	0.303722	5.31926	0.48257	0.804956
1170726	1170450	-	Plasma membrane with score 6.9	114.955	2.4657	216.104	41.5457	5026	6269	5405	19578	0.847275	0.847289	7.89885	0.0146373	0.0594548
44679	44679	-	Nuclear with score 5.9	1.37085	0.203999	1.79689	0.100999	18	28	18	48	-	-	-	-	-
44680	44680	-	Nuclear with score 8.8	17.8288	0.0113055	26.5825	1.15084	1031	1229	1111	2489	0.520597	0.520642	5.38197	0.172842	0.429844
1203585	1203309	-	Membrane bound Golgi with score 2.7	7.01409	0.307253	4.48077	0.138263	180	236	97	196	-0.641337	-0.641807	2.38654	0.10836	0.30523
1181758	1181482	-	Membrane bound Mitochondrial with score 7.6	15.0955	0.624252	14.4476	1.68233	517	674	318	990	-0.108305	-0.108326	4.11526	0.81451	0.956669
1156486	1156210	2.4.1.15	Membrane bound Mitochondrial with score 2.2	18.6294	0.429101	18.4185	3.75809	1544	1925	870	3205	-0.0678827	-0.0678871	5.67777	0.884318	0.978116
1004431	1004431	-	Membrane bound Mitochondrial with score 8.7	28.992	2.33896	20.5229	4.95466	911	1272	367	1469	-0.56372	-0.563793	4.7828	0.183453	0.448411
1131544	1131268	-	Nuclear with score 7.9	12.1072	0.733525	10.4291	1.76853	250	338	133	459	-0.254221	-0.254326	3.03013	0.574253	0.869105
1142121	1141845	-	Extracellular (Secreted) with score 9.9	129.868	13.2494	338.307	45.785	2612	3722	4432	14152	1.30122	1.30125	7.36391	3.01314e-06	2.7263e-05
1116487	1116211	-	Membrane bound Golgi with score 7.9	37.1106	0.323826	28.5589	4.67843	1688	1988	1059	1833	-0.411037	-0.411068	5.60964	0.350168	0.680163
50815	50815	2.7.4.3	Cytoplasmic with score 6.9	169.61	5.87434	124.881	8.69678	3375	3757	1559	4361	-0.49345	-0.493469	6.53249	0.194187	0.466199
1131548	1131272	-	Nuclear with score 5.6	0.0898214	0.00457567	0.16472	0.0165017	3	4	4	8	-	-	-	-	-
1116493	1116217	-	Membrane bound Extracellular (Secreted) with score 3.7	17.844	0.226857	20.683	1.15048	1013	1229	786	2159	0.180021	0.180039	5.17733	0.691264	0.91752
1203593	1203317	-	Cytoplasmic with score 8.2	1.40436	0.327355	1.48704	0.0284122	92	72	64	136	0.116261	0.116405	1.42402	0.81045	0.955982
1170740	1170464	-	Membrane bound Mitochondrial with score 8.5	6.99409	0.175853	5.18838	0.731552	359	406	155	499	-0.481003	-0.481172	3.31957	0.236207	0.53394
1162145	1161869	-	Nuclear with score 9.2	8.4267	0.466002	6.87038	0.308468	224	301	134	362	-0.284236	-0.284376	2.85876	0.51929	0.834617
1162146	1161870	-	Membrane bound Mitochondrial with score 5.7	49.2347	0.0966836	45.3511	4.54909	1289	1519	750	2193	-0.165896	-0.16591	5.3298	0.715646	0.927296
1181769	1181493	2.5.1.54	Cytoplasmic with score 7.0	1504.78	57.5183	717.137	73.0879	53470	69171	16498	49772	-1.12811	-1.12811	10.3957	2.92045e-05	0.000223341
1131555	1131279	-	Membrane bound Mitochondrial with score 8.4	1.42629	0.398395	3.08866	0.187805	29	56	54	146	1.03894	1.04097	0.996978	0.0118932	0.0497668
1181770	1181494	-	Nuclear with score 8.9	9.78208	0.327289	14.155	1.58119	286	325	246	752	0.46338	0.463532	3.46522	0.252397	0.556144
1181771	1181495	2.3.1.16	Membrane bound Mitochondrial with score 5.4	11.4481	0.143964	9.32736	0.267845	422	517	250	573	-0.353322	-0.353423	3.67024	0.407228	0.740434
1162150	1161874	-	Mitochondrial with score 9.8	81.2261	4.06664	104.622	10.3336	2975	3857	2561	7333	0.311196	0.311205	6.8505	0.469566	0.792939
1162151	1161875	-	Nuclear with score 8.4	21.8562	0.391879	35.9688	0.963219	696	773	753	1913	0.664706	0.66479	4.85133	0.0490569	0.165234
1100900	1100624	-	Extracellular (Secreted) with score 4.6	67.2154	0.0759859	69.9217	8.56147	3601	4288	2314	7221	0.0185802	0.0185808	6.90843	0.968169	0.995397
1162153	1161877	-	Nuclear with score 5.1	63.7367	1.73923	99.1315	6.23647	1961	2474	2319	4977	0.586295	0.58632	6.3887	0.113678	0.316549
1181776	1181500	-	Nuclear with score 4.2	4.08509	0.192294	7.75348	0.49871	245	325	319	894	0.875271	0.87554	3.6104	0.00614612	0.0279573
1116509	1116233	-	Cytoplasmic with score 5.2	29.8658	0.0794082	22.0801	4.32314	1256	1502	524	1885	-0.488504	-0.488552	5.1595	0.231304	0.527036
1142137	1141861	-	Mitochondrial with score 9.1	97.63	0.591931	139.787	12.1608	1326	1580	1178	3530	0.454706	0.454738	5.7039	0.249698	0.553011
1100913	1100637	-	Plasma membrane with score 5.8	54.7998	2.5565	58.531	7.35727	2837	3721	1960	6131	0.053561	0.0535629	6.65365	0.908262	0.98124
1181780	1181504	-	Membrane bound Mitochondrial with score 4.1	5.13394	0.0953683	20.3273	0.666058	273	340	778	1814	1.91727	1.91767	4.47138	1.77502e-16	4.77484e-15
1116519	1116243	-	Peroxisomal with score 8.1	14.5936	0.561734	218.27	2.02099	1032	1124	10021	25048	3.83361	3.83376	7.96443	6.95421e-88	2.66935e-85
1181782	1181506	-	Membrane bound Endoplasmic reticulum with score 7.8	8.7968	0.333304	11.6023	1.45569	417	461	413	786	0.343429	0.343508	3.92527	0.437661	0.766021
1100920	1100644	-	Nuclear with score 5.3	2.05121	0.242111	3.5731	0.266807	115	173	148	415	0.758681	0.75916	2.55232	0.0411098	0.142854
1142141	1141865	-	Membrane bound Endoplasmic reticulum with score 5.3	57.0332	0.260209	64.7564	7.92542	2872	3490	1986	6228	0.113719	0.113723	6.6455	0.80522	0.953952
1181785	1181509	-	Nuclear with score 7.8	15.3682	0.644613	33.4047	0.0338743	641	718	955	2291	1.0794	1.07953	5.00671	6.10566e-05	0.000439009
1142143	1141867	-	Cytoplasmic with score 9.7	950.288	24.781	963.911	71.3781	14622	18397	11441	23957	-0.0219373	-0.0219375	8.95018	0.962473	0.995075
1203640	1203364	-	Nuclear with score 8.6	9.47705	0.222851	14.8758	1.65754	208	231	235	474	0.561846	0.562088	3.05653	0.167785	0.420411
1142145	1141869	-	Endoplasmic reticulum with score 7.1	118.118	3.77787	136.559	4.53656	4096	4519	3058	7932	0.149538	0.149541	7.10799	0.743775	0.936348
1170764	1170488	-	Plasma membrane with score 5.3	2.0699	0.242442	4.66787	0.799758	58	89	122	208	1.0983	1.0995	1.81498	0.0103778	0.0440914
213721	213721	-	Membrane bound Mitochondrial with score 4.8	42.8206	0.107647	35.0278	1.30438	1862	2199	1079	2465	-0.35444	-0.354463	5.77752	0.400613	0.735683
1142146	1141870	-	Cytoplasmic with score 3.0	16.3187	0.536305	15.7844	2.36006	539	686	319	1053	-0.0981096	-0.0981275	4.16166	0.832168	0.961972
1131578	1131302	-	Nuclear with score 5.1	8.04037	0.277029	10.8381	0.509	308	347	299	646	0.38027	0.380386	3.52448	0.37191	0.70658
1100928	1100652	-	Cytoplasmic with score 8.7	334.631	18.0497	549.598	189.648	5710	6121	8073	9895	0.653715	0.653725	7.85391	0.19424	0.466214
1142148	1141872	-	Plasma membrane with score 3.9	149.179	1.62689	579.717	27.4474	8142	9944	21283	57124	1.90967	1.90968	9.34449	7.36492e-21	2.80542e-19
1081826	1081550	-	Cytoplasmic with score 7.7	12.1834	0.691268	19.8536	0.74237	947	1271	1093	2916	0.654938	0.654993	5.4272	0.0551302	0.180987
1100937	1100661	-	Nuclear with score 7.5	3.12947	0.0128773	6.04082	0.0445049	196	220	246	621	0.865489	0.865852	3.163	0.00778447	0.0342998
1116543	1116267	-	Nuclear with score 7.7	54.4286	1.05569	47.4871	3.47884	2686	3103	1481	4210	-0.25199	-0.252001	6.3344	0.568695	0.866501
1162170	1161894	2.7.11.1	Nuclear with score 6.4	1.31872	0.267322	1.82636	0.225339	66	124	98	180	0.469847	0.470324	1.77821	0.331963	0.659008
1116549	1116273	-	Cytoplasmic with score 6.1	1.73845	0.0181758	1.80423	0.204294	137	168	110	217	-0.0298371	-0.0298757	2.21448	0.949452	0.992394
1116550	1116274	-	Membrane bound Lysosomal with score 5.1	5.46196	0.333391	4.33493	0.498814	236	250	113	345	-0.327537	-0.327706	2.73865	0.453273	0.779952
1156507	1156231	-	Membrane bound Mitochondrial with score 6.3	18.7038	0.0598133	10.0164	2.45292	538	630	153	621	-0.912746	-0.912994	3.76194	0.0170552	0.0677322
1181799	1181523	-	Cytoplasmic with score 6.5	71.945	0.247773	47.3689	13.1344	2402	2885	789	3455	-0.669007	-0.669045	6.02563	0.114594	0.318388
1082059	1081783	1.1.1.1	Cytoplasmic with score 8.2	35.7484	1.26552	24.2183	3.35419	1372	1523	551	1740	-0.596766	-0.596824	5.1901	0.103125	0.293468
1082227	1081951	-	Nuclear with score 3.1	1.01845	0.0257778	2.23488	0.22375	43	54	62	179	1.09393	1.09577	1.22946	0.00209348	0.0108198
1100953	1100677	-	Cytoplasmic with score 9.3	14.0631	0.628898	15.7308	2.78191	1549	1687	1356	2316	0.118079	0.118087	5.68127	0.80209	0.953717
1116559	1116283	-	Nuclear with score 3.6	0.848399	0.0858192	1.20534	0.0597475	71	68	60	160	0.450116	0.450765	1.35468	0.296468	0.612071
1100959	1100683	-	Membrane bound Mitochondrial with score 9.7	17.054	0.622002	17.3893	1.02881	794	977	611	1302	-0.0239355	-0.0239394	4.73481	0.959004	0.995075
1142154	1141878	-	Nuclear with score 9.4	42.0986	0.174624	47.8358	3.71814	858	1018	656	1790	0.170135	0.170155	4.91674	0.708125	0.924406
1081993	1081717	-	Nuclear with score 4.3	5.19642	0.332979	8.82692	0.446739	360	492	492	1059	0.731018	0.731174	4.09796	0.0424875	0.146874
1162181	1161905	2.5.1.60	Cytoplasmic with score 5.3	123.392	4.98331	106.546	5.88425	3796	4924	2236	6232	-0.256763	-0.25677	6.91592	0.560786	0.860773
1170786	1170510	-	Nuclear with score 6.5	0.306662	0.00655563	0.174609	0.034749	17	21	6	23	-	-	-	-	-
1162182	1161906	-	Nuclear with score 5.9	6.82518	0.0135804	7.28178	0.925978	699	827	453	1434	0.0511273	0.0511357	4.55635	0.912291	0.982482
1004654	1004654	-	Membrane bound Extracellular (Secreted) with score 6.4	2142.97	15.9249	2328.66	480.502	32311	38054	29116	47072	0.077069	0.0770693	10.0957	0.87175	0.971857
191806	191806	-	Mitochondrial with score 5.4	1349.21	41.5274	1470.23	284.325	8472	9048	7542	11631	0.102143	0.102144	8.10916	0.832417	0.961972
1131598	1131322	2.4.2.17	Cytoplasmic with score 8.8	335.399	0.379926	219.903	8.31691	10107	11820	4461	11416	-0.659512	-0.659521	8.08281	0.0461752	0.157922
1116579	1116303	-	Cytoplasmic with score 6.2	16.03	0.428061	12.1283	0.0785702	1226	1545	659	1628	-0.456564	-0.456609	5.17884	0.245567	0.547044
1162185	1161909	-	Nuclear with score 8.3	8.35668	0.507184	9.91126	0.809888	228	242	160	464	0.177218	0.177303	2.9353	0.696926	0.920004
1116583	1116307	-	Membrane bound Mitochondrial with score 7.5	13.656	1.33257	8.53026	2.81473	413	601	129	635	-0.769222	-0.769452	3.599	0.0976933	0.281786
1116585	1116309	-	Cytoplasmic with score 7.6	0.744359	0.516168	0.646396	0.022553	36	9	13	29	-	-	-	-	-
142899	142899	-	Membrane bound Extracellular (Secreted) with score 7.2	0.69717	0.0306952	0.575035	0.0694962	18	18	15	22	-	-	-	-	-
1082199	1081923	-	Nuclear with score 4.6	54.164	1.27818	46.3343	0.180789	3687	4539	2241	5479	-0.267745	-0.267754	6.83054	0.542056	0.849674
1181816	1181540	-	Nuclear with score 6.1	9.92499	0.140914	11.1326	0.419301	1759	2153	1426	3236	0.100002	0.100008	5.93828	0.828643	0.960383
1181817	1181541	-	Membrane bound Mitochondrial with score 8.2	100.245	0.351578	102.916	6.98889	3266	3960	2231	5949	-0.0258029	-0.0258037	6.75901	0.955786	0.99393
1162192	1161916	-	Mitochondrial with score 8.6	0.749319	0.0359571	1.08874	0.0884266	38	59	43	108	0.449467	0.450379	0.834577	0.312981	0.633966
1142172	1141896	-	Plasma membrane with score 4.7	1.62785	0.288027	-	-	8	13	0	14	-	-	-	-	-
1162193	1161917	-	Extracellular (Secreted) with score 9.1	1.69164	0.036323	1.21895	0.0608958	69	77	34	88	-0.460894	-0.461759	0.976988	0.286841	0.600393
1004723	1004723	-	Nuclear with score 9.2	36.455	0.620932	46.1487	3.1875	1941	2247	1801	3805	0.28839	0.288405	6.14035	0.510953	0.828618
1142174	1141898	3.4.25.1	Cytoplasmic with score 6.6	495.622	8.63112	510.065	18.2844	13044	16132	9230	24167	-0.00266707	-0.00266709	8.78225	0.995432	0.999346
44753	44753	-	Membrane bound Endoplasmic reticulum with score 5.5	25.1143	0.984607	34.355	0.721035	767	971	764	1854	0.417233	0.417281	4.94002	0.303046	0.621138
1004735	1004735	-	Plasma membrane with score 6.6	57.1295	5.60478	77.2878	15.6588	522	514	537	870	0.385908	0.385982	4.19233	0.406851	0.740434
1181823	1181547	1.8.3.2	Plasma membrane with score 4.9	60.1877	2.93905	147.952	11.3569	1578	1697	2800	5645	1.24638	1.24644	6.39195	2.28123e-05	0.000178283
1004742	1004742	-	Extracellular (Secreted) with score 8.2	10.9873	0.861682	14.3755	2.33937	82	83	81	138	0.309162	0.309523	1.524	0.517059	0.833232
1162198	1161922	-	Nuclear with score 8.1	46.6951	1.2595	50.8909	3.8273	2352	2974	1646	4653	0.0217911	0.0217921	6.34002	0.962646	0.995075
1116607	1116331	-	Membrane bound Extracellular (Secreted) with score 6.1	15.8899	0.987102	8.88985	0.970797	1503	2009	672	1356	-0.903532	-0.903616	5.34575	0.00692499	0.0309498
1101005	1100729	-	Plasma membrane with score 8.9	13.1808	0.00224409	29.7034	0.861151	742	891	1143	3002	1.1431	1.14321	5.30989	4.44531e-06	3.96463e-05
1203773	1203497	-	Membrane bound Extracellular (Secreted) with score 2.9	8.93993	0.152274	1.72303	0.4174	651	811	74	271	-2.35294	-2.35386	3.72546	3.93334e-18	1.21532e-16
1156526	1156250	-	Plasma membrane with score 9.0	0.367444	0.0258709	0.319819	0.0214083	33	38	16	44	-0.448372	-0.450082	-0.0207111	0.342352	0.670901
1101012	1100736	-	Membrane bound Mitochondrial with score 3.6	10.6001	0.610245	9.22117	0.546408	585	632	323	877	-0.236079	-0.236127	4.09926	0.596389	0.879038
1149597	1149321	2.3.2.2;3.4.19.13	Plasma membrane with score 7.1	31.7355	0.263166	41.5834	1.06631	3200	3885	2890	7424	0.348989	0.349	6.92839	0.406019	0.739968
1181831	1181555	-	Nuclear with score 9.2	10.0311	0.512487	12.1526	0.523484	469	618	399	968	0.157603	0.157634	4.12054	0.729843	0.932509
1081981	1081705	-	Nuclear with score 8.3	14.6349	0.0716666	17.8194	0.0680289	1662	1965	1389	3420	0.225626	0.22564	5.89729	0.613536	0.887842
1203819	1203543	-	Membrane bound Extracellular (Secreted) with score 5.2	0.616956	0.0507801	0.501054	0.122172	21	29	17	24	-	-	-	-	-
1203821	1203545	-	Membrane bound Golgi with score 8.5	14.1872	0.202817	24.2595	1.53897	580	673	724	1558	0.723936	0.724041	4.6577	0.0369062	0.13015
1203826	1203550	-	Membrane bound Mitochondrial with score 4.6	817.885	5.22047	624.474	29.5908	49921	58935	27378	60629	-0.451736	-0.451737	10.4777	0.260233	0.567305
1156532	1156256	-	Membrane bound Mitochondrial with score 7.3	27.6104	1.59866	27.7197	0.994599	1766	1928	1237	2785	-0.0348255	-0.0348278	5.79462	0.940336	0.990353
1170817	1170541	-	Mitochondrial with score 4.6	-	-	-	-	0	0	0	0	-	-	-	-	-
1101028	1100752	-	Plasma membrane with score 2.9	11.015	1.05087	10.5141	0.246983	534	759	396	954	-0.103846	-0.103866	4.23401	0.822167	0.959363
44770	44770	-	Cytoplasmic with score 9.3	144.864	9.84854	84.6859	18.2736	1685	1769	788	1234	-0.811082	-0.811156	5.3689	0.0545759	0.17964
1116634	1116358	-	Plasma membrane with score 5.0	181.364	0.879689	108.965	4.7599	10927	12808	4739	10506	-0.78508	-0.785091	8.14973	0.014304	0.058243
1203844	1203568	-	Membrane bound Mitochondrial with score 7.5	3.15705	0.0361242	2.22514	0.0130456	133	157	65	153	-0.594656	-0.595257	1.89451	0.131275	0.351711
1162212	1161936	-	Membrane bound Extracellular (Secreted) with score 5.1	70.6995	8.0158	14.0891	1.76497	741	1109	102	318	-2.36706	-2.36782	4.05268	1.50516e-18	4.73864e-17
1142191	1141915	-	Extracellular (Secreted) with score 9.9	11.0527	1.26077	12.3357	3.89845	118	175	146	170	0.176184	0.176302	2.23774	0.751201	0.937826
44775	44775	-	Membrane bound Mitochondrial with score 7.2	29.8078	0.630247	16.2952	2.61739	1039	1295	337	1142	-0.928322	-0.928451	4.74946	0.00372368	0.0179963
1116636	1116360	-	Plasma membrane with score 8.9	5.1349	0.0963864	7.71353	0.16863	564	654	558	1388	0.48916	0.489239	4.4747	0.205291	0.484581
1170826	1170550	-	Extracellular (Secreted) with score 9.3	29.7082	0.796928	477.07	15.0031	370	464	4481	10051	3.97602	3.9764	6.72051	1.54187e-80	5.12929e-78
1181843	1181567	-	Extracellular (Secreted) with score 9.2	19.1783	1.67499	58.5624	9.74605	238	355	473	1670	1.57641	1.57678	4.14903	5.93704e-07	5.92517e-06
1142196	1141920	-	Extracellular (Secreted) with score 6.7	96.0752	3.82583	198.525	27.9513	1954	2153	2320	7516	0.988844	0.988884	6.53969	0.000834753	0.00473343
1142198	1141922	-	Cytoplasmic with score 3.0	759.104	34.4737	1002.4	23.6012	7589	8296	6880	15932	0.357065	0.35707	8.10399	0.396952	0.732969
1170830	1170554	-	Cytoplasmic with score 5.9	2.98639	0.0491348	10.0155	1.23822	62	77	131	408	1.71224	1.71392	2.17927	1.4361e-08	1.7716e-07
44780	44780	-	Nuclear with score 8.0	12.432	1.56208	14.2266	3.66082	244	364	287	383	0.171128	0.171186	3.28294	0.741722	0.935708
1131639	1131363	-	Cytoplasmic with score 8.1	-	-	0.0233699	0.0186633	0	3	4	2	-	-	-	-	-
1170832	1170556	-	Extracellular (Secreted) with score 8.6	-	-	-	-	0	0	0	0	-	-	-	-	-
1156536	1156260	-	Membrane bound Mitochondrial with score 5.3	3.88337	0.0237643	2.89901	0.33758	190	233	110	218	-0.498707	-0.499051	2.47058	0.235506	0.5332
50871	50871	-	Cytoplasmic with score 8.7	4.25835	0.52807	2.92554	0.19417	115	106	46	123	-0.602136	-0.602912	1.5127	0.149327	0.386085
1131642	1131366	-	Cytoplasmic with score 7.5	2.12361	0.00561793	1.04414	0.0219723	74	88	30	57	-1.05687	-1.05919	0.917648	0.00671627	0.0301251
1156537	1156261	-	Membrane bound Mitochondrial with score 8.4	1.60523	0.0925778	0.886182	0.0718257	108	111	35	103	-0.888723	-0.890004	1.38613	0.0177592	0.0701093
1081802	1081526	-	Membrane bound Extracellular (Secreted) with score 3.7	0.00538089	0.00047625	0.0301171	0.00551991	1	1	3	6	-	-	-	-	-
44787	44787	-	Membrane bound Mitochondrial with score 6.5	0.152815	0.0349144	0.15167	0.124035	3	3	2	2	-	-	-	-	-
1170838	1170562	-	Plasma membrane with score 3.9	0.280044	0.0924757	0.413714	0.0942942	6	14	10	19	-	-	-	-	-
1170839	1170563	-	Cytoplasmic with score 8.5	0.40848	0.232603	0.723942	0.119114	10	3	6	22	-	-	-	-	-
1162221	1161945	-	Membrane bound Peroxisomal with score 5.7	132.876	5.12738	72.8983	9.63627	10153	11203	3238	10293	-0.924056	-0.92407	7.95126	0.00217195	0.0111617
1131648	1131372	-	Cytoplasmic with score 7.8	7.15803	0.196731	9.11777	0.84078	227	275	213	439	0.243698	0.243797	3.06485	0.589211	0.876352
1156539	1156263	-	Nuclear with score 4.6	36.1848	0.0853582	7.93093	0.909086	2083	2545	276	869	-2.26307	-2.26335	5.40188	4.68792e-25	2.28221e-23
1170843	1170567	-	Mitochondrial with score 3.8	0.051264	0.0210056	0.0282319	0.0159899	2	1	1	5	-	-	-	-	-
44794	44794	-	Nuclear with score 6.4	0.0666805	0.0177193	0.381225	0.129753	4	3	16	17	-	-	-	-	-
1181850	1181574	3.1.3.2	Extracellular (Secreted) with score 7.8	16.4138	0.0954394	19.5793	1.5798	1005	1178	775	2226	0.230405	0.230428	5.16745	0.60536	0.884164
1142202	1141926	-	Membrane bound Endoplasmic reticulum with score 6.1	380.354	31.6678	1612.77	275.894	32444	32877	73249	253804	2.02562	2.02563	11.3012	6.5069e-14	1.39653e-12
1181852	1181576	-	Cytoplasmic with score 5.6	31.2663	0.713476	100.976	6.94711	497	568	1017	2854	1.63822	1.63843	5.05378	1.79012e-13	3.61647e-12
1142208	1141932	-	Membrane bound Mitochondrial with score 4.6	149.728	10.774	50.7319	9.7088	4974	5133	885	3179	-1.61897	-1.61904	6.67223	1.42432e-08	1.75925e-07
1116655	1116379	-	Cytoplasmic with score 7.7	4.68881	0.161382	6.78399	0.399862	255	319	249	699	0.507093	0.507267	3.3972	0.194537	0.466701
1131656	1131380	-	Nuclear with score 5.7	0.154836	0.0190563	0.148266	0.0683176	2	4	3	2	-	-	-	-	-
1081823	1081547	-	Cytoplasmic with score 5.2	0.756626	0.116506	1.31901	0.0543149	50	81	73	154	0.651391	0.652301	1.37256	0.13002	0.348857
1162228	1161952	-	Membrane bound Lysosomal with score 2.7	16.8869	0.429586	38.1385	3.68255	781	878	1347	2601	1.14641	1.14652	5.33977	0.000316242	0.00195545
1101057	1100781	-	Plasma membrane with score 3.5	26.563	0.180214	34.6275	2.19163	1349	1590	1148	3151	0.333464	0.333488	5.6526	0.431988	0.7613
1181859	1181583	-	Plasma membrane with score 8.9	31.2211	2.08604	50.9253	0.97945	1295	1343	1346	3403	0.650835	0.65088	5.69039	0.0595513	0.192586
1116665	1116389	-	Membrane bound Extracellular (Secreted) with score 7.9	8.25801	0.393635	13.4855	1.82243	440	474	409	1328	0.658306	0.658441	4.16346	0.073765	0.227706
1181861	1181585	-	Membrane bound Mitochondrial with score 6.1	19.8607	0.9148	22.1915	0.70075	656	700	506	1116	0.10352	0.103536	4.42333	0.822708	0.959363
1149623	1149347	-	Nuclear with score 7.8	0.274064	0.0441588	0.0288683	0.0207753	18	18	1	7	-	-	-	-	-
1203897	1203621	-	Mitochondrial with score 4.9	15.9342	0.231363	21.0339	0.15281	784	954	720	1780	0.342614	0.342655	4.90011	0.417859	0.748695
1004906	1004906	2.3.1.9	Membrane bound Mitochondrial with score 9.7	296.901	3.90942	107.296	34.3628	12455	14377	2103	9913	-1.53557	-1.53559	8.09463	6.86689e-05	0.000488813
1181863	1181587	-	Membrane bound Mitochondrial with score 5.4	46.1014	5.57094	9.28097	4.76601	1967	2934	154	1151	-2.37275	-2.37303	5.4549	1.96372e-05	0.000155293
1181864	1181588	-	Membrane bound Mitochondrial with score 5.3	9.95981	0.169462	6.5237	0.397589	502	580	212	583	-0.65924	-0.659418	3.74786	0.0604158	0.195066
1156551	1156275	-	Cytoplasmic with score 6.8	145.808	12.1248	266.267	22.1103	9146	9156	11555	23769	0.818079	0.818087	8.59043	0.0191422	0.0747122
1142217	1141941	-	Membrane bound Golgi with score 6.6	86.6563	2.50378	101.62	9.50023	3646	4119	2641	7740	0.180144	0.180149	6.97251	0.691441	0.91752
127268	127268	-	Cytoplasmic with score 8.3	2.99335	0.128685	2.06325	0.458708	31	42	20	31	-	-	-	-	-
1101078	1100802	-	Cytoplasmic with score 6.8	8.75067	0.694672	9.85199	0.692746	285	293	196	540	0.127381	0.127431	3.20907	0.781586	0.947594
1116683	1116407	-	Plasma membrane with score 5.6	6.49051	0.691062	4.36937	0.274875	176	264	89	242	-0.608463	-0.608866	2.46473	0.126618	0.342636
1203919	1203643	-	Membrane bound Mitochondrial with score 3.3	15.43	0.621261	9.83486	0.0563228	936	1185	438	1064	-0.673214	-0.673308	4.70696	0.0473244	0.160809
1156554	1156278	-	Cytoplasmic with score 9.2	23.4425	3.09659	4.2329	0.762339	763	700	70	244	-2.50093	-2.50198	3.72309	8.37154e-17	2.29527e-15
1101080	1100804	-	Membrane bound Mitochondrial with score 2.6	18.2485	1.3271	3.68005	0.429704	1028	1042	119	359	-2.35729	-2.35795	4.23937	5.6933e-22	2.35764e-20
44818	44818	-	Membrane bound Extracellular (Secreted) with score 7.1	0.150282	0.00147095	0.197609	0.0610467	4	5	4	12	-	-	-	-	-
1156556	1156280	-	Cytoplasmic with score 5.1	17.8114	0.754218	17.0104	3.15253	2326	2977	1318	4553	-0.133673	-0.133679	6.25643	0.77177	0.943131
1082181	1081905	-	Plasma membrane with score 7.5	49.9688	0.777953	47.5348	1.50648	4161	4733	2625	6861	-0.109331	-0.109334	7.02178	0.812648	0.955982
1116695	1116419	-	Extracellular (Secreted) with score 5.5	1.08183	0.0205495	1.09566	0.098536	81	100	60	160	0.0778886	0.077986	1.51918	0.865439	0.97018
1181876	1181600	-	Membrane bound Extracellular (Secreted) with score 7.1	5.41967	0.0142886	6.19083	1.87648	304	348	169	744	0.139194	0.139245	3.38151	0.77216	0.943131
1142226	1141950	-	Membrane bound Extracellular (Secreted) with score 7.7	109.847	6.25567	199.562	8.10268	5471	5808	6261	16665	0.81092	0.810933	7.88379	0.00742704	0.032943
1116701	1116425	-	Membrane bound Mitochondrial with score 5.8	7.00244	0.00852807	11.3143	0.321596	348	417	386	983	0.647106	0.647264	3.89764	0.0655414	0.207784
1131682	1131406	-	Plasma membrane with score 7.5	0.88036	0.0664505	1.43667	0.00150303	50	49	53	141	0.759982	0.761371	1.05751	0.0565964	0.184586
1149637	1149361	-	Plasma membrane with score 4.9	0.0148601	0.00573147	0.0556405	0.00191234	1	2	3	6	-	-	-	-	-
1081819	1081543	-	Membrane bound Vacuolar with score 6.6	0.101713	0.00766948	0.0733226	0.0340592	11	13	5	7	-	-	-	-	-
1004955	1004955	-	Extracellular (Secreted) with score 8.3	36.7257	2.58114	79.7305	17.3965	1572	1670	2664	4303	1.05852	1.05857	6.24832	0.00649397	0.0292689
1149639	1149363	-	Plasma membrane with score 7.8	0.0366238	0.000753301	0.109153	0.0752756	4	2	10	6	-	-	-	-	-
1081792	1081516	-	Cytoplasmic with score 8.5	0.0339671	0.00677828	0.0268672	0.0158672	2	1	1	4	-	-	-	-	-
44832	44832	-	Cytoplasmic with score 8.0	-	-	0.201231	0.162806	0	3	4	5	-	-	-	-	-
1170885	1170609	-	Mitochondrial with score 8.8	0.00834966	0.000739008	0.0101108	0.00297544	1	1	1	1	-	-	-	-	-
44834	44834	-	Membrane bound Endoplasmic reticulum with score 6.6	-	-	-	-	0	0	0	2	-	-	-	-	-
1170887	1170611	-	Cytoplasmic with score 5.6	0.178678	0.122509	0.130731	0.0122446	9	2	3	6	-	-	-	-	-
1170888	1170612	-	Membrane bound Mitochondrial with score 4.0	4.183	0.268582	5.62733	0.569969	128	176	115	341	0.361228	0.361477	2.39767	0.403379	0.737567
1170889	1170613	-	Mitochondrial with score 4.7	12.9443	0.706192	16.3731	1.44238	340	372	262	758	0.286879	0.286965	3.58897	0.512652	0.829485
191974	191974	-	Plasma membrane with score 5.8	1.74824	0.0425963	2.99806	0.119602	226	280	264	700	0.727543	0.727805	3.35077	0.0336082	0.120176
1181883	1181607	-	Membrane bound Mitochondrial with score 7.2	14.7521	1.17154	12.2674	0.779761	428	586	250	687	-0.319804	-0.319886	3.78544	0.459791	0.784396
1101098	1100822	-	Plasma membrane with score 9.8	2.08905	0.131271	2.40444	0.0156269	132	143	104	254	0.190305	0.190452	2.18024	0.675017	0.912322
1131696	1131420	-	Cytoplasmic with score 3.4	0.25281	0.0856057	0.625692	0.0469592	21	13	32	59	1.26563	1.27129	-0.078734	0.0104997	0.0445146
1116710	1116434	-	Nuclear with score 8.0	5.88719	0.255413	5.32286	0.262663	265	353	191	422	-0.16145	-0.161518	3.1531	0.724668	0.930458
191783	191783	-	Membrane bound Endoplasmic reticulum with score 6.4	1.76279	0.396884	0.827901	0.148458	53	93	17	61	-1.13263	-1.13533	0.711978	0.00963259	0.0413654
1170896	1170620	-	Membrane bound Endoplasmic reticulum with score 4.4	2.14177	0.00652861	1.04599	0.0893293	114	143	36	108	-1.05232	-1.05371	1.54837	0.00235967	0.0119845
1181886	1181610	-	Plasma membrane with score 8.0	7.61893	0.392487	7.53989	0.588564	390	522	317	644	-0.0432296	-0.0432434	3.76696	0.926241	0.984754
1101107	1100831	-	Membrane bound Mitochondrial with score 5.1	34.6502	0.943456	27.4324	1.94047	2125	2624	1100	3102	-0.397116	-0.397139	5.98044	0.330605	0.657915
1181888	1181612	-	Plasma membrane with score 4.4	29.8148	2.2548	51.4021	1.49822	1353	1405	1479	3741	0.723045	0.723093	5.7989	0.0274928	0.101396
192085	192085	-	Cytoplasmic with score 5.0	1.02912	0.119518	32.9741	12.6812	30	30	376	2070	4.92525	4.93063	3.85396	7.75079e-24	3.5483e-22
1116717	1116441	-	Cytoplasmic with score 7.4	0.28058	0.136789	2.52155	0.863978	35	37	237	1171	3.89956	3.90389	3.13778	4.42175e-19	1.46608e-17
1116720	1116444	-	Membrane bound Extracellular (Secreted) with score 7.7	1.29442	0.194382	1.34047	0.439549	96	81	43	162	-0.0841802	-0.0842562	1.42188	0.863479	0.969995
1156568	1156292	-	Membrane bound Mitochondrial with score 4.3	1.44769	0.129203	1.13515	0.206181	140	171	72	204	-0.386757	-0.387084	2.06947	0.364147	0.696605
1131706	1131430	-	Extracellular (Secreted) with score 9.9	0.512156	0.179669	1.34155	0.166489	4	9	8	26	-	-	-	-	-
1101119	1100843	-	Membrane bound Extracellular (Secreted) with score 6.0	40.2426	0.226282	195.985	41.768	2054	2447	5474	20483	2.2173	2.21736	7.58778	4.54708e-16	1.18177e-14
1142236	1141960	-	Membrane bound Extracellular (Secreted) with score 7.3	11.7128	0.313449	23.3143	3.59672	387	437	615	1080	0.965635	0.965832	4.21023	0.0104055	0.0441861
1162263	1161987	4.2.1.1	Membrane bound Extracellular (Secreted) with score 6.2	47.5273	0.476369	68.2147	4.63512	1129	1328	1167	2528	0.447963	0.447999	5.46093	0.266842	0.576176
1142239	1141963	-	Membrane bound Mitochondrial with score 6.9	982.478	6.57834	1164.46	110.058	26394	30925	19656	57540	0.192694	0.192695	9.86062	0.670215	0.910212
1142241	1141965	-	Extracellular (Secreted) with score 9.8	279.674	11.4415	1169.22	239.773	2117	2288	7295	11301	2.04902	2.04908	7.42583	9.10436e-09	1.156e-07
44853	44853	-	Membrane bound Mitochondrial with score 7.0	8.64183	1.40629	22.1177	2.72516	198	177	276	845	1.31988	1.32042	3.33079	4.54239e-05	0.000335056
1142243	1141967	-	Plasma membrane with score 6.8	300.891	41.6651	665.875	93.8746	17522	15823	20483	65953	1.09113	1.09113	9.64224	0.00087445	0.00493609
1131713	1131437	-	Cytoplasmic with score 6.4	1.59022	0.259995	1.42177	0.207718	79	74	53	91	-0.204593	-0.204978	1.16818	0.674412	0.911763
1131714	1131438	-	Cytoplasmic with score 6.2	0.014454	0.00475092	0.0182416	0.0109702	1	2	2	1	-	-	-	-	-
1082226	1081950	-	Plasma membrane with score 4.4	0.0903212	0.00440783	0.158794	0.00990462	7	8	9	16	-	-	-	-	-
1081809	1081533	-	Cytoplasmic with score 7.0	0.513857	0.0379159	0.367599	0.0381246	33	49	20	40	-0.616799	-0.61909	0.115409	0.185198	0.451569
1142245	1141969	-	Membrane bound Extracellular (Secreted) with score 7.8	2.00423	0.383095	51.067	7.68613	87	71	1046	3448	4.54199	4.54401	4.87826	2.388e-56	3.26469e-54
1149655	1149379	-	Plasma membrane with score 7.2	0.16435	0.0228554	0.0951714	0.00647093	15	25	7	20	-	-	-	-	-
1170919	1170643	-	Membrane bound Mitochondrial with score 4.5	0.468087	0.049855	0.465392	0.0130793	16	26	13	28	-	-	-	-	-
1181900	1181624	-	Mitochondrial with score 4.2	5.37635	0.146943	5.15587	0.385258	140	156	81	240	-0.111507	-0.11159	2.12578	0.809604	0.955852
1142247	1141971	-	Membrane bound Mitochondrial with score 8.0	1143.54	15.1535	1636.95	208.92	10498	12330	11506	22151	0.462071	0.462075	8.68241	0.265287	0.574183
1170922	1170646	-	Cytoplasmic with score 8.9	0.52553	0.153968	0.432547	0.120689	13	32	9	36	-	-	-	-	-
1181902	1181626	-	Cytoplasmic with score 8.2	44.3853	0.782197	19.8947	1.73021	1331	1529	370	1080	-1.21237	-1.21252	4.95668	1.75945e-06	1.64721e-05
1181903	1181627	-	Membrane bound Extracellular (Secreted) with score 3.1	5.65496	0.361495	4.85286	0.0148152	369	480	236	559	-0.263953	-0.264034	3.56134	0.551088	0.855381
1162269	1161993	-	Plasma membrane with score 8.5	24.0295	0.31967	17.2402	1.84391	1523	1868	697	2021	-0.547755	-0.5478	5.43211	0.136124	0.360733
1181905	1181629	-	Membrane bound Extracellular (Secreted) with score 7.6	0.433029	0.111466	3.39461	0.196764	8	17	63	138	2.83838	2.84985	0.678649	1.27186e-12	2.42699e-11
1131727	1131451	-	Mitochondrial with score 2.4	-	-	-	-	3	0	0	2	-	-	-	-	-
44871	44871	-	Nuclear with score 6.3	0.0711241	0.0199452	0.0703979	0.00636176	2	1	2	1	-	-	-	-	-
1181906	1181630	-	Plasma membrane with score 7.0	33.401	1.59315	24.1328	2.14552	2675	3519	1287	3746	-0.526066	-0.526089	6.30523	0.160672	0.407094
127124	127124	-	Membrane bound Extracellular (Secreted) with score 4.8	3.88573	0.383811	6.60402	0.354091	65	85	93	189	0.770708	0.771615	1.6474	0.0535063	0.17676
1082064	1081788	6.1.1.7	Membrane bound Mitochondrial with score 4.2	2.59926	0.206207	3.04913	0.555928	92	94	57	201	0.203119	0.203379	1.62318	0.661268	0.908668
1170931	1170655	-	Nuclear with score 4.0	0.143905	0.00912307	0.554873	0.181957	61	76	100	224	1.07492	1.0762	1.71541	0.0020881	0.0107975
1181908	1181632	-	Cytoplasmic with score 9.1	36.7228	2.81281	49.5477	7.70313	611	855	522	1759	0.372231	0.372284	4.6609	0.386045	0.721755
1181909	1181633	-	Nuclear with score 7.2	2.95751	0.0305529	7.02159	0.0314501	144	169	236	569	1.18295	1.18355	2.96539	6.94701e-05	0.000493622
1116743	1116467	-	Membrane bound Golgi with score 8.4	2.30982	0.00347797	3.21364	0.107577	114	136	116	257	0.414305	0.414631	2.1648	0.33072	0.658012
1101138	1100862	-	Plasma membrane with score 3.0	4.61476	0.223706	7.30128	0.531757	281	390	369	761	0.631644	0.63182	3.69337	0.106268	0.300696
1116749	1116473	-	Membrane bound Vacuolar with score 4.8	0.809637	0.0951767	1.62695	0.113592	97	142	137	384	0.914401	0.915062	2.38628	0.00877346	0.0381023
1005100	1005100	-	Plasma membrane with score 9.2	3.51644	0.00749406	11.6834	0.801283	107	126	223	622	1.64014	1.64111	2.86808	1.20212e-09	1.71634e-08
1116752	1116476	-	Membrane bound Endoplasmic reticulum with score 8.0	3.76337	0.154177	8.38221	1.37502	469	603	877	1532	1.1044	1.10456	4.67386	0.0022963	0.0117099
1142252	1141976	-	Mitochondrial with score 4.8	114.627	2.78607	43.0603	6.93944	1307	1527	381	696	-1.48658	-1.48679	4.8688	1.57478e-06	1.48547e-05
1156580	1156304	-	Membrane bound Lysosomal with score 9.2	2.47108	0.124986	1.42051	0.219321	134	146	44	144	-0.81569	-0.816573	1.7537	0.0295639	0.108037
1116756	1116480	-	Membrane bound Endoplasmic reticulum with score 4.3	15.5798	0.8056	15.5989	0.242214	776	828	508	1272	-0.0433036	-0.0433101	4.58987	0.925751	0.984738
1149670	1149394	-	Nuclear with score 4.4	21.4192	0.749285	24.8261	1.87591	1216	1589	936	2710	0.153131	0.153143	5.48113	0.737562	0.934048
1162280	1162004	-	Membrane bound Extracellular (Secreted) with score 9.1	6.37458	0.356671	7.04325	1.34046	202	215	127	450	0.185008	0.185111	2.76583	0.68824	0.916671
1181920	1181644	-	Membrane bound Mitochondrial with score 6.3	147.58	1.1486	47.194	4.52882	5745	6649	1163	3303	-1.69928	-1.69934	6.94023	5.61891e-16	1.43786e-14
1116765	1116489	-	Plasma membrane with score 6.5	3.80778	0.0749274	2.59429	0.275833	212	241	93	265	-0.559881	-0.560227	2.53828	0.150472	0.388139
1181922	1181646	3.1.26.4	Nuclear with score 7.6	1.32196	0.0128539	1.46459	0.012023	36	40	25	65	0.0407669	0.0408889	0.292705	0.930309	0.985841
1162283	1162007	-	Membrane bound Endoplasmic reticulum with score 4.2	26.9354	0.0750801	25.2456	1.70912	1195	1428	728	2030	-0.14627	-0.146283	5.24041	0.749167	0.937163
1156586	1156310	-	Plasma membrane with score 8.4	0.73133	0.0813885	1.11537	0.0901306	53	81	60	172	0.580388	0.581221	1.35704	0.16482	0.415266
1181924	1181648	-	Membrane bound Extracellular (Secreted) with score 4.9	14.4866	1.53329	36.2809	3.94332	592	567	829	2513	1.27047	1.27064	4.91693	9.12774e-06	7.66147e-05
1149676	1149400	-	Plasma membrane with score 6.4	0.0777039	0.00593087	0.0448476	0.0254993	4	6	4	3	-	-	-	-	-
1156588	1156312	-	Membrane bound Mitochondrial with score 4.0	4.13597	0.0332486	3.69075	0.447462	171	209	94	293	-0.210817	-0.210948	2.43035	0.641752	0.899408
1170952	1170676	-	Nuclear with score 4.4	0.130146	0.0598825	-	-	6	2	1	0	-	-	-	-	-
44897	44897	-	Cytoplasmic with score 5.5	-	-	-	-	1	0	0	0	-	-	-	-	-
1131752	1131476	-	Membrane bound Mitochondrial with score 7.8	0.732963	0.077733	0.56584	0.28518	22	21	16	13	-	-	-	-	-
44899	44899	-	Mitochondrial with score 4.9	-	-	0.034431	0.014444	0	1	1	1	-	-	-	-	-
44900	44900	-	Membrane bound Endoplasmic reticulum with score 7.3	0.297893	0.1885	0.123805	0.0138586	8	12	6	14	-	-	-	-	-
1149680	1149404	1.1.1.1	Plasma membrane with score 7.0	0.0189877	0.00486134	0.0431685	0.00445743	2	5	4	11	-	-	-	-	-
1181926	1181650	-	Cytoplasmic with score 9.4	60.2381	3.89039	5.62284	0.184656	705	741	45	101	-3.49076	-3.49315	3.59231	3.76438e-42	3.71965e-40
1149681	1149405	-	Cytoplasmic with score 8.1	4.11363	0.694209	0.701323	0.103812	113	95	9	30	-2.6474	-2.65571	0.925186	5.61022e-11	9.37855e-10
1204110	1203834	-	Cytoplasmic with score 8.8	8.31212	0.0696088	1.08778	0.058559	372	445	35	88	-2.92568	-2.9284	2.82064	1.67725e-29	9.6757e-28
1156589	1156313	-	Membrane bound Extracellular (Secreted) with score 4.6	53.0608	2.22844	7.91567	0.0149407	2145	2335	214	513	-2.80683	-2.80728	5.28438	3.61353e-41	3.43457e-39
44904	44904	-	Membrane bound Endoplasmic reticulum with score 6.0	2.35538	0.0912116	3.03792	0.0389607	68	86	60	152	0.266234	0.266596	1.39028	0.552431	0.856117
44905	44905	-	Membrane bound Mitochondrial with score 4.9	4.07138	0.210763	2.24509	0.340654	114	164	39	138	-0.897012	-0.898026	1.70116	0.0211849	0.0814112
44906	44906	-	Cytoplasmic with score 5.5	-	-	0.0105828	0.0012652	3	0	1	2	-	-	-	-	-
1131761	1131485	-	Mitochondrial with score 7.3	-	-	0.0259532	0.0167155	2	0	4	2	-	-	-	-	-
127919	127919	-	Membrane bound Mitochondrial with score 8.6	-	-	-	-	0	0	0	0	-	-	-	-	-
1181928	1181652	-	Plasma membrane with score 9.5	1.93436	0.325148	3.15818	0.155045	86	73	79	229	0.715674	0.716503	1.70503	0.0804168	0.243347
1204127	1203851	-	Cytoplasmic with score 7.5	11.9659	0.974248	12.2727	0.874865	800	804	490	1407	0.00499117	0.00499233	4.61575	0.991401	0.998102
1170968	1170692	-	Plasma membrane with score 5.0	0.0793153	0.0239651	-	-	4	2	0	1	-	-	-	-	-
1131765	1131489	-	Cytoplasmic with score 7.5	-	-	-	-	2	0	0	0	-	-	-	-	-
1170970	1170694	-	Membrane bound Mitochondrial with score 6.8	0.275978	0.0405045	1.89968	0.145019	7	12	43	90	2.63313	2.64782	0.140402	1.88663e-09	2.62969e-08
1181930	1181654	-	Membrane bound Extracellular (Secreted) with score 6.3	42.5807	2.75306	188.56	44.5945	1202	1607	3096	11903	2.10568	2.10577	6.80953	5.52559e-13	1.07287e-11
1156591	1156315	-	Cytoplasmic with score 5.9	12.4162	0.0363475	17.5216	0.214969	550	660	558	1305	0.45619	0.456264	4.44491	0.25188	0.555846
1170973	1170697	-	Plasma membrane with score 3.3	0.555565	0.055809	0.64306	0.0959976	87	87	75	134	0.147634	0.147791	1.51599	0.75799	0.939603
1101177	1100901	-	Plasma membrane with score 5.0	2.05944	0.0217513	1.5924	0.0361143	129	144	65	163	-0.456108	-0.456568	1.86447	0.27399	0.585529
1156593	1156317	-	Plasma membrane with score 7.7	19.8605	0.856336	12.9467	1.51684	1022	1112	394	1203	-0.667188	-0.667279	4.72438	0.0560495	0.183281
1081872	1081596	-	Plasma membrane with score 5.9	0.572345	0.0248782	1.255	0.025957	33	38	46	118	1.00593	1.00829	0.744127	0.00937834	0.0404476
1131772	1131496	-	Membrane bound Extracellular (Secreted) with score 3.2	2.2206	0.165003	66.643	15.7397	32	44	546	2146	4.82598	4.83023	4.07993	2.67676e-45	2.87248e-43
1082134	1081858	-	Plasma membrane with score 5.6	0.588832	0.212842	1.14938	0.0205544	41	20	37	98	0.905451	0.907997	0.501418	0.0865031	0.257779
1116789	1116513	-	Membrane bound Golgi with score 4.4	16.368	0.963218	16.0292	0.726295	905	968	560	1486	-0.0829097	-0.0829202	4.79287	0.857813	0.968769
44920	44920	-	Plasma membrane with score 8.5	3.81276	0.243115	3.8496	0.304133	157	157	96	264	-0.022167	-0.0221796	2.26134	0.962488	0.995075
1162295	1162019	-	Cytoplasmic with score 7.7	36.556	0.984685	31.1267	4.75449	727	795	348	1152	-0.292713	-0.292761	4.39282	0.505784	0.825407
1116792	1116516	-	Plasma membrane with score 8.3	28.8951	0.299317	19.9269	0.258914	1397	1660	658	1650	-0.593055	-0.593111	5.26787	0.0925239	0.270947
1156596	1156320	-	Membrane bound Mitochondrial with score 2.9	4.33431	0.00649826	5.09783	0.0343581	187	219	150	364	0.156567	0.156649	2.71494	0.731467	0.932717
44924	44924	-	Golgi with score 6.0	0.367306	0.0564269	0.451964	0.0430888	8	14	12	20	-	-	-	-	-
1081811	1081535	-	Mitochondrial with score 6.5	1.79831	0.156543	0.960301	0.0772858	112	113	36	99	-0.950808	-0.952184	1.40701	0.00995745	0.0425226
1149695	1149419	-	Membrane bound Lysosomal with score 6.0	0.0110035	0.00617621	-	-	1	1	0	4	-	-	-	-	-
1149696	1149420	-	Membrane bound Extracellular (Secreted) with score 8.4	0.0164987	0.0124115	0.0200626	0.0145357	3	1	2	2	-	-	-	-	-
1156597	1156321	-	Nuclear with score 5.6	8.84175	0.381832	9.23382	0.439203	548	591	370	969	0.0274664	0.027472	4.13115	0.952769	0.99255
1170989	1170713	-	Nuclear with score 4.4	0.0459414	0.00451707	0.170054	0.0154906	2	2	5	15	-	-	-	-	-
1156598	1156322	-	Membrane bound Mitochondrial with score 3.9	9.98831	0.614727	9.19688	0.239062	724	773	450	1041	-0.175978	-0.176008	4.42788	0.698831	0.920703
44930	44930	-	Membrane bound Endoplasmic reticulum with score 5.0	0.198087	0.00199482	0.143128	0.0427592	10	10	6	8	-	-	-	-	-
50930	50930	-	Mitochondrial with score 5.0	16.7403	0.318657	5.37923	1.75176	266	301	70	94	-1.81419	-1.81574	2.48709	1.8888e-05	0.000149605
1131788	1131512	-	Membrane bound Peroxisomal with score 4.1	1.65948	0.35481	0.454074	0.322946	44	36	2	29	-	-	-	-	-
1149701	1149425	-	Cytoplasmic with score 3.0	0.897693	0.0648954	1.78424	0.0493872	50	70	71	184	0.890977	0.892261	1.399	0.0159022	0.0638134
44933	44933	-	Cytoplasmic with score 6.8	2.60221	0.0264309	2.8025	0.373811	109	113	91	168	0.101557	0.101638	1.83611	0.830543	0.961154
1181939	1181663	3.2.1.21	Cytoplasmic with score 6.7	0.353982	0.0276794	0.635355	0.0135156	33	33	37	87	0.717309	0.719281	0.472011	0.0964848	0.279534
1149703	1149427	-	Plasma membrane with score 6.9	0.200831	0.0148161	0.110578	0.00270954	8	13	5	13	-	-	-	-	-
191932	191932	-	Plasma membrane with score 8.0	12.7148	1.29341	11.1957	2.37681	468	687	253	951	-0.231107	-0.231156	4.00667	0.616688	0.889053
44937	44937	-	Cytoplasmic with score 5.2	0.77277	0.7625	0.0576763	0.0241955	23	1	1	1	-	-	-	-	-
1181941	1181665	-	Membrane bound Mitochondrial with score 6.8	3.75515	0.173949	11.1417	0.0567255	233	282	476	1117	1.46138	1.46179	3.87597	2.18085e-08	2.63498e-07
1116805	1116529	-	Cytoplasmic with score 6.0	1.31408	0.00234685	0.730444	0.365263	74	89	17	104	-0.791956	-0.793338	0.996173	0.117128	0.323625
1149706	1149430	-	Plasma membrane with score 6.9	4.09422	0.018055	4.65404	0.18548	216	249	159	417	0.106008	0.106059	2.88125	0.817654	0.957836
1171002	1170726	-	Membrane bound Mitochondrial with score 8.2	99.0073	1.33019	62.9205	9.77037	4102	4755	1509	5042	-0.711794	-0.711818	6.75532	0.0396	0.13833
1116811	1116535	-	Nuclear with score 6.8	214.171	3.00279	239.08	47.3256	8779	10194	5390	19691	0.0976734	0.0976745	8.21626	0.833598	0.962549
204276	204276	-	Membrane bound Extracellular (Secreted) with score 3.2	406.926	8.30724	1035.94	229.18	16099	19794	23308	85411	1.29609	1.29609	9.87165	2.35357e-05	0.000182649
1149709	1149433	-	Cytoplasmic with score 7.9	9.02578	0.323614	8.80994	0.914628	287	359	181	532	-0.0847455	-0.0847749	3.25024	0.854765	0.968721
1081925	1081649	-	Membrane bound Endoplasmic reticulum with score 5.2	2.51073	0.0593591	3.2792	0.495214	149	174	120	383	0.390499	0.390752	2.50672	0.361065	0.693256
1204207	1203931	-	Membrane bound Mitochondrial with score 7.2	1.08966	0.150994	1.24427	0.335156	41	39	24	91	0.258868	0.259629	0.467405	0.589593	0.876352
1131804	1131528	-	Cytoplasmic with score 8.2	0.580908	0.0510587	0.558316	0.0367136	10	18	9	17	-	-	-	-	-
1081998	1081722	-	Membrane bound Mitochondrial with score 4.6	10.9528	0.135773	30.9726	1.92083	651	740	1190	3217	1.45101	1.45116	5.30011	1.74234e-10	2.76447e-09
1162307	1162031	-	Membrane bound Mitochondrial with score 4.4	22.1353	0.43935	83.3002	0.678502	825	943	2125	5172	1.86595	1.86609	5.96079	1.05315e-18	3.39045e-17
44950	44950	-	Membrane bound Mitochondrial with score 5.9	10.4061	1.08999	59.7686	0.627034	532	500	1937	4654	2.48918	2.48945	5.70523	7.23116e-26	3.6633e-24
1162309	1162033	-	Plasma membrane with score 5.9	0.99478	0.304581	22.4482	0.391681	23	14	276	643	4.44824	4.45684	2.70633	7.57384e-41	7.13084e-39
44952	44952	-	Membrane bound Mitochondrial with score 7.6	5.69905	0.203307	49.6846	12.4629	151	173	1104	1602	3.056	3.05691	4.51661	2.19952e-15	5.27673e-14
1162311	1162035	-	Cytoplasmic with score 5.0	27.057	0.510193	27.6222	1.53661	1527	1754	1123	2451	-0.0212766	-0.0212783	5.62756	0.963553	0.995266
1082677	1082401	-	Nuclear with score 2.2	21.5179	0.412713	26.9923	1.6169	2073	2545	1677	4729	0.250829	0.250841	6.256	0.570623	0.867401
1204231	1203955	-	Nuclear with score 6.8	6.99647	0.204598	10.6208	2.40903	889	1115	1207	1815	0.580564	0.580619	5.24017	0.199732	0.475847
1101222	1100946	-	Cytoplasmic with score 6.9	115.424	0.88895	101.202	6.22306	4971	5832	2821	7786	-0.24405	-0.244056	7.2369	0.582164	0.872884
1116835	1116559	-	Cytoplasmic with score 4.7	26.5688	0.00647757	25.0831	2.57908	2347	2797	1390	4155	-0.132522	-0.132528	6.21764	0.772917	0.943131
1116837	1116561	3.1.3.25	Membrane bound Lysosomal with score 7.1	122.645	0.983997	135.896	4.46978	3701	4302	2725	7046	0.0904361	0.0904387	6.96774	0.84502	0.965521
1204254	1203978	-	Cytoplasmic with score 6.8	6.7051	0.105351	7.57593	1.43064	210	255	137	484	0.141204	0.141278	2.8916	0.760264	0.939908
1181955	1181679	-	Nuclear with score 6.7	60.3756	5.41145	63.1276	7.04563	2412	2405	1431	4398	0.0144342	0.014435	6.206	0.975283	0.995526
1156613	1156337	-	Nuclear with score 8.7	82.6242	0.858178	81.7667	8.56	5940	7205	3624	10938	-0.0960562	-0.096058	7.58729	0.835468	0.963036
1116847	1116571	1.3.1.9;2.3.1.38;2.3.1.39;3.1.2.14;4.2.1.59;2.3.1.86	Plasma membrane with score 3.4	36.4441	1.74993	34.1763	1.66488	7699	8229	4878	10872	-0.170099	-0.170101	7.83736	0.709165	0.924856
1084119	1083843	1.1.1.100;2.3.1.41;2.3.1.86;2.7.8.7	Nuclear with score 5.2	40.2016	0.217173	41.6938	2.84159	7083	8487	5431	11522	-0.00740454	-0.00740466	7.87626	0.987326	0.996265
1116851	1116575	2.1.1.216	Plasma membrane with score 3.3	15.8567	0.0935583	10.8402	0.0265109	1444	1716	683	1666	-0.607082	-0.607137	5.31028	0.0831608	0.249758
1162322	1162046	-	Nuclear with score 9.0	9.12624	0.643278	9.34781	0.182261	180	246	138	340	-0.0137796	-0.0137907	2.68871	0.976621	0.995526
1005336	1005336	1.2.4.1	Membrane bound Mitochondrial with score 8.6	180.196	7.11226	194.897	14.2038	7161	7932	5545	11782	0.0635722	0.0635732	7.87211	0.891224	0.978976
1083960	1083684	-	Plasma membrane with score 2.7	78.3777	0.523715	89.2159	1.7732	4458	5390	3620	8494	0.135254	0.135257	7.28795	0.768307	0.941978
1204310	1204034	1.3.1.38	Mitochondrial with score 9.0	109.259	2.51897	113.053	10.4482	4163	5208	2788	8196	-0.00433034	-0.00433043	7.14231	0.992583	0.998688
1116866	1116590	-	Cytoplasmic with score 6.7	14.2747	0.31283	15.2893	0.324072	657	815	487	1255	0.0494094	0.0494169	4.50334	0.915131	0.983423
1116869	1116593	-	Cytoplasmic with score 3.8	10.1928	0.48373	11.7282	0.540763	547	722	444	1178	0.155552	0.155579	4.34057	0.733186	0.932721
1156623	1156347	-	Cytoplasmic with score 7.8	41.0602	0.491476	38.9926	5.15194	2002	2308	1120	3604	-0.132612	-0.132619	5.96436	0.772988	0.943131
1116876	1116600	-	Nuclear with score 6.8	404.167	15.8237	525.933	55.1196	17116	18753	16494	32425	0.338233	0.338234	9.26817	0.438055	0.766443
1162330	1162054	-	Cytoplasmic with score 3.7	96.9264	1.54093	110.897	23.5392	1981	2283	1220	4604	0.136736	0.136743	6.08373	0.767974	0.941859
1005364	1005364	-	Plasma membrane with score 6.2	29.0986	0.349394	45.6356	7.51416	178	218	228	402	0.588996	0.589275	2.9186	0.171019	0.426478
1116878	1116602	-	Nuclear with score 3.1	3.52901	0.551302	3.44533	0.0851785	213	343	169	420	-0.0872356	-0.0872759	3.02362	0.851943	0.967721
1116881	1116605	2.8.3.5	Membrane bound Peroxisomal with score 9.1	134.864	3.80746	70.8094	5.69253	9023	10196	2908	8450	-0.994995	-0.995012	7.77367	0.000235147	0.00149666
1116884	1116608	-	Membrane bound Extracellular (Secreted) with score 6.9	2.0828	0.227842	2.11377	0.253641	124	124	73	236	0.0636371	0.0637098	1.96314	0.891128	0.978976
1204340	1204064	-	Membrane bound Mitochondrial with score 6.6	23.8591	0.684235	28.5354	1.55777	1134	1390	900	2462	0.20187	0.201887	5.3591	0.653932	0.905842
36544	36544	-	Extracellular (Secreted) with score 4.5	3.22626	0.3319	4.35866	0.401097	28	42	27	82	0.421646	0.422878	0.360185	0.36109	0.693256
1116890	1116614	-	Cytoplasmic with score 6.3	0.305486	0.056532	0.545901	0.0303009	20	20	22	55	0.741437	0.744793	-0.200777	0.113376	0.315883
171834	171834	1.6.2.2	Membrane bound Peroxisomal with score 7.1	0.368744	0.119878	0.64509	0.157751	11	25	26	37	-	-	-	-	-
1204348	1204072	-	Cytoplasmic with score 3.4	1.2581	0.0796795	2.03825	0.332819	88	112	89	283	0.654109	0.654729	1.97186	0.0950807	0.276649
1083991	1083715	-	Membrane bound Endoplasmic reticulum with score 4.1	4.37151	0.0489171	3.75933	1.09937	218	255	94	413	-0.235101	-0.235215	2.73612	0.62179	0.891374
1116893	1116617	-	Membrane bound Peroxisomal with score 8.3	38.926	1.86938	35.5278	4.54257	1220	1585	715	2219	-0.180839	-0.180854	5.31506	0.690547	0.91752
1101287	1101011	-	Nuclear with score 4.5	27.3655	0.113849	51.7272	2.51191	1357	1626	1693	4543	0.856417	0.856467	5.98735	0.00272335	0.0136099
36538	36538	-	Membrane bound Mitochondrial with score 3.2	0.572229	0.050893	1.27976	0.104288	18	24	31	66	1.0307	1.03472	0.0428138	0.0200805	0.077766
1131840	1131564	-	Membrane bound Mitochondrial with score 3.4	0.537735	0.0666777	1.07788	0.181428	17	15	24	40	-	-	-	-	-
36536	36536	-	Membrane bound Mitochondrial with score 4.5	0.240533	0.0895662	0.252095	0.0162789	6	5	5	9	-	-	-	-	-
1116898	1116622	3.2.1.55	Membrane bound Extracellular (Secreted) with score 6.4	5.90687	0.211358	4.62735	0.0570739	395	444	213	526	-0.371712	-0.37183	3.50423	0.377478	0.712366
1181978	1181702	-	Plasma membrane with score 9.4	56.2021	0.363902	80.0671	9.73813	2083	2462	1796	5612	0.44945	0.44947	6.34624	0.259168	0.566226
1204380	1204104	-	Cytoplasmic with score 5.2	1.89561	0.250174	5.87937	0.417262	50	75	125	339	1.68791	1.68976	2.00713	3.34583e-08	3.91918e-07
1116904	1116628	-	Membrane bound Mitochondrial with score 7.1	620.619	7.02232	594.836	142.904	26084	31439	13534	52620	-0.119528	-0.119529	9.70587	0.797866	0.952401
1149750	1149474	-	Membrane bound Vacuolar with score 9.2	2.03663	0.208945	1.37203	0.0285478	77	109	44	99	-0.550118	-0.550987	1.27714	0.193638	0.465329
1204382	1204106	-	Nuclear with score 8.1	125.466	0.965243	76.0685	7.91167	2361	2861	1107	2190	-0.772201	-0.772246	5.96999	0.0279965	0.102912
36528	36528	-	Nuclear with score 7.1	6.37859	0.154832	3.96693	0.360734	80	98	33	91	-0.727668	-0.728899	1.1453	0.0630531	0.202196
1204396	1204120	-	Membrane bound Golgi with score 3.8	24.6263	0.282291	12.1776	0.660632	772	884	272	608	-1.07143	-1.07165	4.2181	0.000237009	0.00150678
36526	36526	-	Cytoplasmic with score 3.7	0.0813823	0.0218309	0.0696133	0.0233991	4	3	1	6	-	-	-	-	-
1082329	1082053	-	Cytoplasmic with score 2.9	2.66125	0.153465	0.794484	0.122378	191	259	54	89	-1.74692	-1.74875	2.16544	1.51101e-06	1.42802e-05
1082905	1082629	-	Membrane bound Mitochondrial with score 6.2	1.0639	0.210026	0.42335	0.128632	26	21	6	16	-	-	-	-	-
1116910	1116634	-	Membrane bound Mitochondrial with score 9.8	0.886378	0.314115	2.24361	0.435656	17	46	40	143	1.2878	1.29099	0.737233	0.0108356	0.0458023
1149756	1149480	-	Cytoplasmic with score 4.6	0.0967968	0.0588206	0.161241	0.0167292	5	1	3	7	-	-	-	-	-
1162343	1162067	-	Cytoplasmic with score 5.1	1.62308	0.127966	2.00076	0.303613	24	33	26	48	-	-	-	-	-
1162344	1162068	-	Membrane bound Mitochondrial with score 4.5	0.875171	0.0920973	1.17096	0.0890581	79	76	73	149	0.363263	0.363724	1.46856	0.423096	0.753547
1131855	1131579	-	Membrane bound Extracellular (Secreted) with score 5.3	0.901135	0.0384894	1.49293	0.212166	54	68	57	183	0.738106	0.739223	1.32161	0.0623569	0.200426
1181986	1181710	-	Membrane bound Peroxisomal with score 9.3	10.6517	0.250282	14.1258	0.00888702	488	620	467	1127	0.35147	0.351535	4.25525	0.406418	0.740291
1181987	1181711	-	Cytoplasmic with score 7.8	20.3698	0.397297	34.0284	3.40849	264	328	281	840	0.686525	0.686741	3.54824	0.0530769	0.175664
1181988	1181712	-	Cytoplasmic with score 3.7	45.5921	0.710814	62.3926	3.49018	464	582	470	1045	0.385477	0.385551	4.19308	0.358301	0.689918
1142299	1142023	3.4.23.19	Membrane bound Extracellular (Secreted) with score 8.1	67.5545	7.22334	137.435	54.458	1541	2274	1475	8307	0.951669	0.951711	6.39172	0.0526137	0.174447
1116923	1116647	-	Membrane bound Lysosomal with score 4.7	1.12441	0.140725	0.725632	0.251257	25	38	9	43	-	-	-	-	-
1142301	1142025	3.4.21.89	Membrane bound Extracellular (Secreted) with score 7.1	139.815	9.26126	182.896	4.20897	2419	3221	2399	5493	0.334785	0.334797	6.58622	0.433133	0.761972
1083039	1082763	-	Cytoplasmic with score 8.6	7.39542	0.362734	3.69369	0.495641	273	303	107	195	-1.04355	-1.04419	2.71777	0.00471208	0.0220679
1116928	1116652	-	Mitochondrial with score 7.4	119.426	2.4788	37.6226	2.36539	2121	2638	446	1236	-1.7141	-1.71426	5.55252	1.73785e-15	4.25091e-14
1082533	1082257	-	Membrane bound Lysosomal with score 6.8	0.294156	0.0302991	0.687398	0.358143	11	16	11	71	-	-	-	-	-
1101318	1101042	-	Cytoplasmic with score 8.6	133.561	7.72105	412.746	154.871	2748	3678	3928	21000	1.55524	1.55528	7.57402	0.000396519	0.00240856
196874	196874	-	Cytoplasmic with score 7.2	6.23968	0.0225914	6.00683	0.01581	272	336	196	456	-0.0676699	-0.0676995	3.17802	0.884025	0.978107
46858	46858	1.1.1.1	Cytoplasmic with score 7.3	0.782886	0.0653464	0.361391	0.0562229	27	33	10	28	-	-	-	-	-
126811	126811	-	Mitochondrial with score 5.5	-	-	-	-	0	2	0	0	-	-	-	-	-
170463	170463	-	Membrane bound Mitochondrial with score 5.2	-	-	0.0193358	0.00636658	0	1	1	2	-	-	-	-	-
1156647	1156371	-	Cytoplasmic with score 6.3	1.07229	0.10196	1.46101	0.213711	47	65	56	102	0.37613	0.376767	1.00514	0.421187	0.751824
1204443	1204167	-	Membrane bound Golgi with score 9.0	2.25772	0.0432407	0.924513	0.0532378	110	124	30	85	-1.23618	-1.23811	1.36717	0.000249621	0.00158173
1101327	1101051	-	Membrane bound Mitochondrial with score 2.7	2.79929	0.109252	2.14887	0.46417	92	115	42	151	-0.355524	-0.355944	1.49686	0.427449	0.75782
171417	171417	-	Plasma membrane with score 7.9	0.281833	0.118058	0.252947	0.156965	6	13	9	5	-	-	-	-	-
1131871	1131595	-	Cytoplasmic with score 6.0	0.28078	0.041383	0.0909568	0.00901622	11	17	3	10	-	-	-	-	-
1149776	1149500	-	Membrane bound Mitochondrial with score 6.1	0.209312	0.0813921	0.0398661	0.0333004	19	11	2	10	-	-	-	-	-
1116941	1116665	-	Membrane bound Vacuolar with score 4.8	2.30541	0.122769	3.77093	0.0259018	414	471	439	1046	0.571107	0.57123	4.0653	0.124959	0.339346
1142304	1142028	-	Cytoplasmic with score 3.6	822.898	29.4112	2023.57	291.837	6043	7672	12373	22161	1.26387	1.26388	8.45912	0.000140169	0.000929495
1182000	1181724	3.6.4.13	Membrane bound Mitochondrial with score 4.1	11.8214	0.415406	10.3401	0.538067	607	674	339	912	-0.245932	-0.24598	4.16703	0.579422	0.87114
1101334	1101058	3.2.1.8	Extracellular (Secreted) with score 9.5	1.09146	0.204144	7.17493	1.06543	18	34	98	313	2.73758	2.74307	1.60625	4.68625e-15	1.10044e-13
1171084	1170808	-	Plasma membrane with score 5.0	0.0896444	0.0287345	0.254061	0.124686	4	2	3	15	-	-	-	-	-
36489	36489	-	Cytoplasmic with score 8.1	0.130533	0.0589294	-	-	3	1	0	4	-	-	-	-	-
1204468	1204192	-	Plasma membrane with score 7.6	0.251608	0.0184989	0.300814	0.101296	15	14	7	35	-	-	-	-	-
1142310	1142034	-	Plasma membrane with score 9.1	8.14057	0.0469502	13.6967	0.623184	486	548	544	1400	0.712468	0.712594	4.37419	0.0311384	0.113086
1149783	1149507	1.10.3.2	Membrane bound Extracellular (Secreted) with score 8.9	0.034074	0.0299728	0.123245	0.0256038	11	1	10	3	-	-	-	-	-
1171089	1170813	-	Membrane bound Endoplasmic reticulum with score 6.4	-	-	0.00881408	0.00234768	2	0	1	1	-	-	-	-	-
1131882	1131606	-	Cytoplasmic with score 8.4	-	-	-	-	0	2	2	0	-	-	-	-	-
1082298	1082022	-	Plasma membrane with score 6.7	-	-	0.114475	0.0137695	0	5	3	9	-	-	-	-	-
1162358	1162082	3.1.3.48	Cytoplasmic with score 6.4	7.29917	0.13533	7.41963	0.713274	750	921	494	1497	0.0121483	0.0121505	4.66555	0.97911	0.995545
1204489	1204213	-	Cytoplasmic with score 4.6	0.672696	0.035297	0.902248	0.0286762	63	67	60	133	0.394049	0.394647	1.23333	0.371465	0.706238
1156654	1156378	-	Membrane bound Extracellular (Secreted) with score 7.6	1.11482	0.136502	2.28352	0.361105	25	33	42	72	0.855275	0.857776	0.372735	0.0645989	0.205908
1204500	1204224	-	Membrane bound Mitochondrial with score 4.0	3.93508	0.0739853	2.84468	0.280676	115	132	61	120	-0.595884	-0.596613	1.67278	0.151602	0.390046
1131888	1131612	-	Nuclear with score 4.5	4.84689	0.166105	3.92099	0.0730447	210	237	113	280	-0.377165	-0.377392	2.60006	0.374425	0.709597
1204504	1204228	-	Mitochondrial with score 3.7	0.612074	0.0617166	0.758751	0.0321474	34	52	38	84	0.334411	0.335179	0.609997	0.471652	0.795654
1149792	1149516	-	Cytoplasmic with score 7.8	0.755251	0.0052997	0.379571	0.103826	24	28	10	14	-	-	-	-	-
1116960	1116684	-	Nuclear with score 4.8	9.18546	0.499331	2.57425	0.339465	291	304	80	152	-1.49283	-1.49388	2.63745	7.11433e-06	6.09451e-05
170908	170908	-	Nuclear with score 3.7	-	-	0.0441288	0.0169019	1	0	1	1	-	-	-	-	-
1142312	1142036	-	Cytoplasmic with score 6.9	4.42258	0.304878	8.0079	1.47613	37	50	62	104	0.838911	0.840559	0.91931	0.064808	0.206245
1083494	1083218	-	Membrane bound Golgi with score 7.9	28.2504	1.41783	39.5442	2.75341	1133	1240	1119	2434	0.435989	0.436026	5.40825	0.284719	0.598011
1162362	1162086	-	Nuclear with score 4.4	2.4407	0.0141173	3.65644	0.0702518	91	112	95	237	0.518796	0.519291	1.92344	0.199574	0.475586
1116967	1116691	-	Nuclear with score 3.3	6.26844	0.115225	4.26792	0.367614	606	760	318	656	-0.615912	-0.616046	4.09872	0.105767	0.299548
46846	46846	-	Cytoplasmic with score 7.0	9.40206	0.326813	5.49658	0.0997942	128	164	54	135	-0.818198	-0.819084	1.81446	0.0237418	0.0893452
1116969	1116693	-	Cytoplasmic with score 7.2	0.89071	0.032926	0.85132	0.251535	50	54	22	100	-0.0671285	-0.0671874	0.665845	0.893119	0.979164
1101359	1101083	-	Nuclear with score 5.9	4.88077	0.405306	5.81625	2.53389	150	219	78	482	0.186891	0.187011	2.58374	0.735531	0.933468
1116974	1116698	-	Nuclear with score 4.9	52.7409	0.858108	63.3205	3.85246	1076	1314	962	2084	0.210804	0.210823	5.28719	0.639912	0.898291
1182014	1181738	-	Membrane bound Mitochondrial with score 4.0	45.7743	2.87106	46.326	0.849138	1708	2314	1304	3065	-0.0388335	-0.0388359	5.90177	0.933466	0.986759
1082997	1082721	-	Membrane bound Mitochondrial with score 8.1	267.164	12.0206	121.827	7.82631	6749	7287	1963	5269	-1.17061	-1.17064	7.26712	2.28914e-06	2.10558e-05
1142317	1142041	-	Nuclear with score 5.2	69.6271	1.25828	90.0563	9.19799	1236	1521	1037	2992	0.319569	0.319594	5.54977	0.455655	0.781705
1149801	1149525	-	Membrane bound Mitochondrial with score 6.0	0.0453958	0.00775877	0.0436866	0.00162779	2	4	4	5	-	-	-	-	-
1182017	1181741	-	Membrane bound Peroxisomal with score 7.1	12.738	1.15412	17.5437	1.56037	560	557	539	1093	0.41608	0.416154	4.31803	0.33019	0.65722
1182018	1181742	-	Plasma membrane with score 8.3	2.50533	0.458046	2.74796	0.591242	73	59	37	137	0.108409	0.108637	1.10396	0.824859	0.959582
124037	124037	-	Nuclear with score 8.3	3.60568	0.135532	13.1821	3.3139	72	82	223	323	1.80839	1.80993	2.40221	3.02392e-05	0.000230548
1162370	1162094	-	Cytoplasmic with score 8.3	8.14161	0.415416	6.12815	0.783877	208	223	90	282	-0.457105	-0.457385	2.50985	0.27259	0.583629
1083883	1083607	-	Nuclear with score 6.0	20.8326	0.531246	26.5284	1.36966	1634	1857	1353	3672	0.311473	0.311492	5.8908	0.468411	0.792505
1162372	1162096	-	Cytoplasmic with score 3.9	18.1073	1.18136	102.384	3.93893	858	909	3235	7626	2.44691	2.44706	6.43816	1.72996e-31	1.12843e-29
127221	127221	-	Extracellular (Secreted) with score 7.1	43.8483	1.43145	37.3053	5.58451	546	611	266	873	-0.288477	-0.288539	3.99841	0.512769	0.82954
1156666	1156390	-	Membrane bound Extracellular (Secreted) with score 5.6	169.015	7.50088	138.845	16.4552	5641	6121	3458	6573	-0.329123	-0.32913	7.32662	0.454488	0.780552
170954	170954	-	Mitochondrial with score 8.9	9.03167	0.664921	12.401	1.14817	94	98	89	188	0.369826	0.370206	1.77187	0.403081	0.73738
1149807	1149531	-	Cytoplasmic with score 8.2	1.12647	0.11981	1.48859	0.0569944	26	26	21	54	0.323477	0.324771	-0.0800487	0.502054	0.822741
1204569	1204293	-	Nuclear with score 6.9	1.25495	0.111073	1.29045	0.225185	14	16	8	28	-	-	-	-	-
170177	170177	-	Mitochondrial with score 5.0	15.8878	0.676093	22.1482	5.72239	170	185	200	284	0.432713	0.43295	2.674	0.380828	0.715891
1162374	1162098	-	Membrane bound Peroxisomal with score 8.6	30.1802	0.28719	29.7689	0.61346	767	897	512	1312	-0.0627216	-0.0627307	4.62755	0.892405	0.979134
1204581	1204305	-	Mitochondrial with score 8.2	0.517513	0.0171373	5.51417	1.40316	24	26	194	280	3.22202	3.22798	1.9808	1.59296e-12	3.03393e-11
1182024	1181748	-	Cytoplasmic with score 7.1	5.03543	0.110412	8.89715	0.0978914	547	673	682	1662	0.764992	0.765104	4.64077	0.0162398	0.0649591
36452	36452	-	Nuclear with score 7.7	1.98044	0.0959683	2.84822	0.114304	35	38	34	87	0.526584	0.527985	0.494017	0.234036	0.530715
1204603	1204327	-	Nuclear with score 5.5	3.37201	0.152289	5.91466	0.672083	231	250	291	566	0.716226	0.716495	3.28153	0.0668335	0.210875
1162377	1162101	-	Membrane bound Mitochondrial with score 2.5	0.532281	0.0427611	0.607104	0.180821	20	28	12	51	-	-	-	-	-
1142327	1142051	-	Membrane bound Extracellular (Secreted) with score 6.4	1.29211	0.0122036	1.29078	0.141005	18	20	13	27	-	-	-	-	-
1142329	1142053	-	Mitochondrial with score 7.9	2.98511	0.428805	2.68273	1.11851	35	54	15	91	-0.0963869	-0.096516	0.433152	0.860654	0.969465
52063	52063	-	Plasma membrane with score 4.3	152.181	1.09159	181.692	3.25271	5054	5862	4267	10079	0.226036	0.22604	7.48718	0.613214	0.887708
1142334	1142058	-	Plasma membrane with score 3.2	114.544	3.12383	189.505	41.0548	2203	2486	3026	4741	0.69733	0.697358	6.543	0.103176	0.293527
1142336	1142060	-	Nuclear with score 4.4	44.1888	0.580133	40.1932	4.71426	286	329	199	381	-0.198322	-0.198409	3.13789	0.666591	0.90985
36446	36446	-	Membrane bound Extracellular (Secreted) with score 7.9	9.49329	2.8955	12.9476	1.25673	164	107	134	268	0.416642	0.416944	2.30694	0.405846	0.739968
133712	133712	-	Plasma membrane with score 8.2	1.37672	0.140809	1.29743	0.0360218	37	36	22	54	-0.141551	-0.142032	0.158617	0.771271	0.943049
1131916	1131640	-	Membrane bound Mitochondrial with score 4.7	-	-	0.229138	0.0831749	4	0	7	7	-	-	-	-	-
46836	46836	-	Cytoplasmic with score 6.7	0.183994	0.0117739	0.461495	0.149442	7	7	10	14	-	-	-	-	-
142020	142020	-	Cytoplasmic with score 7.8	13.9215	0.291209	13.2241	1.44999	397	459	229	705	-0.118976	-0.119008	3.64184	0.796199	0.951878
1182031	1181755	-	Cytoplasmic with score 5.2	9.46632	0.286661	12.3205	0.557762	676	855	663	1483	0.338367	0.338412	4.71378	0.428777	0.758134
36440	36440	-	Golgi with score 6.5	1.4984	0.164607	1.33971	0.143669	43	42	21	65	-0.208239	-0.208806	0.328064	0.663854	0.909328
46835	46835	-	Mitochondrial with score 6.1	12.0626	0.260342	11.8896	0.331296	350	435	237	615	-0.077965	-0.0779892	3.53652	0.866247	0.970351
36438	36438	-	Membrane bound Extracellular (Secreted) with score 3.8	-	-	0.0145896	0.00446155	1	0	2	2	-	-	-	-	-
1156675	1156399	-	Membrane bound Endoplasmic reticulum with score 8.3	0.995877	0.0235559	1.31239	0.105592	45	59	50	106	0.42058	0.421362	0.929096	0.346502	0.675804
1171133	1170857	-	Plasma membrane with score 5.6	2.44159	0.141523	4.11264	0.452269	115	121	112	337	0.689753	0.690298	2.23967	0.0689205	0.21589
1131924	1131648	-	Cytoplasmic with score 6.6	-	-	-	-	0	0	0	0	-	-	-	-	-
1162385	1162109	-	Cytoplasmic with score 8.5	8.45699	0.37188	42.9293	6.24799	274	302	1054	1919	2.28159	2.28205	4.6823	2.31178e-14	5.16142e-13
137960	137960	-	Cytoplasmic with score 9.3	1.44295	0.0644903	4.20006	0.0255607	18	19	34	89	1.52363	1.52952	0.196428	0.000180797	0.00117471
1171136	1170860	-	Membrane bound Peroxisomal with score 4.4	0.333198	0.0561482	0.310243	0.0653543	17	33	11	39	-	-	-	-	-
1131927	1131651	-	Membrane bound Endoplasmic reticulum with score 7.7	0.224105	0.00438304	0.993412	0.237808	7	7	14	56	-	-	-	-	-
1162386	1162110	-	Membrane bound Mitochondrial with score 7.0	0.136331	0.0164108	0.395522	0.068857	6	8	11	18	-	-	-	-	-
1162387	1162111	-	Cytoplasmic with score 8.7	0.262214	0.0110004	0.192179	0.00922703	9	11	6	14	-	-	-	-	-
1117000	1116724	-	Cytoplasmic with score 4.6	0.580392	0.038587	0.558587	0.053104	80	89	48	133	-0.113232	-0.113387	1.33181	0.807828	0.955341
1156678	1156402	-	Membrane bound Mitochondrial with score 4.7	26.9788	1.85542	51.7075	5.70333	1779	1836	2003	5904	0.883281	0.883324	6.29054	0.00346396	0.0168986
1182038	1181762	-	Membrane bound Mitochondrial with score 8.3	24.302	1.39447	64.2683	5.79135	1144	1219	2165	4408	1.35151	1.3516	5.99671	2.41058e-06	2.21117e-05
1171145	1170869	-	Membrane bound Extracellular (Secreted) with score 4.2	1.10642	0.0320082	11.0745	0.290257	41	51	293	676	3.23014	3.23339	2.86545	6.6513e-32	4.42533e-30
36425	36425	-	Membrane bound Golgi with score 5.2	0.655456	0.00218324	2.33646	0.000452823	33	39	79	203	1.76828	1.77157	1.29762	3.74712e-08	4.35854e-07
1162391	1162115	-	Cytoplasmic with score 7.4	7.85258	0.370218	34.5604	4.24583	144	189	517	986	2.0779	2.07867	3.71901	9.2609e-12	1.65042e-10
1162392	1162116	-	Cytoplasmic with score 8.6	7.41304	0.434984	6.75061	0.641079	470	500	310	620	-0.18765	-0.187701	3.8	0.682276	0.914646
1131938	1131662	-	Plasma membrane with score 5.5	-	-	0.075585	0.0170202	1	0	4	10	-	-	-	-	-
1156680	1156404	-	Mitochondrial with score 8.1	1.74028	0.205407	1.30928	0.151625	46	39	25	46	-0.41951	-0.420928	0.261373	0.390486	0.726878
1162394	1162118	-	Membrane bound Vacuolar with score 4.7	1.09786	0.0264677	2.39057	0.755133	62	79	66	300	1.03962	1.04086	1.72533	0.0190133	0.0742464
46827	46827	-	Cytoplasmic with score 8.6	0.0555513	0.0186366	0.0330648	0.02084	5	7	2	8	-	-	-	-	-
1131942	1131666	-	Membrane bound Endoplasmic reticulum with score 5.2	-	-	0.034591	0.000403884	0	1	4	4	-	-	-	-	-
1156682	1156406	-	Plasma membrane with score 4.3	1.86772	0.0566681	1.29106	0.448115	147	164	92	109	-0.598111	-0.598698	1.99025	0.259178	0.566226
144154	144154	-	Membrane bound Extracellular (Secreted) with score 9.1	141.848	2.41276	117.942	26.8636	1400	1726	1009	1547	-0.310835	-0.310861	5.41675	0.509335	0.827268
1171156	1170880	-	Golgi with score 8.6	4.45754	0.519652	3.82225	1.00205	117	114	81	119	-0.259879	-0.260199	1.71963	0.605621	0.884239
1182044	1181768	3.2.1.22	Membrane bound Extracellular (Secreted) with score 6.2	0.937364	0.124958	1.90463	0.130942	40	40	55	118	0.940952	0.942934	0.880324	0.0195107	0.0758832
1082713	1082437	-	Nuclear with score 5.2	0.334401	0.0614952	0.257576	0.0199937	21	35	16	37	-	-	-	-	-
1162396	1162120	-	Membrane bound Mitochondrial with score 4.9	0.788251	0.125135	0.193878	0.0185184	29	46	7	15	-	-	-	-	-
1182046	1181770	-	Plasma membrane with score 9.0	-	-	0.0247022	0.00794712	0	1	1	2	-	-	-	-	-
1171161	1170885	-	Membrane bound Extracellular (Secreted) with score 7.1	0.188168	0.0515907	0.0571963	0.0478027	11	7	1	8	-	-	-	-	-
36411	36411	-	Extracellular (Secreted) with score 9.0	0.0113215	0.000551127	0.0790602	0.0662439	1	1	2	1	-	-	-	-	-
1131950	1131674	-	Plasma membrane with score 7.3	1.1708	0.00577249	2.86181	0.162138	44	48	61	172	1.12246	1.12443	1.17952	0.00159727	0.00848916
1117015	1116739	-	Cytoplasmic with score 6.5	26.1289	0.826175	18.404	1.15873	2960	3336	1320	3681	-0.555096	-0.555121	6.32669	0.124789	0.338975
1101406	1101130	-	Nuclear with score 8.3	23.4443	0.142544	25.6706	0.0548321	1458	1739	1104	2701	0.0720969	0.0721019	5.63441	0.876371	0.974401
1182050	1181774	-	Cytoplasmic with score 8.2	69.3074	2.2343	80.855	13.016	1083	1261	984	1812	0.167138	0.167154	5.23871	0.717436	0.927825
1171167	1170891	-	Plasma membrane with score 7.4	8.89104	0.32265	8.45893	1.52076	249	316	204	338	-0.119146	-0.119204	3.04643	0.803541	0.95385
1182051	1181775	-	Plasma membrane with score 3.3	33.6265	1.01577	34.6288	0.0620756	1651	2106	1230	2988	-0.00564456	-0.005645	5.82362	0.990333	0.99753
170838	170838	-	Membrane bound Extracellular (Secreted) with score 5.0	0.229256	0.00557855	3.32527	1.10058	8	8	48	230	3.74697	3.76625	0.882871	3.66421e-13	7.22703e-12
1082663	1082387	-	Plasma membrane with score 8.8	0.0974084	0.0273203	1.39764	0.352397	12	6	54	218	3.57876	3.59571	0.898782	1.13538e-13	2.35084e-12
1171170	1170894	-	Extracellular (Secreted) with score 9.5	-	-	-	-	0	0	0	0	-	-	-	-	-
1171171	1170895	-	Golgi with score 9.1	0.118394	0.0174774	0.0299085	0.00854031	2	4	1	2	-	-	-	-	-
1142346	1142070	-	Membrane bound Mitochondrial with score 4.2	450.628	4.87428	780.068	33.3792	6873	8037	7829	20848	0.737043	0.737052	8.23372	0.0176806	0.0699098
121887	121887	-	Membrane bound Mitochondrial with score 4.8	0.388819	0.0960676	1.20389	0.237289	14	10	27	45	-	-	-	-	-
1131960	1131684	-	Cytoplasmic with score 4.2	-	-	0.0137901	0.00894033	2	0	2	1	-	-	-	-	-
1182053	1181777	-	Cytoplasmic with score 5.3	27.2781	0.216667	37.0882	1.9552	912	1077	932	2016	0.426964	0.427007	5.14447	0.296338	0.611929
1131962	1131686	1.5.1.2	Membrane bound Mitochondrial with score 6.6	90.5868	1.9391	38.2383	3.0827	2702	3023	730	1992	-1.28885	-1.28893	5.93648	5.19542e-08	5.9055e-07
1171176	1170900	-	Mitochondrial with score 9.0	0.562429	0.105419	0.869988	0.0129437	24	21	22	55	0.570117	0.572544	-0.137328	0.231793	0.527667
1171177	1170901	-	Cytoplasmic with score 3.2	2.2883	0.0225084	3.45438	0.12305	28	33	28	73	0.523875	0.525545	0.241747	0.247642	0.550561
1131965	1131689	-	Membrane bound Extracellular (Secreted) with score 2.4	7.65045	0.0507657	21.9968	0.497435	768	898	1498	3790	1.47581	1.47594	5.57721	4.99768e-11	8.38267e-10
1204712	1204436	1.11.1.6	Membrane bound Extracellular (Secreted) with score 6.6	2.05349	0.128593	3.66078	1.29543	138	195	115	612	0.742426	0.742839	2.75617	0.135268	0.359159
1131967	1131691	-	Extracellular (Secreted) with score 7.1	-	-	0.529625	0.0937127	0	5	3	12	-	-	-	-	-
1182056	1181780	1.13.11.24	Extracellular (Secreted) with score 8.4	4.27592	0.170747	4.28801	1.1659	142	190	77	332	-0.0185171	-0.0185159	2.32516	0.969729	0.995397
1171181	1170905	-	Nuclear with score 5.1	2.24456	0.0985221	0.271591	0.153261	93	117	4	34	-2.7371	-2.74577	0.895694	9.00997e-12	1.61146e-10
1131969	1131693	-	Cytoplasmic with score 7.9	1.35449	0.132158	2.03332	0.208511	139	139	141	284	0.472944	0.473272	2.35722	0.273987	0.585529
36391	36391	-	Nuclear with score 8.5	1.5543	0.0229309	3.67887	0.112597	27	35	47	114	1.18504	1.18806	0.673394	0.00201041	0.0104282
1149841	1149565	-	Plasma membrane with score 5.4	4.05963	0.232454	13.2719	0.423942	179	191	372	965	1.65023	1.65084	3.5456	9.68472e-11	1.58448e-09
36389	36389	-	Extracellular (Secreted) with score 9.6	1.38734	0.39205	1.26868	0.254522	26	17	15	26	-	-	-	-	-
1182057	1181781	-	Membrane bound Golgi with score 6.9	712.715	21.7953	1025.75	0.908571	21741	27591	22428	54731	0.472442	0.472444	9.7951	0.22544	0.517409
1182058	1181782	-	Membrane bound Extracellular (Secreted) with score 8.8	168.417	6.26552	268.831	44.5119	3417	3790	4390	7610	0.669334	0.669351	7.14677	0.0975906	0.281613
1156690	1156414	-	Cytoplasmic with score 6.4	13.4258	0.81695	3.27639	0.745011	782	1055	111	424	-2.06685	-2.06742	4.10007	2.77706e-12	5.17072e-11
1156691	1156415	-	Membrane bound Mitochondrial with score 3.6	69.7888	0.990459	37.1807	1.82292	3478	4233	1377	3012	-0.954425	-0.954466	6.46669	0.00113529	0.00623225
1131976	1131700	-	Mitochondrial with score 5.7	-	-	-	-	0	1	0	1	-	-	-	-	-
1131977	1131701	-	Extracellular (Secreted) with score 7.8	-	-	0.0144934	0.00145195	2	0	1	2	-	-	-	-	-
36381	36381	-	Membrane bound Mitochondrial with score 7.2	0.0283349	0.0206447	0.0217601	0.00688968	5	1	2	2	-	-	-	-	-
1156692	1156416	3.4.22.40	Cytoplasmic with score 6.6	90.2406	6.41413	74.9184	5.14695	4101	5562	2343	6650	-0.321127	-0.321135	7.03225	0.454025	0.780101
1182063	1181787	-	Cytoplasmic with score 7.4	36.513	1.07473	59.5187	26.5616	510	585	844	704	0.676937	0.677051	4.42947	0.275671	0.587607
1142351	1142075	-	Plasma membrane with score 5.1	74.1763	2.52471	126.641	21.8614	637	692	848	1468	0.730605	0.730704	4.74972	0.0699164	0.21812
1131980	1131704	-	Membrane bound Extracellular (Secreted) with score 7.7	41.6772	0.289172	64.0475	10.6552	2996	3601	2690	9091	0.557728	0.557745	6.94609	0.143794	0.375179
1131981	1131705	-	Plasma membrane with score 2.9	0.606564	0.0511038	0.786568	0.0341141	22	27	20	46	-	-	-	-	-
1171195	1170919	-	Plasma membrane with score 6.5	0.00731794	0.00345264	0.0202863	0.00643997	2	1	2	6	-	-	-	-	-
1171196	1170920	-	Membrane bound Extracellular (Secreted) with score 2.7	0.396337	0.0328854	0.313553	0.0474257	23	25	13	25	-	-	-	-	-
1101426	1101150	-	Plasma membrane with score 9.2	6.23206	0.00848481	4.63021	0.367118	346	407	164	467	-0.476502	-0.476674	3.29857	0.231996	0.52789
1117042	1116766	1.11.1.6	Membrane bound Peroxisomal with score 8.4	1.45852	0.12534	0.778399	0.377146	94	132	54	48	-1.02495	-1.0266	1.36932	0.091777	0.269539
1142353	1142077	1.11.1.21	Membrane bound Mitochondrial with score 5.6	165.356	0.595929	16.2733	0.157626	11308	13607	786	1876	-3.39777	-3.3979	7.68886	3.29903e-70	7.83913e-68
1162416	1162140	-	Membrane bound Mitochondrial with score 6.1	10.7467	0.183253	1.07286	0.0705032	459	564	35	77	-3.36619	-3.36928	3.0984	4.54921e-38	3.69114e-36
1156698	1156422	-	Membrane bound Mitochondrial with score 3.1	1.73129	0.259517	2.45157	0.0907971	90	143	111	249	0.477877	0.478275	2.08442	0.269943	0.580485
1204744	1204468	-	Membrane bound Endoplasmic reticulum with score 6.2	0.365389	0.119172	0.229604	0.00543582	11	26	12	16	-	-	-	-	-
1117050	1116774	3.2.1.91	Membrane bound Extracellular (Secreted) with score 8.7	0.442466	0.070723	0.878991	0.135245	40	33	42	137	1.03872	1.0411	0.807857	0.0124074	0.0515939
1131990	1131714	-	Cytoplasmic with score 8.8	1.54007	0.11021	0.932073	0.320027	53	74	17	79	-0.681549	-0.683035	0.673102	0.139394	0.367252
1131991	1131715	-	Membrane bound Mitochondrial with score 6.0	-	-	-	-	1	0	0	2	-	-	-	-	-
36364	36364	-	Membrane bound Vacuolar with score 6.4	0.0188173	0.00185017	0.0408944	0.0256232	1	1	3	3	-	-	-	-	-
1171206	1170930	-	Membrane bound Extracellular (Secreted) with score 5.7	0.117682	0.0307527	0.0894228	0.00144337	7	13	4	11	-	-	-	-	-
1171207	1170931	-	Nuclear with score 7.8	0.110801	0.000980024	0.204928	0.0113615	3	3	3	9	-	-	-	-	-
1171208	1170932	-	Plasma membrane with score 9.4	12.1737	0.032361	22.3336	0.324922	659	778	808	2058	0.803482	0.803581	4.90253	0.00804691	0.0353781
1142358	1142082	-	Plasma membrane with score 7.6	384.073	2.73122	484.917	25.0057	13558	16340	11343	30588	0.279217	0.279219	8.96677	0.522783	0.836397
1182074	1181798	-	Membrane bound Extracellular (Secreted) with score 6.1	50.2407	1.53579	123.254	39.5894	303	343	658	827	1.24167	1.24196	4.04398	0.00905436	0.0392369
1171210	1170934	-	Plasma membrane with score 4.0	113.991	2.74356	247.734	69.319	993	1086	1961	2493	1.13755	1.13764	5.65898	0.0151466	0.0611997
1182075	1181799	-	Membrane bound Mitochondrial with score 4.1	55.0235	8.53926	24.0991	7.30242	1160	1899	293	1333	-1.2519	-1.25205	5.02049	0.002888	0.014368
1204755	1204479	-	Mitochondrial with score 7.5	1.6225	0.214284	0.980602	0.0601673	43	64	23	46	-0.79445	-0.796853	0.416177	0.0712366	0.22127
1149857	1149581	-	Cytoplasmic with score 7.5	0.0121648	0.00251978	-	-	2	3	0	6	-	-	-	-	-
1117058	1116782	-	Cytoplasmic with score 7.9	29.2263	1.79177	12.7506	4.7349	1346	1767	270	1416	-1.27496	-1.27512	5.05235	0.00374514	0.0180783
1084237	1083961	-	Nuclear with score 7.1	0.00879887	0.00468699	0.0288368	0.0130996	1	1	6	3	-	-	-	-	-
36353	36353	-	Nuclear with score 6.7	0.242518	0.0104155	0.133173	0.0517837	16	18	10	9	-	-	-	-	-
1204761	1204485	-	Extracellular (Secreted) with score 7.9	79.1995	2.8382	31.1389	5.25798	1245	1395	403	665	-1.36322	-1.36342	4.80235	0.000135677	0.000903305
1156702	1156426	-	Nuclear with score 5.4	0.256663	0.033296	0.0952015	0.00578283	55	83	20	47	-1.2221	-1.2254	0.625285	0.00219192	0.0112528
170788	170788	-	Cytoplasmic with score 7.3	1.12314	0.0652981	0.38844	0.0968725	44	45	14	20	-1.53759	-1.54505	-0.0350659	0.000664566	0.00384708
1182080	1181804	-	Membrane bound Extracellular (Secreted) with score 6.8	0.87426	0.00675154	0.412461	0.143649	15	17	3	16	-	-	-	-	-
1171220	1170944	-	Cytoplasmic with score 6.5	1.12988	0.21865	0.385942	0.0559058	42	72	15	27	-1.5821	-1.58822	0.266529	0.000381376	0.00232649
1117064	1116788	-	Membrane bound Mitochondrial with score 3.5	1.03149	0.0510716	0.493812	0.104487	57	82	26	43	-1.13689	-1.13995	0.672136	0.00769843	0.0339947
1171222	1170946	-	Plasma membrane with score 9.3	0.859264	0.0294764	0.306441	0.0720341	41	46	16	27	-1.1793	-1.18435	0.0239055	0.00763594	0.0337646
46803	46803	-	Membrane bound Extracellular (Secreted) with score 7.8	0.0652133	0.00974415	0.250187	0.0343342	5	6	11	33	-	-	-	-	-
1182082	1181806	-	Nuclear with score 8.3	53.6361	2.37757	69.1544	7.22835	979	1286	1047	1993	0.333651	0.333681	5.27221	0.448727	0.775277
1117065	1116789	-	Cytoplasmic with score 8.3	7.99351	0.662051	9.21032	0.760278	756	1060	722	1478	0.163943	0.163962	4.85853	0.721141	0.929294
1005913	1005913	-	Membrane bound Golgi with score 5.6	48.2361	2.64494	50.9866	13.9332	354	382	314	441	0.0311509	0.0311573	3.50566	0.950712	0.992394
1162430	1162154	5.4.99.25	Nuclear with score 7.2	11.1358	0.530614	12.3921	0.25502	399	516	320	821	0.127867	0.127897	3.85774	0.780508	0.946889
1171227	1170951	-	Nuclear with score 7.2	56.9794	2.98799	53.8423	5.54804	3003	4012	1843	5708	-0.139031	-0.139036	6.65487	0.762011	0.940382
1182086	1181810	-	Nuclear with score 9.4	23.7063	0.8724	28.333	1.27078	798	1015	658	1715	0.193114	0.193137	4.87623	0.668865	0.910058
1132013	1131737	-	Cytoplasmic with score 5.7	4.97314	0.120235	8.57567	0.345814	136	151	150	401	0.731927	0.732392	2.54618	0.0402698	0.140424
1162433	1162157	-	Plasma membrane with score 5.7	15.7625	0.760005	3.4577	0.500728	744	1002	104	336	-2.2292	-2.2299	3.99813	1.18709e-18	3.77297e-17
1156708	1156432	-	Cytoplasmic with score 6.4	14.2172	0.404105	20.9861	1.71588	900	1159	1038	2130	0.503998	0.504046	5.23351	0.207202	0.487432
1101467	1101191	-	Plasma membrane with score 5.4	331.274	7.58976	117.629	0.47884	19085	23749	4784	11627	-1.55713	-1.55715	8.75933	2.79757e-12	5.18954e-11
1182090	1181814	-	Cytoplasmic with score 8.9	290.264	8.90887	170.45	8.09099	7346	9491	3243	7283	-0.822596	-0.822612	7.6348	0.00874405	0.0380408
1162437	1162161	-	Cytoplasmic with score 5.4	39.7436	0.990596	25.1953	3.03051	773	975	307	963	-0.707523	-0.707644	4.4124	0.0404936	0.141037
1182092	1181816	-	Membrane bound Golgi with score 5.2	124.35	1.75442	114.908	3.0707	3719	4304	2414	5587	-0.166044	-0.166049	6.84549	0.715611	0.927296
196819	196819	-	Membrane bound Mitochondrial with score 3.4	74.973	3.71064	110.328	2.87058	1144	1222	1078	2768	0.500393	0.500434	5.44181	0.190247	0.460393
1162440	1162164	-	Nuclear with score 5.6	26.3583	1.15286	34.4376	2.14155	914	1191	810	2247	0.325883	0.325916	5.16135	0.445525	0.772202
36333	36333	3.1.27.9	Cytoplasmic with score 5.7	17.082	0.93619	21.4217	0.535229	469	624	427	1078	0.277519	0.277572	4.19149	0.526963	0.839172
1182096	1181820	3.1.26.5	Mitochondrial with score 6.8	6.84855	1.3864	7.57778	1.88658	123	218	92	361	0.122522	0.12261	2.42156	0.803364	0.95385
1182097	1181821	-	Cytoplasmic with score 4.0	17.154	0.567853	9.35713	1.43732	538	680	182	586	-0.915342	-0.915583	3.81694	0.004678	0.0219494
1117085	1116809	-	Nuclear with score 7.3	25.8917	0.938844	9.50884	0.210359	2394	2646	603	1399	-1.50047	-1.50059	5.69651	2.96373e-10	4.59286e-09
36329	36329	-	Cytoplasmic with score 5.4	3.83676	0.107481	3.42593	0.123846	243	279	154	364	-0.188917	-0.189011	2.90608	0.677273	0.913403
1132027	1131751	3.1.26.4	Cytoplasmic with score 7.3	3.81434	0.454453	1.26282	0.348865	105	97	26	39	-1.75378	-1.75788	1.05253	3.1223e-05	0.000237504
206311	206311	-	Nuclear with score 6.9	48.1945	3.1419	34.8922	5.01674	1860	1938	1007	1795	-0.521379	-0.521418	5.61803	0.218021	0.505306
1182100	1181824	-	Nuclear with score 7.8	171.837	4.83354	130.169	9.23013	3108	3472	1489	4174	-0.441655	-0.441673	6.43782	0.264013	0.57267
1117087	1116811	-	Cytoplasmic with score 7.7	97.3879	1.68669	66.7275	8.54399	2847	3272	1160	3679	-0.599354	-0.599382	6.26614	0.0976052	0.281613
1171246	1170970	-	Cytoplasmic with score 8.4	85.8657	1.71155	116.568	12.5022	1986	2436	1720	5212	0.40496	0.404978	6.27897	0.321189	0.645223
46788	46788	-	Membrane bound Mitochondrial with score 4.7	0.169949	0.0180773	0.0663214	0.0586796	9	13	1	12	-	-	-	-	-
1162447	1162171	-	Mitochondrial with score 9.6	702.11	32.716	316.097	7.78925	25943	28274	7540	19251	-1.21435	-1.21436	9.20248	9.18782e-07	8.94496e-06
36323	36323	-	Extracellular (Secreted) with score 7.7	0.213439	0.104311	0.314914	0.179981	5	2	2	12	-	-	-	-	-
1182104	1181828	-	Plasma membrane with score 8.6	4.97161	0.0359017	6.27707	0.0342753	207	246	179	454	0.289491	0.289625	2.94036	0.508697	0.826839
1182105	1181829	-	Nuclear with score 8.1	42.0911	2.12809	39.7684	2.73219	2142	2829	1380	3849	-0.140417	-0.140423	6.1586	0.759382	0.939892
196801	196801	-	Plasma membrane with score 6.5	86.801	3.05939	95.7047	15.0372	2454	3179	1642	5515	0.0737516	0.0737547	6.44537	0.873823	0.972865
1142379	1142103	1.4.3.3	Membrane bound Endoplasmic reticulum with score 7.8	1155.17	4.95701	437.823	70.4353	45576	52826	10117	33659	-1.44576	-1.44576	9.99252	4.65108e-08	5.33538e-07
1162452	1162176	-	Nuclear with score 8.8	8.36279	0.64871	7.53554	0.982254	350	490	201	672	-0.202063	-0.202121	3.56464	0.657957	0.907137
1149875	1149599	-	Plasma membrane with score 8.0	4.99388	0.150853	31.5198	5.81296	350	445	1908	3202	2.63593	2.63628	5.43697	1.63163e-16	4.401e-15
1142381	1142105	-	Cytoplasmic with score 9.8	1240.69	7.21804	1328.19	104.809	14203	17120	9698	27855	0.0327934	0.0327937	8.90403	0.943833	0.991011
1132042	1131766	-	Nuclear with score 6.7	10.5497	0.375483	15.828	0.0501764	738	939	796	1928	0.526982	0.527043	4.9519	0.160878	0.407401
1182112	1181836	-	Membrane bound Mitochondrial with score 5.6	26.007	0.173594	28.9565	1.704	2019	2440	1494	4096	0.112637	0.112643	6.13321	0.8069	0.954618
1006058	1006058	-	Nuclear with score 6.1	80.3733	6.99343	94.4987	5.23678	1917	1888	1317	3669	0.159039	0.159048	5.94139	0.727846	0.931401
52032	52032	-	Membrane bound Mitochondrial with score 3.9	11.3181	0.621813	6.05631	0.41039	783	1049	335	714	-0.937886	-0.938057	4.39803	0.00372369	0.0179963
1182115	1181839	-	Cytoplasmic with score 6.3	6.0632	0.144295	21.8486	1.10892	292	329	735	1637	1.78001	1.7804	4.38843	8.78995e-13	1.69024e-11
1132047	1131771	-	Cytoplasmic with score 4.8	11.2787	0.779849	18.9825	4.42868	438	458	590	895	0.699796	0.699938	4.16458	0.119092	0.327601
1162460	1162184	-	Nuclear with score 6.1	7.03076	0.588088	9.1666	0.936077	229	325	204	611	0.329318	0.329444	3.23757	0.44993	0.776466
46775	46775	-	Plasma membrane with score 5.3	9.09516	0.443882	7.43482	0.0909649	327	418	189	475	-0.352827	-0.352953	3.33442	0.407313	0.740434
1117105	1116829	-	Nuclear with score 6.2	36.3721	1.14927	18.067	2.07428	1827	2050	681	1326	-1.06013	-1.06022	5.44645	0.000952981	0.00533413
1132051	1131775	-	Plasma membrane with score 4.7	14.1803	0.125316	13.0952	0.343732	612	716	399	922	-0.173138	-0.173171	4.25181	0.703425	0.9231
1101494	1101218	3.6.4.12	Nuclear with score 4.8	8.04997	0.0560077	19.9865	6.53001	1588	1907	3461	4263	1.19974	1.19979	6.44526	0.0111804	0.0472
1101499	1101223	-	Nuclear with score 7.5	43.5378	0.930592	47.0176	3.99529	2534	2922	1699	4932	0.0472996	0.0473016	6.39324	0.918932	0.984323
36297	36297	-	Mitochondrial with score 5.5	-	-	0.285946	0.0073035	0	1	2	5	-	-	-	-	-
1162468	1162192	-	Membrane bound Endoplasmic reticulum with score 7.8	9.03618	0.575671	10.1952	0.658958	457	511	361	847	0.146856	0.146888	3.95824	0.748233	0.936699
1182127	1181851	-	Membrane bound Mitochondrial with score 8.2	92.8191	9.84455	42.4336	11.9966	1978	2970	508	2263	-1.17827	-1.17835	5.74061	0.00336394	0.0164974
1117117	1116841	-	Nuclear with score 6.8	37.4806	0.878397	28.8856	0.210066	3706	4510	1967	4833	-0.451462	-0.451477	6.7491	0.249511	0.553011
1204910	1204634	-	Plasma membrane with score 3.6	9.85219	0.11509	12.5015	0.495147	1138	1397	1066	2402	0.300827	0.300852	5.42042	0.48839	0.809792
1162472	1162196	-	Membrane bound Endoplasmic reticulum with score 5.8	9.35265	0.501681	9.65235	0.26952	385	430	255	674	-0.0175428	-0.0175477	3.6254	0.970019	0.995397
1162473	1162197	-	Membrane bound Lysosomal with score 5.3	38.5414	1.92298	45.294	6.07802	1302	1673	989	2996	0.181772	0.181785	5.58183	0.688756	0.917035
36289	36289	-	Cytoplasmic with score 6.0	26.7482	0.837041	27.7813	0.61706	954	1026	672	1582	0.0130138	0.0130151	4.92106	0.977659	0.995545
36288	36288	-	Membrane bound Extracellular (Secreted) with score 3.5	10.1596	0.307905	11.4195	0.110788	197	208	154	352	0.14866	0.148737	2.71375	0.745935	0.936348
1142411	1142135	-	Nuclear with score 4.5	1709.71	5.48017	1525.97	89.7532	31264	37249	17927	50505	-0.225258	-0.225259	9.90915	0.614566	0.888251
1101517	1101241	-	Membrane bound Mitochondrial with score 3.9	26.0219	0.434279	21.4153	1.15027	2666	3215	1470	3963	-0.322698	-0.322712	6.32294	0.449347	0.775997
1142414	1142138	-	Nuclear with score 6.7	9.73882	0.361502	7.31914	1.74175	222	288	93	363	-0.456124	-0.456357	2.74012	0.299239	0.61639
1117133	1116857	-	Plasma membrane with score 4.7	1.93201	0.296377	0.759596	0.245007	138	217	63	82	-1.2841	-1.28553	1.93329	0.0081413	0.0356987
1084031	1083755	-	Cytoplasmic with score 6.7	1.70022	0.00961233	1.49926	0.0730833	272	309	163	380	-0.271978	-0.272101	3.02231	0.539009	0.848071
1156729	1156453	1.13.11.5	Membrane bound Peroxisomal with score 9.1	2.51567	0.059972	2.39809	0.332446	133	167	78	247	-0.122126	-0.122215	2.13229	0.791902	0.950173
1156730	1156454	-	Cytoplasmic with score 8.4	21.5899	0.396253	5.68607	0.536009	878	1086	150	439	-1.9616	-1.96209	4.22391	1.50627e-17	4.37951e-16
1171290	1171014	-	Cytoplasmic with score 8.2	0.785226	0.109034	0.42351	0.0442207	23	22	7	16	-	-	-	-	-
1132073	1131797	-	Extracellular (Secreted) with score 7.9	0.446832	0.0687584	0.457322	0.309973	5	7	7	3	-	-	-	-	-
1162479	1162203	2.8.3.5	Membrane bound Mitochondrial with score 7.9	28.4582	0.743895	16.3729	0.675045	1580	1782	594	1560	-0.846651	-0.846731	5.31195	0.00389484	0.0187418
36278	36278	-	Nuclear with score 9.0	7.17774	0.176755	6.82765	1.37999	172	197	88	325	-0.121617	-0.121684	2.43225	0.794895	0.951043
1162480	1162204	1.1.1.85;1.1.1.83	Membrane bound Endoplasmic reticulum with score 5.6	8.12128	0.167365	8.64256	0.245132	893	1017	638	1635	0.0545126	0.054519	4.88593	0.906427	0.981192
1083476	1083200	-	Cytoplasmic with score 6.7	17.9663	0.258556	22.7531	4.42485	1181	1358	1208	1999	0.286516	0.28654	5.41831	0.534856	0.844465
1182143	1181867	-	Membrane bound Mitochondrial with score 7.7	13.7284	0.240932	14.0818	1.13293	1531	1904	1200	2491	-0.0193631	-0.0193647	5.68973	0.96686	0.995397
1142418	1142142	-	Nuclear with score 4.9	72.2754	8.88136	62.4408	13.8478	621	585	409	637	-0.251841	-0.251896	4.08895	0.602936	0.883468
1162483	1162207	-	Mitochondrial with score 9.0	53.947	2.13352	84.0944	1.01202	785	888	818	1978	0.561949	0.562013	4.97607	0.124519	0.338427
1162484	1162208	-	Nuclear with score 6.2	7.69534	0.368427	7.53571	0.417163	681	885	456	1221	-0.103061	-0.103077	4.51382	0.823216	0.959363
1162485	1162209	-	Membrane bound Extracellular (Secreted) with score 5.6	12.9155	0.0865178	14.3074	0.540545	1307	1530	1055	2316	0.103158	0.103166	5.47996	0.82328	0.959363
36270	36270	-	Cytoplasmic with score 8.6	6.36171	0.622254	12.372	1.49275	49	71	74	158	0.797976	0.799143	1.34508	0.0469059	0.159714
1006206	1006206	-	Cytoplasmic with score 7.3	68.5754	2.09507	153.236	5.03906	2904	3287	4556	10382	1.11298	1.11301	7.21441	2.76104e-05	0.000212289
1182147	1181871	-	Plasma membrane with score 8.0	37.1152	0.827193	30.3379	6.81051	4915	6105	2209	8466	-0.359908	-0.359917	7.20991	0.411638	0.744634
52018	52018	-	Plasma membrane with score 4.7	53.4465	1.93241	86.8372	6.32054	1668	1869	1703	4752	0.644303	0.644337	6.10389	0.0564603	0.184202
1006248	1006248	-	Nuclear with score 9.2	84.2432	3.78157	97.833	18.2687	1360	1764	911	3334	0.146308	0.146318	5.63283	0.751439	0.937826
1132086	1131810	-	Plasma membrane with score 6.1	29.8657	0.373297	49.2274	6.0019	684	795	682	2103	0.662908	0.662992	4.85536	0.0564466	0.184202
1101547	1101271	-	Cytoplasmic with score 8.8	2992.17	76.0069	2221.58	41.4759	59734	67150	29541	73912	-0.483235	-0.483236	10.6886	0.210691	0.493043
1171306	1171030	-	Mitochondrial with score 4.6	30.8325	2.30002	20.8886	8.05567	894	1236	283	1536	-0.624334	-0.624419	4.72513	0.205082	0.484316
1083403	1083127	-	Membrane bound Endoplasmic reticulum with score 3.7	5.19585	0.0300431	7.63812	0.671802	972	1192	922	2620	0.487636	0.487681	5.2966	0.203715	0.482458
1117165	1116889	-	Nuclear with score 8.9	6.35257	0.100027	6.60937	0.510919	883	1011	668	1400	-0.00672953	-0.00673097	4.84422	0.988486	0.996776
1083223	1082947	-	Plasma membrane with score 9.5	2.1986	0.172624	3.82037	0.520263	116	117	108	347	0.708441	0.709006	2.23434	0.0681704	0.214011
1171310	1171034	-	Membrane bound Mitochondrial with score 4.5	6.38424	0.334935	3.98132	0.511331	179	236	71	218	-0.749251	-0.749793	2.33076	0.0416784	0.144578
1101556	1101280	-	Membrane bound Extracellular (Secreted) with score 5.7	7.20201	0.543671	5.53358	0.123339	366	372	178	449	-0.434557	-0.434717	3.29843	0.293292	0.609042
1162495	1162219	-	Membrane bound Extracellular (Secreted) with score 4.6	11.6568	0.260908	18.1865	0.708023	442	502	491	1095	0.593401	0.593519	4.17209	0.111982	0.313487
1162496	1162220	-	Nuclear with score 4.5	3.3269	0.182178	2.9456	0.00936923	180	233	120	284	-0.205971	-0.206102	2.55736	0.649187	0.903596
1084091	1083815	-	Membrane bound Mitochondrial with score 4.4	63.7151	2.86821	24.6349	1.06533	3000	3943	871	1981	-1.43396	-1.43404	6.16486	5.83e-09	7.58585e-08
1182158	1181882	-	Membrane bound Extracellular (Secreted) with score 6.3	127.554	6.77905	123.891	9.24999	1696	1833	982	2879	-0.110637	-0.110644	5.6909	0.810405	0.955982
1182159	1181883	-	Nuclear with score 4.3	14.3385	0.416103	9.821	0.952016	665	837	292	868	-0.604309	-0.604424	4.23468	0.0963036	0.279149
1171317	1171041	-	Membrane bound Mitochondrial with score 5.8	3.62541	0.425077	3.12676	0.712895	53	79	27	107	-0.241096	-0.241504	0.906403	0.615161	0.888546
1142439	1142163	-	Plasma membrane with score 6.2	29.4097	2.52561	35.9822	0.573634	696	982	638	1609	0.241975	0.242005	4.7852	0.586906	0.875174
1142440	1142164	-	Nuclear with score 5.5	89.3706	2.20027	87.4018	13.0429	499	629	298	978	-0.0821583	-0.0821742	4.05117	0.859406	0.969248
1117173	1116897	-	Membrane bound Extracellular (Secreted) with score 3.3	26.1327	1.1015	23.1225	0.875339	1265	1637	819	1874	-0.261502	-0.261526	5.32945	0.553859	0.856713
1142442	1142166	-	Cytoplasmic with score 4.7	84.0912	6.91959	44.8473	7.70042	2462	3458	823	2837	-0.966869	-0.966923	6.07106	0.00331168	0.016273
1162502	1162226	-	Nuclear with score 7.7	6.5125	0.113439	35.3158	5.83079	251	311	814	2763	2.39329	2.39378	4.73154	1.44926e-21	5.69433e-20
1142444	1142168	3.2.1.151	Membrane bound Extracellular (Secreted) with score 6.8	17.8102	0.639847	42.4752	7.93335	433	480	568	2012	1.20464	1.20485	4.51794	0.0001176	0.00079408
1156745	1156469	-	Membrane bound Endoplasmic reticulum with score 6.3	88.9346	0.670567	180.688	15.6036	2197	2549	2721	8149	0.95171	0.951744	6.72059	0.000634935	0.00369915
1182166	1181890	-	Cytoplasmic with score 4.9	24.1787	0.673129	17.8029	4.15396	930	1051	357	1394	-0.496823	-0.496891	4.68279	0.239842	0.53952
1142450	1142174	-	Mitochondrial with score 7.5	95.4847	10.8509	137.364	19.3667	878	1322	861	2761	0.471083	0.471126	5.29826	0.251972	0.555846
1101570	1101294	-	Cytoplasmic with score 7.4	32.1573	0.858812	39.6829	1.85331	2963	3319	2349	6265	0.245833	0.245842	6.70292	0.579086	0.870946
1142452	1142176	-	Nuclear with score 8.2	81.9184	0.114747	123.128	5.33148	1578	1851	1607	4170	0.554321	0.554352	6.00268	0.124329	0.338095
1162508	1162232	-	Cytoplasmic with score 6.3	5.7847	0.444656	11.4541	0.55454	296	293	352	939	0.916825	0.917092	3.70099	0.00437377	0.0207463
1101571	1101295	-	Mitochondrial with score 8.4	74.451	2.08824	41.0017	5.46505	2505	2769	1072	1962	-0.885655	-0.885709	5.94909	0.0140073	0.0571986
36244	36244	-	Plasma membrane with score 4.0	0.529785	0.209225	1.64013	0.748361	5	16	9	50	-	-	-	-	-
1149912	1149636	-	Nuclear with score 6.3	22.217	0.654708	34.4635	1.58526	1859	2055	1826	4885	0.566573	0.566601	6.20412	0.114121	0.317338
1142455	1142179	-	Cytoplasmic with score 6.4	2723.52	102.275	1822.74	80.4485	67100	74025	28464	76540	-0.639947	-0.639948	10.78	0.0618779	0.199143
1156750	1156474	-	Cytoplasmic with score 4.0	6.37453	0.258899	9.22726	0.308934	683	863	741	1681	0.494696	0.494759	4.81684	0.20439	0.483368
1142460	1142184	-	Membrane bound Endoplasmic reticulum with score 6.3	117.774	5.71137	442.319	142.855	5067	5501	8526	41398	1.8509	1.85092	8.53065	2.11145e-06	1.96022e-05
1182175	1181899	-	Nuclear with score 4.4	20.4367	1.69055	24.2052	5.39959	566	777	384	1480	0.168349	0.168377	4.42469	0.717451	0.927825
1171335	1171059	-	Membrane bound Golgi with score 6.2	2.76684	0.41922	4.19948	0.0944099	137	121	124	288	0.491299	0.491669	2.26492	0.252024	0.555846
1182176	1181900	-	Nuclear with score 9.0	11.0823	0.221993	10.3086	0.196234	692	851	461	1099	-0.155627	-0.155653	4.47245	0.733174	0.932721
1182177	1181901	-	Cytoplasmic with score 3.4	7.33453	0.0131704	8.13088	0.15734	387	456	312	715	0.12104	0.121071	3.74372	0.792408	0.950173
1132119	1131843	-	Nuclear with score 5.0	22.2064	0.530867	34.2099	2.18258	597	734	611	1699	0.579169	0.579253	4.65051	0.107583	0.30347
1205066	1204790	-	Nuclear with score 6.0	2.44223	0.0630979	2.66302	0.229301	220	252	186	379	0.125059	0.125112	2.91746	0.787134	0.948521
1101587	1101311	3.5.1.5	Cytoplasmic with score 8.5	62.309	1.67158	67.3461	4.43199	5174	6467	3752	10206	0.0526826	0.0526836	7.48415	0.90974	0.982062
1142471	1142195	-	Nuclear with score 7.9	47.9513	1.7537	84.5594	7.21543	1466	1600	1611	4586	0.783886	0.783932	5.98599	0.0112737	0.0474934
1156755	1156479	1.6.2.2	Membrane bound Mitochondrial with score 6.7	228.022	4.09633	164.37	0.611451	7683	8684	3814	9188	-0.508334	-0.508343	7.72374	0.178483	0.439708
1162522	1162246	-	Mitochondrial with score 6.8	1840.82	57.5843	1580.06	101.7	35434	39103	22222	46184	-0.25167	-0.251671	10.0235	0.573238	0.86878
1182183	1181907	-	Mitochondrial with score 4.6	16.2079	0.168043	15.8713	1.67973	751	875	458	1380	-0.0648517	-0.0648605	4.59131	0.888809	0.978756
1162524	1162248	-	Nuclear with score 8.3	38.1129	2.37639	11.9945	1.65326	1195	1636	242	772	-1.72637	-1.72665	4.79454	1.13093e-11	1.99764e-10
1117210	1116934	-	Nuclear with score 5.0	63.1721	3.04275	61.7724	3.28148	2701	2904	1693	4482	-0.0700393	-0.0700423	6.37847	0.879971	0.976448
1162526	1162250	-	Nuclear with score 8.6	9.04751	2.41017	19.2815	5.99086	114	83	170	221	0.984295	0.985117	2.18479	0.0685963	0.215145
1156757	1156481	-	Nuclear with score 3.5	11.2639	0.792061	14.9081	1.41203	925	961	722	2128	0.351989	0.352027	5.03068	0.406389	0.740291
1171346	1171070	-	Mitochondrial with score 7.0	199.384	1.41807	252.461	16.8658	2054	2451	1930	4043	0.279433	0.279446	6.23872	0.525894	0.838674
1149922	1149646	6.1.1.6	Membrane bound Mitochondrial with score 8.2	15.6607	0.0274573	18.6681	2.01047	892	1052	646	1930	0.166467	0.166486	4.96553	0.714634	0.927296
1182188	1181912	-	Membrane bound Endoplasmic reticulum with score 6.2	118.065	6.50724	64.8138	14.9203	3854	5034	1200	4565	-0.932156	-0.93219	6.67338	0.00808206	0.0355013
1156760	1156484	-	Cytoplasmic with score 4.4	22.133	1.01017	20.1531	3.46176	2823	3653	1556	5321	-0.190398	-0.190405	6.5172	0.675495	0.912457
170726	170726	-	Cytoplasmic with score 5.0	46.1147	0.00747106	56.4577	3.64895	4501	5373	3474	10008	0.219186	0.219191	7.33656	0.624695	0.891656
1162533	1162257	-	Nuclear with score 9.3	16.1831	0.326982	14.4692	1.9675	342	428	187	613	-0.201279	-0.201341	3.44587	0.657448	0.906762
1156762	1156486	1.1.1.307	Cytoplasmic with score 7.6	8.24732	0.474708	9.80978	1.00123	236	313	184	552	0.192658	0.192737	3.15381	0.670963	0.910677
1182195	1181919	-	Nuclear with score 7.2	2.40838	0.25381	2.50057	0.0753197	194	188	122	319	-0.00305903	-0.00305986	2.55413	0.995071	0.999346
1117232	1116956	-	Nuclear with score 6.8	12.0061	0.102456	16.6236	1.6228	944	1102	987	1978	0.41941	0.419451	5.1815	0.316276	0.638049
1142487	1142211	-	Cytoplasmic with score 7.9	204.358	7.06766	363.754	43.4225	3484	3862	4667	9078	0.798181	0.798201	7.25486	0.0239317	0.089924
1162537	1162261	-	Membrane bound Extracellular (Secreted) with score 8.7	104.995	1.12646	181.968	15.4569	2383	2841	2664	7410	0.72832	0.728346	6.71428	0.0194591	0.0757418
51992	51992	-	Plasma membrane with score 9.0	41.2439	2.44292	62.6379	4.33393	2524	3381	2707	7391	0.567873	0.567891	6.78604	0.115743	0.32051
1162538	1162262	-	Membrane bound Mitochondrial with score 4.5	251.747	35.4731	140.296	49.8878	5933	9393	1722	8855	-0.914771	-0.914791	7.45368	0.0526725	0.174584
1142489	1142213	-	Membrane bound Endoplasmic reticulum with score 6.5	96.8028	2.33334	125.026	3.57125	1275	1506	1144	2769	0.31642	0.316444	5.56437	0.460813	0.785066
1149930	1149654	-	Plasma membrane with score 9.3	70.5856	3.43736	70.3818	0.584645	2599	2729	1706	4176	-0.0436798	-0.0436817	6.32012	0.925158	0.984738
1082622	1082346	-	Plasma membrane with score 8.3	1.33794	0.0119854	5.29571	1.37175	178	213	362	1473	1.90171	1.90234	3.81241	1.88002e-08	2.29653e-07
1082786	1082510	-	Membrane bound Endoplasmic reticulum with score 7.2	25.0285	0.0407573	34.8309	2.23457	2183	2618	1992	5507	0.426682	0.426699	6.41169	0.284353	0.597944
1205136	1204860	-	Nuclear with score 5.3	2.84553	0.151364	14.6458	0.223255	223	295	837	2079	2.31328	2.3138	4.54637	5.65636e-26	2.88012e-24
36209	36209	-	Membrane bound Mitochondrial with score 2.2	31.2257	0.169579	34.3132	5.6983	1347	1604	846	2877	0.0563698	0.0563744	5.50924	0.903526	0.981082
36208	36208	-	Extracellular (Secreted) with score 9.9	0.331806	0.0740432	0.40093	0.257707	3	7	5	3	-	-	-	-	-
1006573	1006573	-	Cytoplasmic with score 5.4	77.1961	2.12656	72.4991	1.99938	5162	5837	3193	8237	-0.143013	-0.143017	7.31243	0.754955	0.938872
1142498	1142222	-	Extracellular (Secreted) with score 8.1	162.236	0.0303831	210.472	10.1508	3548	4212	3059	8373	0.344635	0.344644	7.05836	0.413188	0.746221
1006587	1006587	3.1.3.16;3.1.3.53	Cytoplasmic with score 7.6	45.8081	5.91758	44.5652	8.53409	1278	2015	804	2924	-0.103806	-0.103814	5.57141	0.825145	0.959582
1082676	1082400	-	Nuclear with score 4.9	95.4422	0.0394596	163.875	4.7307	7177	8576	8855	20197	0.728618	0.728626	8.3066	0.025744	0.0959748
36203	36203	-	Nuclear with score 7.0	38.5032	2.67641	64.0045	2.65767	378	515	489	1091	0.678284	0.678424	4.13306	0.0614649	0.198005
36202	36202	-	Membrane bound Mitochondrial with score 4.7	1.13973	0.0719358	3.92595	0.303893	30	42	84	168	1.66999	1.67316	1.22356	6.49954e-06	5.60635e-05
1117250	1116974	-	Plasma membrane with score 4.2	15.3922	0.259873	17.4423	0.344064	1070	1239	873	1995	0.152953	0.152967	5.20994	0.7379	0.934074
1101641	1101365	-	Nuclear with score 3.9	8.40619	0.0505555	10.1632	0.502591	836	1012	673	1815	0.220941	0.220967	4.92111	0.621252	0.891374
1006639	1006639	-	Cytoplasmic with score 5.1	66.0598	1.72682	60.0542	1.07874	3852	4338	2341	5881	-0.184678	-0.184684	6.8679	0.68358	0.914646
1142505	1142229	-	Vacuolar with score 8.6	174.02	17.7843	293.314	30.1963	2468	3535	2965	8432	0.709868	0.70989	6.89201	0.0357635	0.126792
1171376	1171100	-	Membrane bound Endoplasmic reticulum with score 7.9	0.236904	0.0730112	0.290568	0.124706	13	26	9	53	-	-	-	-	-
1182214	1181938	-	Plasma membrane with score 8.9	5.00813	0.408139	4.48849	0.46797	362	507	273	540	-0.204395	-0.204457	3.61832	0.65617	0.90639
36195	36195	-	Membrane bound Mitochondrial with score 3.9	0.798105	0.107964	0.846389	0.0391106	14	21	12	27	-	-	-	-	-
1182215	1181939	-	Membrane bound Mitochondrial with score 6.4	17.5602	1.44207	15.1236	1.79258	856	861	419	1297	-0.259449	-0.259486	4.58715	0.55956	0.859669
1142507	1142231	-	Membrane bound Mitochondrial with score 5.2	1054.12	0.551827	954.963	118.071	32132	38722	22743	43818	-0.186663	-0.186664	9.9749	0.683525	0.914646
1162554	1162278	4.1.1.37	Membrane bound Peroxisomal with score 9.3	174.667	9.46011	149.28	17.3442	6094	7914	3508	10195	-0.259461	-0.259466	7.59817	0.556643	0.857704
206127	206127	3.5.4.1	Cytoplasmic with score 7.8	136.241	1.34181	50.53	1.64489	1979	2392	524	1210	-1.49619	-1.49633	5.48712	2.26505e-10	3.55428e-09
1006682	1006682	-	Cytoplasmic with score 2.9	238.222	10.7842	211.837	21.2844	9017	11836	5192	15894	-0.227455	-0.227458	8.18602	0.611487	0.886183
1101660	1101384	-	Cytoplasmic with score 6.8	18.173	0.195033	18.5713	2.0316	1497	1766	937	2858	-0.028932	-0.0289339	5.61211	0.950424	0.992394
1101661	1101385	-	Membrane bound Mitochondrial with score 8.3	26.6426	0.299975	33.9825	6.95782	1766	2138	1255	4589	0.281229	0.281244	6.03086	0.528025	0.839657
1162559	1162283	-	Plasma membrane with score 3.8	36.4244	1.28301	44.0598	5.74384	1460	1876	1121	3520	0.225249	0.225263	5.77009	0.615236	0.888546
1156780	1156504	-	Cytoplasmic with score 6.6	11.0849	0.0964835	13.2589	1.3048	1188	1403	1086	2182	0.21927	0.219288	5.41	0.627461	0.892414
1162561	1162285	-	Cytoplasmic with score 5.4	0.172207	0.0623353	2.15835	0.224172	11	6	53	172	3.45582	3.47365	0.692594	2.41688e-16	6.43212e-15
1182225	1181949	-	Nuclear with score 9.4	9.87053	0.0687721	6.70288	0.00136965	513	631	247	600	-0.61263	-0.612787	3.84501	0.0915013	0.268979
1162563	1162287	2.7.7.6	Cytoplasmic with score 7.7	71.5313	0.855328	82.3285	5.29318	1285	1466	978	2572	0.163818	0.163831	5.46768	0.719084	0.928166
1142518	1142242	-	Nuclear with score 6.3	4.52943	0.499234	5.21713	0.933887	27	26	16	57	-	-	-	-	-
1162564	1162288	-	Plasma membrane with score 8.1	61.2951	0.760412	32.2324	0.608889	2442	3019	885	2248	-0.990306	-0.990366	5.95587	0.000202615	0.0013088
1006725	1006725	2.3.1.88	Cytoplasmic with score 7.4	58.1388	2.46565	54.9607	8.83791	1154	1466	657	2200	-0.144538	-0.144551	5.23494	0.752958	0.938217
1162566	1162290	-	Nuclear with score 7.4	25.8074	2.22575	21.6188	4.05669	956	1349	502	1764	-0.301592	-0.301626	4.97178	0.49685	0.818445
1082788	1082512	-	Cytoplasmic with score 9.0	40.5117	1.8888	32.2495	6.6072	3850	5046	2689	4295	-0.377277	-0.377289	6.89088	0.410331	0.743472
46690	46690	-	Mitochondrial with score 6.5	149.872	2.60512	172.762	12.4793	1813	2239	1355	3834	0.13497	0.134977	6.00535	0.76863	0.94209
1171395	1171119	-	Membrane bound Extracellular (Secreted) with score 7.0	74.0189	4.87246	34.6925	5.38671	1482	1989	427	1444	-1.15858	-1.1587	5.24198	0.000101933	0.000696824
1205192	1204916	-	Cytoplasmic with score 4.7	17.4585	0.728099	18.8773	1.86132	1541	1999	1087	3228	0.0521483	0.0521518	5.76466	0.91061	0.982261
1062376	1062100	-	Cytoplasmic with score 6.0	4.68362	0.166698	7.53601	1.30358	629	803	857	1474	0.644108	0.644192	4.79425	0.119867	0.328918
1149953	1149677	-	Cytoplasmic with score 7.1	3.15338	0.0147191	4.20441	0.290525	329	378	271	782	0.346252	0.346354	3.60886	0.416355	0.747303
1162572	1162296	-	Endoplasmic reticulum with score 5.4	9.48371	0.486305	30.2764	6.7966	259	347	758	1147	1.6399	1.64028	4.23382	3.06492e-05	0.000233495
1156788	1156512	-	Plasma membrane with score 3.1	10.7777	0.469032	8.66397	0.58093	1582	2067	989	2102	-0.367816	-0.367843	5.61152	0.385997	0.721755
1132182	1131906	-	Membrane bound Extracellular (Secreted) with score 7.9	4.81028	0.205913	19.854	1.04807	197	247	540	1487	1.97745	1.97801	4.0527	7.60464e-18	2.27229e-16
1171402	1171126	-	Plasma membrane with score 8.2	6.37282	0.00186088	8.93383	0.585045	584	701	618	1316	0.453464	0.453534	4.53027	0.264681	0.57337
1156791	1156515	-	Nuclear with score 6.9	3.15821	0.152456	4.24727	0.537895	335	364	327	628	0.338357	0.338455	3.59623	0.446117	0.772825
1182241	1181965	-	Mitochondrial with score 8.4	28.8829	0.0936404	26.6265	1.11165	1278	1495	865	1888	-0.154922	-0.154936	5.31967	0.734817	0.933373
1156792	1156516	-	Cytoplasmic with score 9.2	20.2553	0.757593	18.5671	1.26344	979	1083	560	1567	-0.179067	-0.179089	4.88288	0.69304	0.918016
1117311	1117035	-	Nuclear with score 6.5	0.207533	0.0310217	0.420852	0.0153631	11	17	16	41	-	-	-	-	-
1142533	1142257	-	Mitochondrial with score 8.6	730.765	6.64266	632.208	16.9726	23246	28073	14004	35111	-0.248251	-0.248252	9.48095	0.5754	0.869105
1083102	1082826	5.99.1.2	Nuclear with score 9.3	19.6002	0.269665	30.7736	0.659417	1816	2047	1884	4791	0.594871	0.5949	6.20124	0.0891995	0.263923
1132189	1131913	-	Membrane bound Peroxisomal with score 7.2	13.4916	0.20537	12.2648	0.756652	502	576	301	805	-0.171222	-0.171261	3.95161	0.70641	0.923672
1132190	1131914	-	Nuclear with score 6.0	0.0377479	0.0154673	0.0524857	0.0141751	2	1	1	5	-	-	-	-	-
1162581	1162305	-	Nuclear with score 7.6	22.4846	0.661745	22.4272	0.88249	945	1088	666	1530	-0.0513997	-0.051406	4.92341	0.911876	0.982353
1117321	1117045	-	Membrane bound Mitochondrial with score 5.2	15.172	0.321552	16.1147	0.875353	1172	1491	869	2319	0.0575132	0.0575182	5.35906	0.901342	0.981082
1117326	1117050	-	Membrane bound Mitochondrial with score 9.1	46.3468	3.98323	53.3458	4.46262	1368	1929	1081	3193	0.147341	0.147351	5.70642	0.747833	0.936348
1205251	1204975	-	Membrane bound Mitochondrial with score 7.3	16.9252	0.946139	30.8402	1.89191	443	576	539	1482	0.777907	0.778044	4.38504	0.0149931	0.0607022
1171415	1171139	2.7.4.3	Membrane bound Mitochondrial with score 8.1	76.9746	0.408895	25.279	0.100109	1736	2043	391	965	-1.6632	-1.66339	5.23698	3.57812e-14	7.88292e-13
1101718	1101442	-	Nuclear with score 4.2	17.8953	0.292285	18.0193	2.10835	819	1020	521	1609	-0.0336414	-0.0336452	4.77985	0.942352	0.991011
1083298	1083022	-	Cytoplasmic with score 4.3	72.3225	0.492113	80.7442	0.0331934	5211	6273	4104	9926	0.115246	0.115248	7.49934	0.802558	0.953742
1006858	1006858	-	Nuclear with score 9.4	2079.13	25.8245	2064.36	161.299	38400	45493	29898	58368	-0.0287192	-0.0287193	10.2957	0.950994	0.992394
1101724	1101448	-	Cytoplasmic with score 6.0	21.3562	1.27628	22.1101	2.05732	3113	4142	2147	6268	-0.0134068	-0.0134072	6.7649	0.977034	0.995526
36151	36151	-	Membrane bound Mitochondrial with score 4.2	1.35123	0.0238962	2.17775	0.0282714	68	83	75	191	0.620338	0.621111	1.56306	0.115493	0.320126
36150	36150	-	Membrane bound Mitochondrial with score 6.1	4.38089	0.456678	4.10362	0.0956985	96	153	73	176	-0.170104	-0.170285	1.84216	0.714874	0.927296
1171422	1171146	-	Nuclear with score 8.9	40.6935	1.92585	67.8693	2.39637	1093	1428	1376	3119	0.685497	0.685547	5.63293	0.0462056	0.157922
36148	36148	-	Membrane bound Mitochondrial with score 6.3	16.4381	0.412925	11.0255	1.70987	375	458	225	383	-0.523774	-0.523957	3.42713	0.231039	0.526792
1101728	1101452	-	Cytoplasmic with score 9.1	18.8688	1.24786	14.9028	2.73782	1096	1478	537	1848	-0.383452	-0.383491	5.09741	0.368347	0.702082
1182258	1181982	-	Nuclear with score 9.2	26.3809	0.663297	30.0264	8.39052	1128	1418	671	2895	0.141484	0.141496	5.33773	0.76546	0.9416
171196	171196	-	Cytoplasmic with score 5.3	13.0381	0.17119	9.97269	1.51121	587	701	275	898	-0.395604	-0.395684	4.10182	0.345635	0.674508
1171427	1171151	-	Nuclear with score 8.3	3946.63	166.775	3980.25	729.023	39635	45290	31173	55133	-0.0471657	-0.0471658	10.3065	0.920232	0.984506
1142553	1142277	-	Membrane bound Mitochondrial with score 9.5	821.88	37.5563	850.068	103.553	19801	21703	15102	29648	-0.000320453	-0.000320456	9.2995	0.999453	1
36143	36143	-	Membrane bound Extracellular (Secreted) with score 7.3	0.367753	0.0905404	0.295056	0.0540674	17	13	7	23	-	-	-	-	-
1162595	1162319	-	Plasma membrane with score 8.8	4.61232	0.175531	8.87263	1.60048	329	419	377	1306	0.89234	0.892548	4.01268	0.00974372	0.0417349
1101729	1101453	-	Membrane bound Golgi with score 9.0	73.1318	3.51872	113.967	9.36565	2111	2777	2159	6393	0.574447	0.574469	6.51823	0.113066	0.315284
1162597	1162321	-	Nuclear with score 9.4	11.9324	0.31516	4.01168	0.168103	351	437	81	221	-1.5898	-1.59066	2.99749	3.20389e-09	4.30347e-08
51958	51958	-	Nuclear with score 8.3	26.3298	0.500912	28.7499	3.93303	1108	1324	929	1773	0.0537473	0.0537519	5.23163	0.908344	0.98124
1142557	1142281	-	Cytoplasmic with score 7.4	118.792	6.19589	41.0126	5.90017	4529	4841	875	2924	-1.58293	-1.583	6.56973	9.70246e-10	1.41358e-08
1117344	1117068	3.6.1.23	Cytoplasmic with score 4.2	71.3538	0.937679	81.2741	11.179	1405	1684	970	3105	0.139035	0.139045	5.61751	0.761944	0.940382
1142558	1142282	2.7.1.35	Cytoplasmic with score 7.3	125.568	0.610432	57.8084	3.46243	4622	5488	1423	3842	-1.15103	-1.15107	6.79405	1.72898e-06	1.62174e-05
1142561	1142285	-	Plasma membrane with score 5.3	122.957	1.55282	154.995	2.28765	4020	4918	3626	8573	0.283446	0.283453	7.22681	0.516017	0.8325
1132215	1131939	-	Cytoplasmic with score 4.3	12.2686	0.564795	13.2153	0.629908	851	1115	700	1555	0.0537677	0.0537734	4.91994	0.907842	0.98124
1182271	1181995	-	Nuclear with score 8.8	32.5617	1.90323	28.808	6.45822	896	1212	452	1726	-0.256138	-0.256168	4.86611	0.573443	0.868825
1162604	1162328	-	Membrane bound Mitochondrial with score 8.1	6.23503	0.0852173	7.66602	0.701614	289	331	225	647	0.2651	0.265192	3.37577	0.548314	0.853694
1205309	1205033	-	Nuclear with score 9.6	33.2573	0.706197	25.4907	5.79841	1398	1578	567	2181	-0.432227	-0.432266	5.2966	0.313623	0.634494
1171442	1171166	-	Plasma membrane with score 5.3	8.34252	0.299	8.41921	0.872662	105	122	63	197	-0.0390736	-0.0391002	1.7786	0.933918	0.986835
1142566	1142290	-	Extracellular (Secreted) with score 4.5	68.9405	1.69917	72.461	5.45412	582	730	468	977	0.0104688	0.0104694	4.31954	0.982055	0.995545
1142567	1142291	-	Extracellular (Secreted) with score 8.3	39.4526	1.70289	41.106	5.68182	263	347	173	558	0.0118414	0.0118492	3.21122	0.979548	0.995545
51955	51955	-	Extracellular (Secreted) with score 7.0	11.2057	0.0980294	7.4119	0.251517	116	135	55	124	-0.665321	-0.666123	1.66497	0.0884508	0.262228
1142568	1142292	3.1.1.31	Membrane bound Mitochondrial with score 5.6	220.821	2.47685	168.053	25.4583	5392	6282	2401	7925	-0.450462	-0.450473	7.25807	0.264133	0.572778
196559	196559	-	Nuclear with score 7.5	6.30473	0.301461	9.94213	0.373627	266	349	296	776	0.605365	0.605552	3.55346	0.100048	0.286837
1205336	1205060	-	Membrane bound Vacuolar with score 4.5	10.3913	0.280018	17.6234	2.16468	1592	1984	1686	5222	0.700508	0.700544	6.14735	0.0365932	0.129274
1117358	1117082	-	Membrane bound Mitochondrial with score 5.0	6.87186	0.0560879	9.824	0.967549	558	677	612	1226	0.457999	0.458072	4.47514	0.268105	0.578026
1142572	1142296	-	Membrane bound Mitochondrial with score 6.6	184.893	4.94176	260.785	43.8936	2008	2253	2343	3921	0.501681	0.501704	6.2878	0.248436	0.551713
1171449	1171173	-	Nuclear with score 8.0	44.8567	2.83183	35.8992	4.98316	4173	5657	2134	6902	-0.379339	-0.379349	7.03119	0.367557	0.701245
1142576	1142300	-	Membrane bound Extracellular (Secreted) with score 9.3	151.165	11.8451	809.648	16.8266	2871	2959	10166	23970	2.37524	2.37528	8.10132	6.51667e-28	3.63332e-26
1117362	1117086	3.6.4.12	Nuclear with score 9.3	1.99839	0.0201802	3.61169	0.0983597	208	240	245	630	0.768161	0.768469	3.20582	0.0230485	0.087329
1171452	1171176	-	Extracellular (Secreted) with score 8.6	0.243942	0.168964	0.244664	0.0732028	4	15	4	15	-	-	-	-	-
1182284	1182008	-	Extracellular (Secreted) with score 8.0	44.3548	4.7834	26.693	1.38997	959	923	340	939	-0.785225	-0.785352	4.50779	0.0208731	0.080368
1182285	1182009	-	Cytoplasmic with score 7.5	309.326	4.55913	257.089	52.3095	9019	10927	4366	15298	-0.310254	-0.310258	8.08928	0.478822	0.801569
1182286	1182010	-	Cytoplasmic with score 5.7	32.6386	0.902082	56.0418	8.86268	556	689	859	1391	0.813976	0.814092	4.69981	0.0480564	0.162632
1101757	1101481	-	Membrane bound Mitochondrial with score 2.9	16.6691	0.0958181	18.6797	2.92274	1187	1402	779	2627	0.119123	0.119133	5.35333	0.796248	0.951878
1182288	1182012	3.1.1.89	Membrane bound Mitochondrial with score 9.2	20.4423	0.0665224	20.1746	1.13299	896	1046	570	1541	-0.0903392	-0.0903503	4.83589	0.845029	0.965521
[truncated: 9,912 more rows]
