# Supplementary material for: Aspergillus niger citrate exporter revealed by comparison of two alternative citrate producing conditions
Source: FEMS Microbiol Lett. 2019 Apr 10;366(7):fnz071. doi: 10.1093/femsle/fnz071 (PMC6502548; doi:10.1093/femsle/fnz071)
Supplement: Supplemental Files [file fnz071_supplemental_files.zip › Supplementary_Data_2.xlsx]

## Sheet: DE_full
ATCC 1015 reference		Prediction results			DE analysis NW305 ++Fe arginine vs NW305 -Fe arginine					DE analysis NW186 -Fe arginine vs NW305 -Fe arginine					DE analysis NW186 +Fe citrulline vs NW186 +Fe arginine
transcriptId	proteinId	EC number	IPR	protein localisation (most probable)	logFC	unshrunk.logFC	logCPM	PValue	FDR	logFC	unshrunk.logFC	logCPM	PValue	FDR	logFC	unshrunk.logFC	logCPM	PValue	FDR
1100036	1099760	-	Pyridoxal phosphate-dependent enzyme, beta subunit	Cytoplasmic with score 8.8	8.78574	8.78711	9.77936	4.52264e-162	6.09846e-159	4.00483	4.00603	4.92039	7.39159e-06	0.000121753	7.81328	7.81364	10.6363	1.34463e-208	6.70969e-205
1091434	1091158	-	#N/A	Plasma membrane with score 9.1	-1.62685	-1.62881	1.96206	6.60036e-05	0.000361793	2.12068	2.12136	3.77949	5.46326e-08	1.37353e-06	6.345	6.34685	6.80525	2.8453e-101	1.41981e-98
1115643	1115367	-	Tetracycline resistance protein, TetB	Plasma membrane with score 6.6	7.17361	7.17503	8.12485	6.4156e-127	1.83506e-124	2.57166	2.57275	3.57926	0.000193481	0.00232588	6.05014	6.05056	8.63317	1.03968e-139	1.297e-136
1182912	1182636	-	#N/A	Plasma membrane with score 4.9	-11.0876	-11.0972	9.26538	2.30479e-206	2.17549e-202	-	-	-	-	-	5.93333	5.93353	9.58893	4.20698e-58	6.26651e-56
1219716	1219440	-	6-phosphogluconate dehydrogenase, NAD-binding	Membrane bound Mitochondrial with score 7.5	-	-	-	-	-	-	-	-	-	-	5.81923	5.85179	2.17337	7.82116e-49	9.29228e-47
1157032	1156756	-	#N/A	Nuclear with score 8.5	-3.14152	-3.14493	2.82433	4.34466e-09	4.50156e-08	-	-	-	-	-	5.70126	5.70285	6.36821	3.17595e-127	2.43815e-124
1134329	1134053	-	#N/A	Cytoplasmic with score 7.6	-1.71287	-1.71541	1.71973	6.09834e-06	4.11159e-05	2.07102	2.07181	3.51045	2.20674e-11	9.67553e-10	5.45654	5.46589	3.57443	1.06804e-41	1.0249e-39
1141861	1141585	-	Cellulose-binding region, fungal	Extracellular (Secreted) with score 9.7	1.21022	1.21063	3.67829	0.00158701	0.00616959	-	-	-	-	-	5.43154	5.43395	5.50643	1.46446e-125	1.04395e-122
48025	48025	-	#N/A	Nuclear with score 7.2	-	-	-	-	-	-	-	-	-	-	5.3696	5.38167	3.12862	7.15774e-70	1.66126e-67
1119674	1119398	-	#N/A	Cytoplasmic with score 8.3	-2.83222	-2.83595	2.3842	2.40417e-06	1.73229e-05	-	-	-	-	-	5.36441	5.36588	6.15451	4.21075e-129	3.50194e-126
1176751	1176475	-	#N/A	Extracellular (Secreted) with score 9.9	-2.73045	-2.73637	1.60496	7.17146e-10	8.11648e-09	-1.88286	-1.88556	1.56259	0.000249222	0.00288146	5.28116	5.30264	2.21339	3.84347e-17	1.08355e-15
1152773	1152497	-	Fructosamine kinase	Golgi with score 8.3	-	-	-	-	-	-	-	-	-	-	5.27064	5.29092	2.30007	5.30481e-27	2.83112e-25
1181059	1180783	-	#N/A	Mitochondrial with score 7.3	-2.28267	-2.2842	3.07569	0.00110167	0.0044822	-	-	-	-	-	5.14044	5.14145	6.46184	2.88374e-30	1.69293e-28
1134310	1134034	-	#N/A	Membrane bound Extracellular (Secreted) with score 7.7	-	-	-	-	-	-	-	-	-	-	5.08918	5.09442	4.04563	1.36431e-66	2.95996e-64
1127969	1127693	-	#N/A	Membrane bound Peroxisomal with score 7.9	-3.34479	-3.34719	3.55359	1.40263e-18	3.01582e-17	-	-	-	-	-	5.07798	5.07979	5.56253	6.83393e-25	3.27897e-23
1164607	1164331	-	#N/A	Membrane bound Mitochondrial with score 5.2	-2.11082	-2.1122	3.03971	1.82077e-06	1.33227e-05	-	-	-	-	-	5.05993	5.06101	6.28589	1.27521e-67	2.89241e-65
192085	192085	-	#N/A	Cytoplasmic with score 5.0	-	-	-	-	-	-	-	-	-	-	4.92525	4.93063	3.85396	7.75079e-24	3.5483e-22
1160105	1159829	-	Major facilitator superfamily MFS-1	Membrane bound Lysosomal with score 9.0	-5.93004	-5.93029	9.41114	4.48885e-59	3.81714e-57	-4.06543	-4.06549	9.30589	1.29803e-48	1.17809e-45	4.82903	4.84244	2.44754	4.50072e-46	4.93595e-44
1131772	1131496	-	#N/A	Membrane bound Extracellular (Secreted) with score 3.2	-2.50292	-2.51163	0.860352	7.99809e-05	0.000430165	-	-	-	-	-	4.82598	4.83023	4.07993	2.67676e-45	2.87248e-43
1188040	1187764	-	#N/A	Mitochondrial with score 6.6	-2.90541	-2.91365	1.35925	1.88757e-06	1.37688e-05	-	-	-	-	-	4.66232	4.66487	4.65992	3.64074e-71	9.08366e-69
1181430	1181154	-	#N/A	Cytoplasmic with score 3.5	-1.57459	-1.57547	3.05438	0.00578684	0.0191202	-	-	-	-	-	4.64739	4.648	6.72202	7.23138e-110	4.51057e-107
1182911	1182635	-	#N/A	Membrane bound Extracellular (Secreted) with score 6.6	-8.22073	-8.22187	9.46545	6.38264e-142	2.51024e-139	-	-	-	-	-	4.63694	4.637	10.1946	2.22695e-78	6.73483e-76
1184491	1184215	-	#N/A	Mitochondrial with score 7.9	-2.08856	-2.09788	0.32267	5.7658e-05	0.000321271	4.56216	4.56474	4.3705	2.25174e-20	2.65413e-18	4.62695	4.62704	9.37723	5.15978e-74	1.43041e-71
1142245	1141969	-	#N/A	Membrane bound Extracellular (Secreted) with score 7.8	-2.84571	-2.84838	2.84913	1.56537e-13	2.387e-12	-	-	-	-	-	4.54199	4.54401	4.87826	2.388e-56	3.26469e-54
1159147	1158871	-	Major facilitator superfamily MFS-1	Plasma membrane with score 8.8	-1.52314	-1.52779	0.689951	0.00122018	0.00489887	3.28354	3.28556	3.43606	4.58985e-21	5.78577e-19	4.5381	4.54018	4.82065	4.79765e-63	8.70555e-61
1162309	1162033	-	#N/A	Plasma membrane with score 5.9	-1.2896	-1.29078	2.24655	0.0072396	0.0232747	-	-	-	-	-	4.44824	4.45684	2.70633	7.57384e-41	7.13084e-39
1145500	1145224	-	Methyltransferase type 12	Lysosomal with score 4.4	1.51279	1.51352	3.23614	0.000248227	0.00118995	-	-	-	-	-	4.29567	4.30125	3.16321	7.53845e-57	1.07477e-54
1000234	1000234	-	Zinc finger, C2H2-type	Extracellular (Secreted) with score 8.0	-	-	-	-	-	-	-	-	-	-	4.21663	4.23322	1.53751	4.76805e-33	3.32763e-31
1168410	1168134	-	FAD linked oxidase, N-terminal	Cytoplasmic with score 6.6	-	-	-	-	-	-	-	-	-	-	4.17806	4.18934	2.03818	2.64645e-32	1.78457e-30
127791	127791	-	#N/A	Cytoplasmic with score 6.4	-	-	-	-	-	-	-	-	-	-	4.13353	4.18529	-0.107764	7.90637e-16	1.98755e-14
1159140	1158864	-	Amino acid permease-associated region	Membrane bound Vacuolar with score 7.3	-1.1682	-1.16852	3.98354	0.00962056	0.0298614	1.91669	1.91686	5.53441	2.96017e-09	9.0156e-08	4.11095	4.1116	6.05467	3.6458e-38	3.00703e-36
1160564	1160288	-	Peptidase aspartic, catalytic	Plasma membrane with score 5.8	-	-	-	-	-	-	-	-	-	-	4.06872	4.07328	3.22706	1.80711e-53	2.37302e-51
1102243	1101967	-	#N/A	Plasma membrane with score 8.8	-2.3317	-2.33325	3.11916	6.79076e-11	8.34609e-10	-	-	-	-	-	4.05353	4.05424	5.89711	1.87736e-25	9.36805e-24
1108438	1108162	-	#N/A	Plasma membrane with score 7.3	-	-	-	-	-	2.13591	2.13621	4.99387	4.43991e-13	2.44866e-11	3.99122	3.9917	6.38462	4.6586e-62	8.30228e-60
1170826	1170550	-	#N/A	Extracellular (Secreted) with score 9.3	-	-	-	-	-	-	-	-	-	-	3.97602	3.9764	6.72051	1.54187e-80	5.12929e-78
45518	45518	-	#N/A	Extracellular (Secreted) with score 9.6	-	-	-	-	-	-1.65605	-1.65738	2.28095	0.000141444	0.00175855	3.95357	3.97582	0.829347	1.08353e-12	2.07158e-11
1185811	1185535	-	#N/A	Membrane bound Extracellular (Secreted) with score 8.6	-	-	-	-	-	-	-	-	-	-	3.92221	3.96089	0.0863416	1.24053e-13	2.56324e-12
194603	194603	-	#N/A	Extracellular (Secreted) with score 9.1	-	-	-	-	-	-	-	-	-	-	3.91014	3.91402	3.3069	1.57443e-26	8.18374e-25
1130465	1130189	-	Alpha/beta hydrolase fold-1	Plasma membrane with score 4.7	-	-	-	-	-	-	-	-	-	-	3.90622	3.92259	1.25278	5.42158e-27	2.87543e-25
37474	37474	-	Isochorismatase hydrolase	Mitochondrial with score 4.6	5.77505	5.81424	1.94222	9.30764e-36	4.1441e-34	-	-	-	-	-	3.90098	3.90295	4.2661	1.74056e-38	1.48468e-36
1116717	1116441	-	Alcohol dehydrogenase, zinc-binding	Cytoplasmic with score 7.4	-	-	-	-	-	-	-	-	-	-	3.89956	3.90389	3.13778	4.42175e-19	1.46608e-17
1018874	1018874	-	Zinc finger, RING-type	Extracellular (Secreted) with score 9.0	-	-	-	-	-	-	-	-	-	-	3.85446	3.85477	6.91251	1.83886e-72	4.70559e-70
1166555	1166279	-	#N/A	Cytoplasmic with score 8.2	-	-	-	-	-	-	-	-	-	-	3.84383	3.85457	1.77846	4.69508e-20	1.6855e-18
1175934	1175658	-	#N/A	Extracellular (Secreted) with score 8.8	-	-	-	-	-	-	-	-	-	-	3.84223	3.84628	3.16703	1.15842e-40	1.08047e-38
1116519	1116243	-	Copper amine oxidase, C-terminal	Peroxisomal with score 8.1	0.83606	0.836155	5.1327	0.012947	0.0383693	-	-	-	-	-	3.83361	3.83376	7.96443	6.95421e-88	2.66935e-85
1134435	1134159	-	Iron permease FTR1	Plasma membrane with score 7.7	-2.37741	-2.38413	1.07806	3.68204e-09	3.83184e-08	2.10496	2.10611	3.00263	2.36125e-10	8.57227e-09	3.80643	3.81305	2.42514	3.97912e-38	3.25505e-36
1143169	1142893	-	#N/A	Extracellular (Secreted) with score 6.3	-1.78378	-1.7838	9.1696	1.93385e-09	2.07663e-08	-	-	-	-	-	3.80518	3.80556	6.5367	7.72695e-42	7.48689e-40
1106492	1106216	-	K+ potassium transporter	Plasma membrane with score 9.0	1.37615	1.37657	3.84994	0.000450597	0.00201668	-1.14601	-1.14678	2.38995	0.00195512	0.0170622	3.77982	3.78119	4.66153	8.71455e-65	1.64097e-62
1163226	1162950	-	#N/A	Membrane bound Endoplasmic reticulum with score 5.7	-	-	-	-	-	-	-	-	-	-	3.76792	3.79586	0.372358	5.14487e-16	1.32677e-14
1186123	1185847	-	#N/A	Nuclear with score 5.5	-3.38799	-3.38866	5.40487	1.94469e-48	1.30184e-46	1.09574	1.09578	6.75334	0.000133854	0.00167567	3.76197	3.76221	7.16047	1.13292e-38	9.83178e-37
1126752	1126476	-	#N/A	Plasma membrane with score 8.8	-	-	-	-	-	-	-	-	-	-	3.75949	3.76083	4.66993	2.43265e-50	3.03472e-48
1107788	1107512	-	Cytochrome P450, E-class, group I	Membrane bound Golgi with score 8.5	-	-	-	-	-	-	-	-	-	-	3.7522	3.75373	4.47551	2.66794e-43	2.74496e-41
1168066	1167790	-	#N/A	Membrane bound Mitochondrial with score 5.7	-2.48892	-2.49551	1.25473	0.00170673	0.00658358	-	-	-	-	-	3.75199	3.75434	3.86131	4.60888e-48	5.28697e-46
170838	170838	-	#N/A	Membrane bound Extracellular (Secreted) with score 5.0	-	-	-	-	-	-	-	-	-	-	3.74697	3.76625	0.882871	3.66421e-13	7.22703e-12
1128145	1127869	-	Oligopeptide transporter OPT superfamily	Plasma membrane with score 8.4	-	-	-	-	-	-	-	-	-	-	3.744	3.74513	4.91284	6.07941e-71	1.47982e-68
1107713	1107437	-	#N/A	Membrane bound Endoplasmic reticulum with score 6.7	1.36552	1.36588	4.08834	0.000313823	0.00146642	-1.22721	-1.22792	2.60949	0.00618596	0.0458317	3.74339	3.7458	3.81922	4.63435e-54	6.16677e-52
1143912	1143636	-	#N/A	Mitochondrial with score 7.2	-	-	-	-	-	-	-	-	-	-	3.74028	3.74068	6.39296	2.08686e-47	2.3401e-45
1146165	1145889	-	#N/A	Mitochondrial with score 5.5	1.70884	1.70934	4.01786	1.75652e-05	0.000108294	-1.67168	-1.67314	2.16977	3.56441e-06	6.29388e-05	3.72707	3.73643	1.85033	5.47998e-22	2.27876e-20
1136671	1136395	-	Tetracycline resistance protein, TetB	Membrane bound Vacuolar with score 8.2	2.60864	2.61628	1.09201	3.19143e-09	3.34663e-08	-	-	-	-	-	3.7198	3.74537	0.441264	5.02452e-16	1.29909e-14
1187445	1187169	-	#N/A	Extracellular (Secreted) with score 5.1	-1.65517	-1.65625	2.89746	0.000761054	0.00323148	-	-	-	-	-	3.70924	3.71216	3.51051	1.72662e-20	6.40581e-19
1130360	1130084	-	Terpenoid synthase	Cytoplasmic with score 6.4	-1.45351	-1.45364	5.67586	5.20218e-07	4.11251e-06	-	-	-	-	-	3.70191	3.70519	3.32042	7.46283e-19	2.42603e-17
1200515	1200239	-	NmrA-like	Mitochondrial with score 8.7	1.51345	1.5141	3.3938	7.55626e-05	0.0004092	-	-	-	-	-	3.69937	3.70146	3.97203	2.25481e-30	1.36382e-28
1009298	1009298	-	#N/A	Extracellular (Secreted) with score 3.0	6.29508	6.29539	9.4339	7.56004e-101	1.3464e-98	4.72911	4.72939	7.73791	1.34789e-23	2.14622e-21	3.69049	3.69051	11.2717	4.07014e-27	2.19567e-25
1144654	1144378	3.1.1.74	Cutinase	Membrane bound Extracellular (Secreted) with score 6.7	-	-	-	-	-	-	-	-	-	-	3.67794	3.68252	2.85002	1.7139e-07	1.83134e-06
1184123	1183847	-	#N/A	Membrane bound Extracellular (Secreted) with score 4.3	-	-	-	-	-	-	-	-	-	-	3.64159	3.65688	1.07101	1.83519e-13	3.70005e-12
1025325	1025325	-	#N/A	Membrane bound Extracellular (Secreted) with score 7.9	-	-	-	-	-	-	-	-	-	-	3.63402	3.65202	0.842258	2.0852e-16	5.57917e-15
1216774	1216498	-	FAD linked oxidase, N-terminal	Plasma membrane with score 5.1	-	-	-	-	-	-	-	-	-	-	3.63238	3.63383	4.42871	1.02533e-29	5.94929e-28
1178650	1178374	3.2.1.67	Glycoside hydrolase, family 28	Extracellular (Secreted) with score 8.0	-	-	-	-	-	-	-	-	-	-	3.618	3.64843	0.121261	6.33446e-14	1.36246e-12
1136621	1136345	-	Nitrilase/cyanide hydratase and apolipoprotein N-acyltransferase	Membrane bound Lysosomal with score 3.2	-	-	-	-	-	-	-	-	-	-	3.61	3.63342	0.427846	1.23573e-09	1.7618e-08
1180123	1179847	-	Amine oxidase	Plasma membrane with score 4.5	-1.99001	-1.99495	1.0884	7.98134e-07	6.13985e-06	1.98436	1.98552	2.85112	1.16008e-09	3.84266e-08	3.59475	3.59913	2.80379	5.98579e-34	4.36045e-32
1118605	1118329	-	Exonuclease, RNase T and DNA polymerase III	Extracellular (Secreted) with score 5.9	-	-	-	-	-	-	-	-	-	-	3.58495	3.59515	1.61643	3.10773e-12	5.74354e-11
1082663	1082387	-	#N/A	Plasma membrane with score 8.8	-	-	-	-	-	-	-	-	-	-	3.57876	3.59571	0.898782	1.13538e-13	2.35084e-12
1175940	1175664	-	#N/A	Membrane bound Mitochondrial with score 4.3	-	-	-	-	-	-	-	-	-	-	3.53679	3.54809	1.37646	3.24286e-11	5.49469e-10
1142960	1142684	-	#N/A	Membrane bound Extracellular (Secreted) with score 7.0	-	-	-	-	-	-	-	-	-	-	3.53528	3.53592	5.50579	2.59581e-66	5.51196e-64
1188370	1188094	-	#N/A	Cytoplasmic with score 6.0	-	-	-	-	-	1.43276	1.43332	3.25966	0.000305902	0.00341917	3.52187	3.52485	3.28757	2.86809e-17	8.2016e-16
1158928	1158652	-	Cytochrome P450	Membrane bound Mitochondrial with score 7.1	-	-	-	-	-	-	-	-	-	-	3.50229	3.5036	4.44942	7.54577e-25	3.60319e-23
1212606	1212330	-	Protein kinase-like	Cytoplasmic with score 8.5	-3.03232	-3.04299	1.11339	3.57096e-12	4.94227e-11	-	-	-	-	-	3.48392	3.48562	4.05196	2.10796e-22	8.99037e-21
1161004	1160728	3.2.1.4	Glycoside hydrolase, family 61	Membrane bound Extracellular (Secreted) with score 8.6	1.18818	1.18848	4.08358	0.000221401	0.00107279	-	-	-	-	-	3.45817	3.45894	5.16896	4.45714e-59	7.06068e-57
1162561	1162285	-	#N/A	Cytoplasmic with score 5.4	-	-	-	-	-	-	-	-	-	-	3.45582	3.47365	0.692594	2.41688e-16	6.43212e-15
141094	141094	-	#N/A	Cytoplasmic with score 5.9	-	-	-	-	-	-	-	-	-	-	3.45274	3.46444	1.26987	4.52698e-16	1.17961e-14
1164658	1164382	-	#N/A	Nuclear with score 8.6	-	-	-	-	-	-	-	-	-	-	3.44194	3.44588	2.80753	1.50721e-33	1.08215e-31
1180745	1180469	-	Zinc finger, FYVE/PHD-type	Membrane bound Extracellular (Secreted) with score 4.0	-	-	-	-	-	-	-	-	-	-	3.43302	3.45189	0.58889	7.26543e-17	1.99749e-15
1146377	1146101	-	Major facilitator superfamily MFS-1	Plasma membrane with score 8.5	-9.00573	-9.0099	8.39374	1.38543e-127	4.0866e-125	-	-	-	-	-	3.42561	3.4257	8.30728	2.39705e-25	1.17845e-23
1105423	1105147	-	Major facilitator superfamily MFS-1	Plasma membrane with score 9.1	-6.31556	-6.31668	7.60498	1.21783e-93	1.88443e-91	1.1544	1.1544	9.11062	0.00111685	0.0105369	3.417	3.41708	8.51684	8.65265e-62	1.51497e-59
40198	40198	-	#N/A	Nuclear with score 4.5	-	-	-	-	-	-	-	-	-	-	3.38827	3.39265	2.60939	1.12267e-17	3.30509e-16
1158925	1158649	-	UbiA prenyltransferase	Membrane bound Endoplasmic reticulum with score 5.6	-	-	-	-	-	-	-	-	-	-	3.38253	3.38334	5.01031	1.90029e-34	1.40481e-32
1165480	1165204	-	#N/A	Plasma membrane with score 7.0	-	-	-	-	-	-	-	-	-	-	3.37176	3.38255	1.30635	1.27804e-17	3.74041e-16
1220913	1220637	-	#N/A	Cytoplasmic with score 8.3	-	-	-	-	-	-	-	-	-	-	3.36439	3.36822	2.77544	2.48571e-17	7.12857e-16
1098689	1098413	-	Major facilitator superfamily MFS-1	Plasma membrane with score 9.4	-	-	-	-	-	-	-	-	-	-	3.35613	3.37494	0.515419	2.33909e-15	5.58471e-14
1119095	1118819	-	#N/A	Membrane bound Vacuolar with score 2.5	-6.59601	-6.59679	8.40058	4.93771e-119	1.2265e-116	-	-	-	-	-	3.35371	3.35384	7.5472	8.19212e-37	6.54059e-35
1123435	1123159	-	Beta-ketoacyl synthase, N-terminal	Plasma membrane with score 6.9	-	-	-	-	-	-	-	-	-	-	3.3446	3.34675	3.57302	1.3945e-40	1.28862e-38
1184599	1184323	-	#N/A	Membrane bound Extracellular (Secreted) with score 8.4	-1.19096	-1.19223	2.01982	0.0109758	0.0333981	-	-	-	-	-	3.34375	3.34495	4.41288	1.69646e-50	2.14313e-48
1148903	1148627	-	Alcohol dehydrogenase, zinc-binding	Cytoplasmic with score 6.8	-	-	-	-	-	-	-	-	-	-	3.3307	3.33953	1.54888	3.03156e-17	8.64427e-16
1094101	1093825	-	Major facilitator superfamily MFS-1	Plasma membrane with score 8.4	-1.19856	-1.19903	3.45298	0.00066034	0.0028461	-	-	-	-	-	3.3097	3.30993	6.78005	7.6976e-36	5.9552e-34
1136360	1136084	-	#N/A	Nuclear with score 9.3	-	-	-	-	-	-	-	-	-	-	3.30526	3.30938	2.61443	1.95405e-27	1.07151e-25
1161525	1161249	-	#N/A	Membrane bound Extracellular (Secreted) with score 4.9	-	-	-	-	-	-	-	-	-	-	3.30438	3.33411	-0.201794	1.11869e-07	1.22822e-06
1115638	1115362	-	Ferric reductase-like transmembrane component, N-terminal	Membrane bound Endoplasmic reticulum with score 4.9	6.81611	6.81684	8.73336	4.93352e-135	1.72472e-132	4.41431	4.41495	6.22027	1.57409e-23	2.46318e-21	3.30298	3.30302	9.33107	4.25875e-65	8.33379e-63
1097154	1096878	-	Streptococcal 67 kDa myosin-cross-reactive antigen like	Membrane bound Mitochondrial with score 4.2	-1.73047	-1.73761	0.295931	0.000578471	0.00252436	-	-	-	-	-	3.30146	3.31258	1.18903	3.24021e-21	1.25826e-19
1166104	1165828	-	Tetracycline resistance protein, TetB	Plasma membrane with score 6.8	-1.75323	-1.75374	4.07253	1.27631e-08	1.2497e-07	3.41603	3.41621	7.06736	1.98795e-30	4.62631e-28	3.3003	3.30038	8.30433	9.18968e-20	3.24074e-18
1157842	1157566	-	Ferric reductase-like transmembrane component, N-terminal	Plasma membrane with score 7.1	-4.49054	-4.52381	0.960244	2.08934e-19	4.68438e-18	1.0907	1.09146	2.30415	0.00496438	0.0377043	3.29894	3.32195	0.176504	2.06819e-13	4.13638e-12
1171672	1171396	-	#N/A	Extracellular (Secreted) with score 5.2	-	-	-	-	-	-	-	-	-	-	3.29513	3.3031	1.66758	6.79855e-10	1.01419e-08
43754	43754	-	#N/A	Nuclear with score 8.9	-2.67533	-2.68046	1.73105	2.76488e-10	3.25002e-09	-	-	-	-	-	3.28701	3.28948	3.32001	2.46327e-28	1.38109e-26
39103	39103	-	#N/A	Extracellular (Secreted) with score 6.0	1.88544	1.88927	1.30367	0.000781246	0.00331275	1.73412	1.73752	1.0328	0.00187772	0.0164978	3.27682	3.28015	2.87801	2.27568e-35	1.70762e-33
180549	180549	-	#N/A	Cytoplasmic with score 8.5	-5.92681	-5.93753	4.02859	2.13073e-31	8.55829e-30	-	-	-	-	-	3.27364	3.27414	5.61937	8.75062e-18	2.6069e-16
1187770	1187494	-	#N/A	Extracellular (Secreted) with score 7.2	-	-	-	-	-	-	-	-	-	-	3.26432	3.29137	-0.0568022	6.09873e-12	1.10463e-10
1142974	1142698	-	Chitin-binding, domain 3	Membrane bound Extracellular (Secreted) with score 8.4	1.29141	1.2918	3.84375	0.00019494	0.000957855	-	-	-	-	-	3.23747	3.23799	5.51921	3.51683e-38	2.92483e-36
1176919	1176643	-	#N/A	Extracellular (Secreted) with score 8.2	2.1831	2.18373	4.21841	3.91725e-08	3.57938e-07	-1.41814	-1.4194	2.06113	0.000783253	0.00775224	3.23266	3.23645	2.63152	8.09603e-10	1.19348e-08
1134436	1134160	1.10.3.2	Multicopper oxidase, type 1	Plasma membrane with score 5.6	-	-	-	-	-	2.32483	2.3339	0.305977	4.16215e-08	1.07623e-06	3.23081	3.26772	-0.498877	1.40491e-09	1.98318e-08
1171145	1170869	-	#N/A	Membrane bound Extracellular (Secreted) with score 4.2	-	-	-	-	-	-1.94453	-1.9517	0.219094	0.000210581	0.00250489	3.23014	3.23339	2.86545	6.6513e-32	4.42533e-30
1204581	1204305	-	WD40 repeat	Mitochondrial with score 8.2	-	-	-	-	-	-	-	-	-	-	3.22202	3.22798	1.9808	1.59296e-12	3.03393e-11
1182953	1182677	-	Glucose/ribitol dehydrogenase	Mitochondrial with score 7.4	-	-	-	-	-	1.38114	1.38324	1.28484	0.000515732	0.0053926	3.21947	3.21983	6.01079	1.32424e-38	1.1393e-36
1143184	1142908	-	#N/A	Membrane bound Extracellular (Secreted) with score 4.2	-2.35274	-2.35281	7.62165	1.40926e-16	2.63929e-15	1.24888	1.24889	8.95326	4.25246e-05	0.000594689	3.21298	3.213	10.2577	8.81255e-18	2.60977e-16
1182583	1182307	-	FAD-dependent pyridine nucleotide-disulphide oxidoreductase	Membrane bound Mitochondrial with score 8.1	-7.04586	-7.04805	7.35523	1.67966e-150	1.05695e-147	-	-	-	-	-	3.21221	3.21231	7.94724	8.07864e-25	3.83928e-23
1226010	1225734	-	#N/A	Plasma membrane with score 9.7	-	-	-	-	-	-	-	-	-	-	3.14056	3.14095	5.80279	2.92817e-45	3.10884e-43
45784	45784	-	#N/A	Membrane bound Extracellular (Secreted) with score 6.4	-4.18967	-4.19013	6.75346	7.36571e-49	5.03804e-47	-	-	-	-	-	3.13685	3.13703	6.91145	4.87535e-65	9.35692e-63
40038	40038	-	#N/A	Nuclear with score 8.9	-	-	-	-	-	2.48495	2.48643	3.0548	1.70779e-15	1.30252e-13	3.13419	3.1359	3.69189	1.82226e-28	1.0333e-26
1139225	1138949	-	Tannase and feruloyl esterase	Membrane bound Lysosomal with score 8.7	-	-	-	-	-	-	-	-	-	-	3.13407	3.13597	3.53907	1.18064e-35	8.92639e-34
1157085	1156809	3.2.1.113	Glycoside hydrolase, family 47	Membrane bound Extracellular (Secreted) with score 7.1	1.86772	1.86816	4.37646	1.07023e-10	1.29512e-09	1.61486	1.61524	4.01978	4.55436e-05	0.000629154	3.11179	3.11203	6.4748	1.68915e-60	2.85723e-58
44952	44952	-	Cytochrome P450, B-class	Membrane bound Mitochondrial with score 7.6	-	-	-	-	-	-	-	-	-	-	3.056	3.05691	4.51661	2.19952e-15	5.27673e-14
187979	187979	-	Short-chain dehydrogenase/reductase SDR	Membrane bound Mitochondrial with score 8.1	-	-	-	-	-	-	-	-	-	-	3.03173	3.0641	-0.529379	5.21474e-09	6.8568e-08
1184240	1183964	-	FAD linked oxidase, N-terminal	Membrane bound Lysosomal with score 6.4	-	-	-	-	-	-	-	-	-	-	3.02794	3.02819	6.29792	2.90901e-49	3.49782e-47
1145222	1144946	-	#N/A	Extracellular (Secreted) with score 9.3	-2.62974	-2.63262	2.54275	0.000173948	0.000863702	-	-	-	-	-	3.02587	3.02601	7.21813	1.06102e-58	1.65453e-56
1183037	1182761	-	#N/A	Membrane bound Mitochondrial with score 2.6	-3.09899	-3.10181	3.03821	7.17604e-21	1.77316e-19	-	-	-	-	-	3.02335	3.0241	4.75182	5.6454e-18	1.70215e-16
1120348	1120072	-	WD40 repeat	Membrane bound Vacuolar with score 3.8	-	-	-	-	-	1.40895	1.41124	1.18272	0.00105027	0.00999188	3.0097	3.01783	1.33953	6.19439e-18	1.86205e-16
1163630	1163354	-	Esterase, PHB depolymerase	Membrane bound Extracellular (Secreted) with score 8.6	-	-	-	-	-	-	-	-	-	-	3.00662	3.01273	1.74022	5.00409e-17	1.39111e-15
1137054	1136778	-	#N/A	Cytoplasmic with score 9.1	-	-	-	-	-	-	-	-	-	-	3.00505	3.0163	0.881859	1.30008e-16	3.53538e-15
1168658	1168382	-	#N/A	Plasma membrane with score 8.4	-	-	-	-	-	-	-	-	-	-	3.00382	3.00498	4.1116	5.44545e-27	2.87543e-25
1216782	1216506	-	#N/A	Membrane bound Extracellular (Secreted) with score 7.7	-	-	-	-	-	-	-	-	-	-	2.99648	3.00058	2.27979	7.69293e-13	1.48502e-11
1222945	1222669	-	Major facilitator superfamily MFS-1	Plasma membrane with score 8.9	-7.81181	-7.82104	6.07363	4.38457e-150	2.58662e-147	-5.51977	-5.52146	5.93054	1.68537e-85	1.52964e-81	2.99536	2.99622	4.53132	2.34973e-45	2.54895e-43
178492	178492	-	#N/A	Membrane bound Endoplasmic reticulum with score 5.4	-	-	-	-	-	1.7959	1.79614	4.90149	0.000130176	0.00163414	2.98056	2.98154	4.33881	1.15653e-20	4.37205e-19
1183931	1183655	-	Methyltransferase type 12	Cytoplasmic with score 7.5	-5.70857	-5.85609	0.154212	1.87521e-14	3.04649e-13	-	-	-	-	-	2.97322	2.97372	5.2887	4.87613e-14	1.05561e-12
1165308	1165032	-	#N/A	Plasma membrane with score 4.9	-	-	-	-	-	-	-	-	-	-	2.9678	2.97639	1.23847	1.30695e-09	1.85538e-08
1145499	1145223	-	#N/A	Membrane bound Mitochondrial with score 4.4	-	-	-	-	-	-	-	-	-	-	2.95388	2.95424	5.78097	1.12856e-36	8.93891e-35
1219885	1219609	-	NAD-dependent epimerase/dehydratase	Cytoplasmic with score 5.4	-	-	-	-	-	-	-	-	-	-	2.94111	2.94182	4.75483	2.53179e-30	1.52212e-28
1166791	1166515	-	Peptidase S53, propeptide	Membrane bound Extracellular (Secreted) with score 8.0	-	-	-	-	-	-	-	-	-	-	2.9343	2.93445	6.99703	2.48334e-48	2.88183e-46
1168470	1168194	-	Beta-ketoacyl synthase, N-terminal	Cytoplasmic with score 3.2	1.79514	1.79538	5.22284	0.00546802	0.0181995	4.35947	4.35976	7.32175	2.58623e-14	1.67662e-12	2.91292	2.91295	9.50876	3.17106e-16	8.37226e-15
124971	124971	-	O-methyltransferase, family 2	Cytoplasmic with score 6.4	-	-	-	-	-	-	-	-	-	-	2.91104	2.93498	-0.238229	1.17849e-08	1.46467e-07
1158899	1158623	-	#N/A	Cytoplasmic with score 8.8	-	-	-	-	-	-1.4466	-1.44745	2.66579	0.00039131	0.00422299	2.90891	2.91315	2.16825	1.77102e-15	4.32145e-14
1087564	1087288	-	Taurine catabolism dioxygenase TauD/TfdA	Cytoplasmic with score 4.9	-4.93473	-4.93709	5.17037	4.53933e-37	2.1531e-35	-	-	-	-	-	2.90456	2.90522	4.83205	2.6345e-11	4.54884e-10
1162858	1162582	-	#N/A	Cytoplasmic with score 6.3	-1.62969	-1.63707	0.161698	0.000561597	0.00245868	-	-	-	-	-	2.90177	2.9082	1.56111	2.41664e-20	8.86693e-19
1165555	1165279	-	#N/A	Nuclear with score 4.5	-	-	-	-	-	-	-	-	-	-	2.90014	2.9018	3.49513	1.7754e-11	3.09764e-10
1134563	1134287	-	#N/A	Membrane bound Mitochondrial with score 3.3	-	-	-	-	-	-	-	-	-	-	2.89037	2.90107	0.834476	1.7107e-15	4.19479e-14
1144059	1143783	-	Peptidase A1	Membrane bound Extracellular (Secreted) with score 8.1	1.07351	1.07473	1.88117	0.0125647	0.0374196	-	-	-	-	-	2.88719	2.89749	0.887662	4.45001e-14	9.65458e-13
195817	195817	-	#N/A	Nuclear with score 8.3	-	-	-	-	-	-	-	-	-	-	2.88422	2.88623	3.17794	9.92191e-05	0.00068226
1092608	1092332	-	#N/A	Nuclear with score 8.3	-	-	-	-	-	-	-	-	-	-	2.88422	2.88623	3.17794	9.92191e-05	0.00068226
1175879	1175603	-	#N/A	Lysosomal with score 6.1	1.06812	1.06881	2.70257	0.00523175	0.0175364	-1.50263	-1.50485	1.36802	0.000118493	0.00149783	2.88237	2.89392	0.729289	4.7163e-13	9.24729e-12
1118403	1118127	-	FAD linked oxidase, N-terminal	Membrane bound Extracellular (Secreted) with score 6.5	-	-	-	-	-	-	-	-	-	-	2.87836	2.8792	4.45174	5.48225e-23	2.42092e-21
1144563	1144287	-	Peptidase G1, eqolisin	Membrane bound Extracellular (Secreted) with score 8.2	1.21101	1.21242	1.86756	0.00372905	0.0130172	-	-	-	-	-	2.8629	2.86568	2.71332	1.06713e-23	4.84088e-22
1104997	1104721	-	Peptidoglycan-binding LysM	Membrane bound Extracellular (Secreted) with score 8.4	-3.25874	-3.27529	0.756914	2.85218e-10	3.34847e-09	-1.75155	-1.75578	0.77541	0.000353789	0.00387333	2.86258	2.88048	0.0850915	5.06636e-09	6.67048e-08
1118689	1118413	-	AMP-dependent synthetase and ligase	Membrane bound Mitochondrial with score 3.1	-	-	-	-	-	-	-	-	-	-	2.86233	2.88444	-0.169026	8.31443e-09	1.0611e-07
1023466	1023466	-	#N/A	Cytoplasmic with score 6.3	-	-	-	-	-	-	-	-	-	-	2.8535	2.86415	0.798617	7.68142e-14	1.63455e-12
1181905	1181629	-	Lipase, active site	Membrane bound Extracellular (Secreted) with score 7.6	-	-	-	-	-	-	-	-	-	-	2.83838	2.84985	0.678649	1.27186e-12	2.42699e-11
1179423	1179147	-	Aldose 1-epimerase	Membrane bound Mitochondrial with score 6.6	-	-	-	-	-	2.68945	2.69012	4.40538	0.00193718	0.0169219	2.83745	2.83749	8.62277	7.14775e-15	1.65894e-13
1100152	1099876	-	Fungal transcriptional regulatory protein, N-terminal	Nuclear with score 4.2	-	-	-	-	-	-	-	-	-	-	2.8258	2.82839	2.78134	2.32294e-25	1.14767e-23
41698	41698	-	General substrate transporter	Plasma membrane with score 8.7	1.3556	1.35738	1.73964	0.000362379	0.0016661	-	-	-	-	-	2.82436	2.82783	2.35034	6.51085e-23	2.86248e-21
1219828	1219552	-	Amino acid permease-associated region	Membrane bound Endoplasmic reticulum with score 4.5	-1.88015	-1.88836	0.303218	3.02421e-05	0.000177522	2.08603	2.08818	2.08376	4.86321e-08	1.23637e-06	2.82185	2.82867	1.41411	7.09152e-11	1.17628e-09
1084285	1084009	-	C-5 cytosine-specific DNA methylase	Plasma membrane with score 2.4	-3.37207	-3.37229	6.96408	1.53327e-30	5.90717e-29	-	-	-	-	-	2.82121	2.82137	6.77964	5.80881e-36	4.52905e-34
1128413	1128137	-	#N/A	Plasma membrane with score 7.4	-	-	-	-	-	1.56811	1.56992	1.73256	4.72536e-05	0.000650795	2.81598	2.81727	3.76419	2.45152e-34	1.79898e-32
1184156	1183880	-	Beta-lactamase-like	Cytoplasmic with score 7.4	1.96988	1.97509	0.976042	7.56958e-05	0.000409451	-	-	-	-	-	2.77715	2.78296	1.58627	2.79781e-14	6.20491e-13
1188422	1188146	-	Alcohol dehydrogenase, zinc-binding	Cytoplasmic with score 7.6	-	-	-	-	-	3.40211	3.40252	5.84782	0.000155579	0.00191401	2.77102	2.77104	10.5139	6.42514e-20	2.28195e-18
1128682	1128406	-	#N/A	Cytoplasmic with score 7.4	-	-	-	-	-	-	-	-	-	-	2.76261	2.7647	3.01613	3.74909e-26	1.92866e-24
1147732	1147456	-	Methyltransferase type 11	Cytoplasmic with score 7.3	-	-	-	-	-	3.20344	3.2036	7.00931	2.41727e-05	0.000357898	2.75338	2.75339	10.7143	1.90951e-38	1.61499e-36
1127024	1126748	-	Major facilitator superfamily MFS-1	Plasma membrane with score 7.5	1.48847	1.48917	3.25219	1.26396e-05	7.9643e-05	3.49184	3.49277	4.7721	2.24097e-24	3.7665e-22	2.75068	2.75137	4.59939	4.96896e-29	2.85001e-27
1113130	1112854	-	Cytochrome P450	Membrane bound Mitochondrial with score 4.5	-	-	-	-	-	3.51757	3.51797	5.98543	2.25352e-07	5.07518e-06	2.74305	2.74307	9.62479	1.27149e-39	1.13299e-37
1101334	1101058	3.2.1.8	Glycoside hydrolase, family 11	Extracellular (Secreted) with score 9.5	-	-	-	-	-	2.21746	2.22724	0.0951233	4.24076e-07	9.12065e-06	2.73758	2.74307	1.60625	4.68625e-15	1.10044e-13
133612	133612	-	1-aminocyclopropane-1-carboxylate synthase	Membrane bound Mitochondrial with score 4.7	-	-	-	-	-	-	-	-	-	-	2.72921	2.75476	-0.504875	2.12682e-07	2.24136e-06
1133655	1133379	-	Glycoside hydrolase, family 76	Plasma membrane with score 9.3	-	-	-	-	-	-	-	-	-	-	2.71489	2.72903	0.27011	3.0394e-11	5.18517e-10
1132997	1132721	-	Major facilitator superfamily MFS-1	Plasma membrane with score 5.0	-1.59669	-1.59774	2.80678	0.00658588	0.0214285	-	-	-	-	-	2.71246	2.71496	2.70863	3.89409e-20	1.4132e-18
1229450	1229174	-	#N/A	Plasma membrane with score 7.8	-1.06848	-1.0702	1.43839	0.00982246	0.030448	-	-	-	-	-	2.68902	2.693	2.01842	1.78399e-15	4.3425e-14
1084456	1084180	-	WD40-like Beta Propeller	Membrane bound Extracellular (Secreted) with score 8.4	-	-	-	-	-	1.86853	1.87314	0.759384	9.74731e-06	0.000156937	2.68298	2.68469	3.23059	9.12831e-24	4.15984e-22
1141057	1140781	-	Cytochrome P450, E-class, group IV	Plasma membrane with score 3.9	-	-	-	-	-	-	-	-	-	-	2.67314	2.6773	1.93372	1.75547e-17	5.06346e-16
1164338	1164062	-	AMP-dependent synthetase and ligase	Membrane bound Lysosomal with score 3.6	-	-	-	-	-	-	-	-	-	-	2.66952	2.6697	6.44734	1.54901e-42	1.56153e-40
1131318	1131042	-	#N/A	Membrane bound Mitochondrial with score 6.4	-	-	-	-	-	-	-	-	-	-	2.66723	2.6718	1.78095	1.17309e-08	1.45978e-07
1189491	1189215	-	Protein kinase, core	Cytoplasmic with score 8.6	-	-	-	-	-	-	-	-	-	-	2.64664	2.65316	1.28356	2.02918e-13	4.0747e-12
1135285	1135009	-	#N/A	Plasma membrane with score 6.7	-	-	-	-	-	-	-	-	-	-	2.64446	2.64874	1.86828	2.28707e-12	4.29849e-11
1139924	1139648	-	Protein kinase, core	Cytoplasmic with score 6.5	-	-	-	-	-	-	-	-	-	-	2.63895	2.65112	0.406372	3.32964e-11	5.63217e-10
1149875	1149599	-	MHYT	Plasma membrane with score 8.0	-	-	-	-	-	-	-	-	-	-	2.63593	2.63628	5.43697	1.63163e-16	4.401e-15
1170970	1170694	-	Glucose/ribitol dehydrogenase	Membrane bound Mitochondrial with score 6.8	-1.2088	-1.21238	0.655004	0.0101004	0.0311766	-	-	-	-	-	2.63313	2.64782	0.140402	1.88663e-09	2.62969e-08
1128143	1127867	-	ABC transporter-like	Plasma membrane with score 9.6	1.1985	1.19969	2.09769	0.00153618	0.00600155	-	-	-	-	-	2.62833	2.62956	3.63009	3.6149e-21	1.39832e-19
1143094	1142818	3.2.1.8	Glycoside hydrolase, family 11	Extracellular (Secreted) with score 9.8	-	-	-	-	-	-	-	-	-	-	2.61196	2.61399	2.90362	4.25622e-18	1.31102e-16
1147735	1147459	-	Phospholipase/carboxylesterase	Membrane bound Mitochondrial with score 6.4	-	-	-	-	-	3.02587	3.02639	5.11758	0.000514325	0.0053841	2.60853	2.60856	9.38258	5.83669e-37	4.6976e-35
1185364	1185088	-	#N/A	Membrane bound Extracellular (Secreted) with score 5.7	-	-	-	-	-	-	-	-	-	-	2.58631	2.58784	3.2848	1.43061e-23	6.4604e-22
1177078	1176802	3.2.1.8	Glycoside hydrolase, family 10	Membrane bound Extracellular (Secreted) with score 3.3	2.7186	2.72719	1.08109	0.000241242	0.00116059	-	-	-	-	-	2.57958	2.59226	0.285771	6.0996e-09	7.89546e-08
1142798	1142522	-	Iron permease FTR1	Plasma membrane with score 9.4	-5.68398	-5.68481	7.40224	5.79252e-116	1.3018e-113	-	-	-	-	-	2.57466	2.57473	7.64604	3.27635e-22	1.3914e-20
1163805	1163529	-	#N/A	Membrane bound Extracellular (Secreted) with score 5.0	-	-	-	-	-	-	-	-	-	-	2.56962	2.57389	1.80704	6.76769e-15	1.57807e-13
1186645	1186369	-	#N/A	Extracellular (Secreted) with score 4.4	-4.18805	-4.18844	6.99148	3.67878e-64	3.54326e-62	-	-	-	-	-	2.56823	2.56838	6.51889	8.21998e-36	6.31041e-34
177545	177545	-	Ankyrin	Cytoplasmic with score 8.6	-	-	-	-	-	-	-	-	-	-	2.56009	2.57849	-0.231415	4.67702e-08	5.35898e-07
1099484	1099208	-	Amino acid transporter, transmembrane	Membrane bound Vacuolar with score 9.0	-6.98932	-7.01016	4.05561	5.77308e-76	6.89774e-74	-	-	-	-	-	2.5552	2.55544	5.86496	4.0264e-21	1.55148e-19
1182913	1182637	-	#N/A	Cytoplasmic with score 6.7	-2.10621	-2.10639	5.98922	1.38372e-13	2.12719e-12	-	-	-	-	-	2.55227	2.55235	7.64544	1.34789e-22	5.84868e-21
1183665	1183389	-	#N/A	Membrane bound Extracellular (Secreted) with score 5.2	-	-	-	-	-	-	-	-	-	-	2.54971	2.54999	5.68328	1.08474e-18	3.48094e-17
1186504	1186228	-	#N/A	Membrane bound Extracellular (Secreted) with score 6.4	-	-	-	-	-	3.50201	3.50215	7.55939	1.60469e-10	5.96891e-09	2.5448	2.5449	7.19233	4.7808e-40	4.37729e-38
1186927	1186651	-	Kinesin light chain	Cytoplasmic with score 4.4	-	-	-	-	-	-	-	-	-	-	2.54332	2.54978	1.19407	1.18077e-10	1.91301e-09
1144323	1144047	-	#N/A	Nuclear with score 9.6	1.69477	1.69479	8.34947	0.00163409	0.00633698	1.74899	1.74901	8.22537	1.67154e-10	6.19219e-09	2.52921	2.52927	7.85854	1.04467e-09	1.50881e-08
40511	40511	-	Beta-Ig-H3/fasciclin	Cytoplasmic with score 5.2	-	-	-	-	-	-	-	-	-	-	2.51801	2.52311	1.50196	1.02255e-12	1.96252e-11
46070	46070	6.3.2.17	Mur ligase, central	Cytoplasmic with score 6.1	2.02133	2.02602	1.16046	1.31862e-07	1.12535e-06	1.63405	1.63795	0.717528	0.000344007	0.00377534	2.51686	2.51758	4.29185	1.27219e-06	1.21497e-05
36573	36573	-	#N/A	Plasma membrane with score 4.7	-	-	-	-	-	-	-	-	-	-	2.514	2.52146	0.956405	2.59963e-12	4.85848e-11
1169059	1168783	-	#N/A	Membrane bound Extracellular (Secreted) with score 7.5	-	-	-	-	-	-	-	-	-	-	2.51226	2.51267	5.10608	1.03841e-24	4.91153e-23
1091354	1091078	-	#N/A	Membrane bound Mitochondrial with score 5.0	-	-	-	-	-	-	-	-	-	-	2.51031	2.5113	3.84074	5.66444e-21	2.16594e-19
1182567	1182291	-	Cation transporter	Plasma membrane with score 6.6	-	-	-	-	-	1.65397	1.65408	5.88761	1.37157e-10	5.25248e-09	2.50738	2.50758	6.08794	2.92943e-35	2.18177e-33
1147648	1147372	-	Heat shock protein Hsp20	Cytoplasmic with score 6.4	-	-	-	-	-	2.09011	2.09015	7.79524	1.16787e-14	7.73691e-13	2.50669	2.50704	5.3158	2.96418e-11	5.06549e-10
40652	40652	-	#N/A	Mitochondrial with score 5.2	-	-	-	-	-	-	-	-	-	-	2.50662	2.50748	4.03207	7.97977e-28	4.42434e-26
1167050	1166774	-	Carboxymuconolactone decarboxylase	Cytoplasmic with score 5.3	-5.06739	-5.08993	2.107	1.65817e-07	1.39745e-06	-	-	-	-	-	2.50337	2.50343	7.86611	7.02351e-22	2.88455e-20
1101914	1101638	1.3.1.70	ERG4/ERG24 ergosterol biosynthesis protein	Membrane bound Endoplasmic reticulum with score 3.0	-	-	-	-	-	1.14449	1.14453	6.68843	0.000153418	0.00189446	2.48932	2.48942	7.08592	2.64301e-38	2.21658e-36
44950	44950	-	Cytochrome P450, E-class, group IV	Membrane bound Mitochondrial with score 5.9	-1.11793	-1.118	6.08473	0.00307162	0.0109947	-	-	-	-	-	2.48918	2.48945	5.70523	7.23116e-26	3.6633e-24
1130306	1130030	-	Carboxylesterase, type B	Plasma membrane with score 6.1	-	-	-	-	-	1.89186	1.90127	-0.208194	5.27566e-05	0.000720029	2.48335	2.49526	0.288003	2.69921e-09	3.67005e-08
35418	35418	-	#N/A	Cytoplasmic with score 4.2	2.42117	2.42201	4.06919	7.69138e-15	1.30106e-13	-	-	-	-	-	2.4792	2.48046	3.4458	3.59561e-17	1.01944e-15
1188073	1187797	-	#N/A	Nuclear with score 4.4	-	-	-	-	-	-	-	-	-	-	2.47581	2.49526	-0.37921	5.80214e-07	5.80214e-06
1183395	1183119	-	#N/A	Cytoplasmic with score 5.6	-	-	-	-	-	1.75554	1.75914	0.978415	0.000679736	0.00690849	2.47234	2.4745	2.67612	5.58786e-18	1.6899e-16
1107221	1106945	-	Peptidase aspartic, active site	Membrane bound Extracellular (Secreted) with score 7.7	-3.52591	-3.52799	3.89834	5.68308e-23	1.55938e-21	-	-	-	-	-	2.46586	2.46629	4.97815	3.13005e-33	2.20164e-31
1173978	1173702	-	Protein of unknown function DUF1275	Membrane bound Mitochondrial with score 4.2	3.06692	3.07917	0.896152	5.80412e-12	7.93987e-11	-	-	-	-	-	2.46285	2.47384	0.370723	4.89306e-08	5.60008e-07
1157184	1156908	3.5.1.1	Asparaginase/glutaminase	Membrane bound Extracellular (Secreted) with score 5.5	-	-	-	-	-	-	-	-	-	-	2.45754	2.45783	5.541	1.74714e-27	9.63338e-26
1117629	1117353	-	#N/A	Nuclear with score 5.3	-1.77286	-1.77289	7.98572	0.00235194	0.0087161	1.8168	1.8168	9.62741	2.92406e-06	5.20368e-05	2.45154	2.45207	4.66505	5.19568e-26	2.65912e-24
1162372	1162096	-	BTB/POZ	Cytoplasmic with score 3.9	-1.81487	-1.81567	3.48914	8.08552e-09	8.12772e-08	1.20168	1.20185	4.67263	0.000175892	0.00213422	2.44691	2.44706	6.43816	1.72996e-31	1.12843e-29
1156271	1155995	-	Amino acid permease-associated region	Membrane bound Golgi with score 5.6	-	-	-	-	-	-	-	-	-	-	2.44089	2.44107	6.19144	1.22963e-33	8.89256e-32
1084556	1084280	-	Fungal transcriptional regulatory protein, N-terminal	Cytoplasmic with score 4.3	-	-	-	-	-	-	-	-	-	-	2.4405	2.44364	2.09925	6.28172e-08	7.10788e-07
40197	40197	-	#N/A	Mitochondrial with score 3.8	1.21344	1.21678	0.653515	0.00628469	0.0205976	2.42962	2.43405	1.423	1.58866e-10	5.93362e-09	2.43957	2.43968	6.88227	2.22534e-14	4.97957e-13
1165962	1165686	-	Glucose-methanol-choline oxidoreductase, N-terminal	Plasma membrane with score 4.1	-	-	-	-	-	-	-	-	-	-	2.43903	2.43916	6.6235	1.11601e-21	4.50922e-20
1189140	1188864	-	#N/A	Plasma membrane with score 7.5	-	-	-	-	-	-	-	-	-	-	2.43495	2.43534	5.08937	1.63545e-31	1.0738e-29
1117799	1117523	-	MmgE/PrpD	Membrane bound Peroxisomal with score 4.2	-2.67649	-2.67932	2.62402	1.3493e-13	2.07766e-12	-	-	-	-	-	2.4291	2.42944	5.30235	6.48624e-09	8.37421e-08
1151951	1151675	-	Xanthine/uracil/vitamin C permease	Plasma membrane with score 7.4	-	-	-	-	-	-	-	-	-	-	2.42551	2.43076	1.34811	4.86568e-13	9.52146e-12
1152543	1152267	-	Peptidase M20	Cytoplasmic with score 5.8	1.80503	1.80991	0.864843	9.36219e-06	6.03206e-05	-	-	-	-	-	2.42291	2.42664	1.8399	2.34431e-16	6.25567e-15
1186831	1186555	-	#N/A	Membrane bound Mitochondrial with score 6.0	-	-	-	-	-	1.80994	1.80999	7.25327	2.99617e-12	1.462e-10	2.42103	2.42115	6.71326	1.10484e-32	7.55224e-31
39362	39362	-	#N/A	Membrane bound Extracellular (Secreted) with score 9.3	-2.43396	-2.43873	1.61511	8.95953e-06	5.78052e-05	-	-	-	-	-	2.42083	2.42712	1.06834	2.26224e-06	2.08277e-05
1144353	1144077	-	#N/A	Extracellular (Secreted) with score 6.6	-1.45126	-1.45183	3.52897	0.000309933	0.00145112	-	-	-	-	-	2.42073	2.42216	3.20036	2.24352e-19	7.56428e-18
1117800	1117524	-	Citrate synthase-like	Membrane bound Peroxisomal with score 5.6	-1.90411	-1.90506	3.33172	1.23236e-08	1.20862e-07	-	-	-	-	-	2.41624	2.41642	6.18719	2.13354e-06	1.97704e-05
1165641	1165365	-	Chloroperoxidase	Membrane bound Peroxisomal with score 8.4	-	-	-	-	-	-	-	-	-	-	2.41346	2.41411	4.33655	2.19531e-24	1.0286e-22
38420	38420	-	#N/A	Membrane bound Mitochondrial with score 5.2	-1.50718	-1.51079	0.950098	0.00106305	0.00434377	1.54438	1.5456	2.26564	0.000171708	0.00208624	2.4121	2.4174	1.31217	1.06397e-07	1.17331e-06
1160285	1160009	-	Peptidase C2, calpain	Nuclear with score 5.8	-	-	-	-	-	-	-	-	-	-	2.40154	2.4021	4.54346	1.70162e-20	6.33663e-19
1162502	1162226	-	Cyclin, N-terminal	Nuclear with score 7.7	-	-	-	-	-	-	-	-	-	-	2.39329	2.39378	4.73154	1.44926e-21	5.69433e-20
1152452	1152176	-	#N/A	Cytoplasmic with score 6.9	-	-	-	-	-	4.24337	4.24798	3.2158	1.63154e-40	8.22657e-38	2.38985	2.39084	3.70572	3.44951e-18	1.07247e-16
1144317	1144041	-	O-methyltransferase, family 2	Cytoplasmic with score 8.3	2.44759	2.45097	2.10009	2.38264e-08	2.24449e-07	3.46423	3.4677	2.83633	3.70252e-07	8.03924e-06	2.38661	2.38689	5.51707	1.01034e-21	4.1156e-20
1183245	1182969	-	#N/A	Nuclear with score 9.1	-	-	-	-	-	-	-	-	-	-	2.38177	2.38322	3.13279	1.63631e-20	6.13924e-19
1142576	1142300	-	#N/A	Membrane bound Extracellular (Secreted) with score 9.3	-	-	-	-	-	-	-	-	-	-	2.37524	2.37528	8.10132	6.51667e-28	3.63332e-26
1095213	1094937	-	Major facilitator superfamily MFS-1	Membrane bound Vacuolar with score 4.6	-	-	-	-	-	-	-	-	-	-	2.36331	2.37825	-0.152211	1.02706e-07	1.13511e-06
1142903	1142627	-	#N/A	Extracellular (Secreted) with score 9.6	-	-	-	-	-	-	-	-	-	-	2.36251	2.36647	1.6883	3.82433e-15	9.02289e-14
1001747	1001747	-	#N/A	Plasma membrane with score 4.7	-	-	-	-	-	-	-	-	-	-	2.36025	2.3611	3.89057	1.60675e-23	7.22315e-22
1175171	1174895	-	#N/A	Nuclear with score 5.8	-	-	-	-	-	1.57497	1.57506	5.90726	3.14576e-09	9.5488e-08	2.36017	2.36034	6.16606	2.90739e-16	7.69649e-15
1035138	1035138	-	#N/A	Plasma membrane with score 5.5	1.67376	1.67456	3.30382	2.82058e-07	2.31509e-06	1.29471	1.29534	2.8652	0.00150338	0.013637	2.35341	2.35438	3.68605	1.04195e-08	1.30636e-07
1186973	1186697	-	Cgr1	Nuclear with score 9.6	-2.41839	-2.41873	5.37492	3.50885e-20	8.23881e-19	-	-	-	-	-	2.34633	2.3465	6.18801	6.05871e-25	2.92106e-23
1117610	1117334	-	Cyclic nucleotide-binding	Membrane bound Endoplasmic reticulum with score 5.3	-	-	-	-	-	-	-	-	-	-	2.34401	2.34403	9.31487	5.95366e-31	3.78455e-29
1165947	1165671	-	#N/A	Membrane bound Endoplasmic reticulum with score 7.4	-	-	-	-	-	-	-	-	-	-	2.33629	2.33721	3.74185	1.46655e-08	1.8047e-07
1164711	1164435	2.5.1.18	Glutathione S-transferase, C-terminal	Cytoplasmic with score 6.5	-	-	-	-	-	-	-	-	-	-	2.32242	2.32255	6.55906	3.76123e-17	1.06337e-15
1159964	1159688	-	WD40 repeat	Membrane bound Vacuolar with score 4.7	-	-	-	-	-	1.25725	1.25801	2.55613	0.00104113	0.00991533	2.31918	2.31995	3.99816	1.02884e-21	4.17391e-20
1174386	1174110	-	#N/A	Cytoplasmic with score 8.4	-	-	-	-	-	3.10266	3.1066	2.28546	1.85847e-12	9.45055e-11	2.31624	2.31643	5.97184	4.35897e-24	2.01401e-22
1205136	1204860	-	Calponin-like actin-binding	Nuclear with score 5.3	-	-	-	-	-	-	-	-	-	-	2.31328	2.3138	4.54637	5.65636e-26	2.88012e-24
1166670	1166394	-	Peptidase, cysteine peptidase active site	Membrane bound Mitochondrial with score 4.9	-	-	-	-	-	-	-	-	-	-	2.30706	2.31231	1.23479	2.87006e-12	5.31414e-11
1163342	1163066	-	Rhodopsin, bacterial	Membrane bound Endoplasmic reticulum with score 7.8	-	-	-	-	-	-	-	-	-	-	2.29832	2.29964	3.17704	4.45126e-16	1.16292e-14
1132691	1132415	-	Fungal transcriptional regulatory protein, N-terminal	Nuclear with score 6.1	2.78822	2.78901	4.54147	3.56472e-14	5.66454e-13	-	-	-	-	-	2.29549	2.29602	4.47909	1.95812e-24	9.21795e-23
1107721	1107445	-	Isochorismatase hydrolase	Cytoplasmic with score 6.7	-	-	-	-	-	-1.44005	-1.4403	4.39061	2.27702e-05	0.000338237	2.29217	2.29313	3.64433	1.24776e-18	3.95322e-17
1174036	1173760	-	#N/A	Membrane bound Mitochondrial with score 5.7	-3.5532	-3.56715	1.23519	2.01415e-08	1.91649e-07	-	-	-	-	-	2.28887	2.29008	3.30125	5.00511e-20	1.79036e-18
1098126	1097850	-	Carbohydrate/puine kinase, PfkB, conserved site	Cytoplasmic with score 3.0	-	-	-	-	-	-	-	-	-	-	2.28854	2.29502	0.924917	1.49628e-10	2.39693e-09
1146092	1145816	-	#N/A	Membrane bound Mitochondrial with score 6.8	-	-	-	-	-	1.3556	1.3556	10.0666	7.53175e-05	0.000999388	2.28805	2.28806	10.6576	2.21632e-08	2.66814e-07
1162385	1162109	-	FMN-binding split barrel, related	Cytoplasmic with score 8.5	-4.47358	-4.4747	5.75696	1.77655e-51	1.27037e-49	-	-	-	-	-	2.28159	2.28205	4.6823	2.31178e-14	5.16142e-13
1183911	1183635	-	Cellulose-binding region, fungal	Extracellular (Secreted) with score 9.8	-	-	-	-	-	-	-	-	-	-	2.26357	2.26458	3.52183	8.32565e-16	2.08769e-14
1185547	1185271	-	Protein of unknown function DUF124	Membrane bound Mitochondrial with score 3.9	-	-	-	-	-	-	-	-	-	-	2.26354	2.26365	6.81189	3.17285e-20	1.15566e-18
44987	44987	-	#N/A	Membrane bound Extracellular (Secreted) with score 8.4	-	-	-	-	-	-	-	-	-	-	2.25561	2.27442	-0.568586	4.78033e-06	4.23316e-05
1161617	1161341	3.2.1.14	Glycoside hydrolase, family 18, catalytic domain	Plasma membrane with score 3.7	3.05653	3.05659	8.50989	4.99344e-28	1.72649e-26	-	-	-	-	-	2.252	2.25209	7.0476	1.83524e-09	2.56883e-08
1155770	1155494	2.7.1.1	Hexokinase	Cytoplasmic with score 8.8	-	-	-	-	-	-	-	-	-	-	2.23975	2.25728	-0.497994	5.19475e-06	4.56772e-05
1109965	1109689	-	#N/A	Mitochondrial with score 4.7	-7.89973	-7.90689	6.50719	4.36809e-161	5.15381e-158	-	-	-	-	-	2.2392	2.23933	6.41291	2.01586e-15	4.85949e-14
1148442	1148166	-	#N/A	Plasma membrane with score 7.1	1.88102	1.88169	3.79742	4.06984e-08	3.70804e-07	-	-	-	-	-	2.23503	2.23527	5.59806	3.91809e-06	3.51326e-05
1159102	1158826	-	#N/A	Plasma membrane with score 6.8	1.71987	1.71992	7.43861	3.34761e-11	4.31078e-10	-	-	-	-	-	2.23378	2.23389	6.62212	1.33786e-19	4.6522e-18
1140809	1140533	-	Variant SH3	Plasma membrane with score 4.2	-	-	-	-	-	-	-	-	-	-	2.231	2.23109	6.87806	7.54964e-14	1.60994e-12
50199	50199	-	Oxidoreductase, N-terminal	Membrane bound Mitochondrial with score 6.6	-	-	-	-	-	-	-	-	-	-	2.22543	2.23031	1.26465	1.27078e-06	1.21497e-05
1141383	1141107	-	#N/A	Cytoplasmic with score 8.8	-1.27893	-1.27894	10.1681	4.11252e-05	0.000235976	-	-	-	-	-	2.21825	2.21828	8.66653	4.23333e-27	2.27143e-25
1101119	1100843	-	Flavin-containing amine oxidase	Membrane bound Extracellular (Secreted) with score 6.0	-	-	-	-	-	-	-	-	-	-	2.2173	2.21736	7.58778	4.54708e-16	1.18177e-14
1132584	1132308	-	Glycosyl transferase, group 1	Plasma membrane with score 7.5	-1.75745	-1.764	0.471217	5.74326e-05	0.000320394	-	-	-	-	-	2.20963	2.21602	0.854631	3.32172e-10	5.11586e-09
1170600	1170324	-	YD repeat	Plasma membrane with score 6.3	-	-	-	-	-	-	-	-	-	-	2.20684	2.21435	0.63017	1.01699e-08	1.27989e-07
40161	40161	-	#N/A	Plasma membrane with score 8.8	-	-	-	-	-	-	-	-	-	-	2.20631	2.20682	4.45438	1.4036e-21	5.53673e-20
1184149	1183873	-	NAD-dependent epimerase/dehydratase	Membrane bound Mitochondrial with score 8.9	-	-	-	-	-	-	-	-	-	-	2.20235	2.20482	2.19476	2.82827e-13	5.60042e-12
1186188	1185912	-	UbiA prenyltransferase	Membrane bound Vacuolar with score 9.5	-	-	-	-	-	-	-	-	-	-	2.1965	2.20372	0.665162	1.54941e-07	1.6627e-06
1127155	1126879	-	AMP-dependent synthetase and ligase	Membrane bound Mitochondrial with score 5.8	-	-	-	-	-	-	-	-	-	-	2.18394	2.18453	4.2217	8.84878e-15	2.03481e-13
1166671	1166395	-	#N/A	Extracellular (Secreted) with score 8.3	-	-	-	-	-	-3.08994	-3.09946	1.04316	4.92303e-15	3.43703e-13	2.18375	2.18731	1.62253	0.000423176	0.00255339
1147638	1147362	-	#N/A	Extracellular (Secreted) with score 7.2	-	-	-	-	-	-	-	-	-	-	2.18169	2.18229	4.20052	1.84728e-19	6.3423e-18
1082574	1082298	-	Tannase and feruloyl esterase	Membrane bound Extracellular (Secreted) with score 4.8	1.64981	1.65293	1.33694	0.00242894	0.00895575	1.8167	1.81972	1.29703	4.97106e-06	8.46479e-05	2.17373	2.18407	0.156549	2.81198e-06	2.55355e-05
1180956	1180680	-	Amino acid permease-associated region	Plasma membrane with score 8.6	-	-	-	-	-	-	-	-	-	-	2.17129	2.17143	6.34834	3.78163e-07	3.84324e-06
1188418	1188142	-	Fungal transcriptional regulatory protein, N-terminal	Nuclear with score 8.7	2.08954	2.09271	1.81105	1.47011e-05	9.1412e-05	3.77047	3.77401	3.12159	3.4763e-11	1.47434e-09	2.162	2.16216	6.08777	2.08699e-21	8.16792e-20
1161581	1161305	-	FAD-dependent pyridine nucleotide-disulphide oxidoreductase	Membrane bound Extracellular (Secreted) with score 5.1	2.52176	2.52233	4.73856	2.17954e-24	6.46941e-23	1.53712	1.53754	3.78822	3.52126e-07	7.68245e-06	2.16104	2.16108	8.17961	1.94193e-19	6.63713e-18
1180938	1180662	-	Lipase, class 3	Membrane bound Extracellular (Secreted) with score 8.9	-	-	-	-	-	1.86015	1.86031	5.56021	1.13747e-10	4.44985e-09	2.16011	2.16056	4.58179	5.26084e-09	6.90832e-08
1146345	1146069	-	Acyl-CoA N-acyltransferase	Membrane bound Lysosomal with score 7.5	2.55246	2.55369	3.666	8.27495e-14	1.29746e-12	-	-	-	-	-	2.15742	2.1575	7.08753	7.4777e-27	3.92776e-25
1189298	1189022	-	Major facilitator superfamily MFS-1	Membrane bound Vacuolar with score 5.0	-2.25854	-2.25922	4.19413	6.4624e-16	1.1641e-14	-	-	-	-	-	2.15735	2.15824	3.59993	5.82382e-12	1.05676e-10
1167341	1167065	-	#N/A	Nuclear with score 8.7	-	-	-	-	-	-	-	-	-	-	2.15421	2.15554	3.01997	3.18919e-12	5.88319e-11
1091348	1091072	-	Taurine catabolism dioxygenase TauD/TfdA	Cytoplasmic with score 6.8	-	-	-	-	-	-	-	-	-	-	2.1513	2.16487	-0.279652	0.000119945	0.000807729
1163352	1163076	-	Guanine-specific ribonuclease N1 and T1	Extracellular (Secreted) with score 4.7	-	-	-	-	-	-	-	-	-	-	2.13556	2.14086	1.00225	0.000486263	0.00291116
42165	42165	-	Ctr copper transporter	Plasma membrane with score 5.4	4.16322	4.16364	6.87337	2.2898e-61	2.11896e-59	3.79013	3.79051	6.35822	3.12453e-23	4.64889e-21	2.13309	2.13313	8.06345	7.62205e-19	2.46974e-17
1170447	1170171	-	Arrestin-like, N-terminal	Membrane bound Mitochondrial with score 7.4	-	-	-	-	-	2.04601	2.04616	5.81402	2.50242e-07	5.59408e-06	2.13279	2.13467	2.49852	2.95508e-11	5.05861e-10
1132955	1132679	1.1.3.4	Glucose-methanol-choline oxidoreductase, N-terminal	Membrane bound Extracellular (Secreted) with score 7.4	-1.16821	-1.17194	0.486359	0.00929874	0.0289768	1.15999	1.16152	1.42018	0.00284452	0.0235341	2.13119	2.1339	1.97673	5.34507e-13	1.03984e-11
1124338	1124062	-	#N/A	Mitochondrial with score 7.3	-	-	-	-	-	-	-	-	-	-	2.12803	2.13541	0.566156	1.96914e-08	2.39075e-07
44668	44668	-	#N/A	Membrane bound Extracellular (Secreted) with score 5.1	-1.59508	-1.59536	4.7575	2.00956e-05	0.000122534	-	-	-	-	-	2.12749	2.12803	4.27313	3.31728e-16	8.7352e-15
1135689	1135413	-	#N/A	Membrane bound Extracellular (Secreted) with score 4.0	-	-	-	-	-	1.3948	1.39569	2.51994	0.0010514	0.00999213	2.12433	2.1311	0.668393	1.40715e-07	1.5182e-06
1182612	1182336	-	MmgE/PrpD	Cytoplasmic with score 9.2	-3.23241	-3.2352	3.2123	3.02579e-24	8.92513e-23	-1.20138	-1.20178	3.40811	0.000362318	0.0039524	2.11633	2.11657	5.46057	0.000147056	0.000970003
1103576	1103300	-	Cytochrome P450	Membrane bound Mitochondrial with score 9.4	-3.54078	-3.5726	0.114069	4.20432e-11	5.36278e-10	-1.5875	-1.59312	0.181789	0.000345415	0.00378621	2.11478	2.12192	0.5883	2.07309e-08	2.51086e-07
1169050	1168774	-	Peptidase S28	Membrane bound Extracellular (Secreted) with score 8.6	1.2712	1.27122	8.39663	1.34785e-05	8.43659e-05	-	-	-	-	-	2.11123	2.11125	9.47468	2.36078e-11	4.0975e-10
1181930	1181654	-	Lipase, class 3	Membrane bound Extracellular (Secreted) with score 6.3	-	-	-	-	-	-	-	-	-	-	2.10568	2.10577	6.80953	5.52559e-13	1.07287e-11
180245	180245	-	FMN-dependent alpha-hydroxy acid dehydrogenase	Membrane bound Mitochondrial with score 4.0	-	-	-	-	-	-	-	-	-	-	2.10341	2.11843	-0.425088	9.75611e-06	8.15461e-05
1089407	1089131	-	#N/A	Nuclear with score 4.6	-	-	-	-	-	-	-	-	-	-	2.09884	2.10417	0.98948	1.75582e-09	2.46412e-08
1183361	1183085	-	General substrate transporter	Plasma membrane with score 6.9	-	-	-	-	-	-	-	-	-	-	2.09538	2.09906	1.49939	3.06463e-10	4.73453e-09
1162912	1162636	1.1.1.22	UDP-glucose/GDP-mannose dehydrogenase, dimerisation	Cytoplasmic with score 4.7	-	-	-	-	-	-	-	-	-	-	2.08703	2.09187	1.10924	3.50907e-10	5.37124e-09
1163311	1163035	-	Major facilitator superfamily MFS-1	Plasma membrane with score 7.1	-2.33564	-2.3373	3.01533	3.87528e-13	5.78778e-12	-	-	-	-	-	2.0844	2.08763	1.65925	3.13271e-06	2.82936e-05
1185632	1185356	-	#N/A	Extracellular (Secreted) with score 9.7	-0.950567	-0.950883	3.61073	0.00933558	0.0290628	-	-	-	-	-	2.08275	2.08309	4.90752	1.97493e-19	6.7269e-18
1162752	1162476	-	#N/A	Cytoplasmic with score 4.9	-	-	-	-	-	-	-	-	-	-	2.07856	2.07938	3.64046	2.89563e-14	6.40763e-13
1162391	1162115	-	Phosphoglycerate mutase	Cytoplasmic with score 7.4	2.04094	2.04137	4.6428	1.61441e-09	1.7576e-08	1.23028	1.23058	3.86848	0.000389825	0.00421196	2.0779	2.07867	3.71901	9.2609e-12	1.65042e-10
1164321	1164045	-	Zinc/iron permease	Plasma membrane with score 5.8	-	-	-	-	-	-	-	-	-	-	2.07768	2.0778	6.42713	1.06792e-09	1.54014e-08
1142800	1142524	1.10.3.2	Multicopper oxidase, type 1	Plasma membrane with score 5.4	-8.43299	-8.4376	7.66401	2.38328e-157	2.24958e-154	-	-	-	-	-	2.07031	2.0704	6.93699	1.29735e-15	3.20483e-14
1148907	1148631	2.6.1.42	Aminotransferase, class IV	Cytoplasmic with score 8.1	2.40698	2.41244	1.36026	6.52196e-11	8.05769e-10	2.41317	2.41824	1.21854	3.54209e-11	1.49526e-09	2.06562	2.06614	4.25402	0.000369955	0.00225958
1097858	1097582	-	Oligopeptide transporter OPT superfamily	Plasma membrane with score 9.2	0.902697	0.902782	5.43727	0.00942527	0.0292745	-	-	-	-	-	2.06541	2.06546	7.82012	1.50245e-14	3.39241e-13
1103577	1103301	-	Major facilitator superfamily MFS-1	Plasma membrane with score 9.5	-	-	-	-	-	1.50513	1.50587	2.91821	0.00526869	0.0397495	2.06186	2.06203	5.89142	1.16898e-21	4.66655e-20
1134794	1134518	-	#N/A	Membrane bound Mitochondrial with score 6.2	-	-	-	-	-	-	-	-	-	-	2.05887	2.06715	0.335624	7.19789e-05	0.000509468
1185619	1185343	-	#N/A	Plasma membrane with score 8.8	-	-	-	-	-	-	-	-	-	-	2.0514	2.05181	4.58079	5.03601e-17	1.39609e-15
1142241	1141965	-	Protein of unknown function UPF0057	Extracellular (Secreted) with score 9.8	-2.05033	-2.05036	8.83119	3.06149e-11	3.95855e-10	1.05986	1.05986	9.97849	0.002197	0.0188291	2.04902	2.04908	7.42583	9.10436e-09	1.156e-07
1033921	1033921	-	#N/A	Nuclear with score 6.1	-	-	-	-	-	1.45981	1.45993	5.57976	0.00437738	0.0340147	2.04279	2.0428	11.1578	6.20193e-16	1.57094e-14
1158944	1158668	-	#N/A	Plasma membrane with score 8.5	-	-	-	-	-	-	-	-	-	-	2.03794	2.04114	1.64381	8.79422e-10	1.28879e-08
1159529	1159253	3.2.1.75	Glycoside hydrolase, family 30	Membrane bound Extracellular (Secreted) with score 7.9	-0.999891	-1.00029	3.35806	0.0153225	0.0443593	-	-	-	-	-	2.0376	2.03773	6.20684	3.5184e-12	6.46659e-11
1138126	1137850	-	Adenine nucleotide translocator 1	Membrane bound Mitochondrial with score 9.0	-1.91285	-1.91301	5.89378	2.6617e-15	4.67855e-14	-	-	-	-	-	2.03459	2.03467	7.07832	1.29291e-14	2.93925e-13
1139905	1139629	4.2.1.1	Carbonic anhydrase	Cytoplasmic with score 7.2	2.12092	2.1215	4.2872	8.39983e-08	7.36174e-07	1.56094	1.5614	3.68709	4.83274e-06	8.26025e-05	2.02951	2.02963	6.31718	1.38052e-22	5.96434e-21
1142202	1141926	-	Oligopeptide transporter OPT superfamily	Membrane bound Endoplasmic reticulum with score 6.1	-7.60949	-7.60962	11.9452	5.28666e-126	1.46767e-123	-	-	-	-	-	2.02562	2.02563	11.3012	6.5069e-14	1.39653e-12
1186455	1186179	-	#N/A	Plasma membrane with score 5.0	1.39598	1.39716	2.38736	0.00708897	0.0228527	-	-	-	-	-	2.0255	2.02746	2.32096	1.87804e-13	3.77881e-12
1087643	1087367	-	Fungal transcriptional regulatory protein, N-terminal	Membrane bound Golgi with score 8.1	-	-	-	-	-	-	-	-	-	-	2.02189	2.0279	0.727993	3.05527e-08	3.58331e-07
1187297	1187021	-	Major facilitator superfamily MFS-1	Plasma membrane with score 7.4	-	-	-	-	-	-	-	-	-	-	2.01681	2.01729	4.33161	1.02205e-15	2.54367e-14
1227507	1227231	-	ABC transporter-like	Plasma membrane with score 8.6	-2.94621	-2.94631	7.68073	3.43142e-26	1.09794e-24	-	-	-	-	-	2.01681	2.01694	6.20529	1.76292e-14	3.97155e-13
1080550	1080274	-	#N/A	Membrane bound Peroxisomal with score 9.0	-	-	-	-	-	-	-	-	-	-	2.00804	2.00873	3.80144	2.73937e-14	6.08884e-13
1165740	1165464	-	Ankyrin	Plasma membrane with score 8.5	-	-	-	-	-	-	-	-	-	-	1.99923	1.99998	3.67822	1.49021e-09	2.09765e-08
1162876	1162600	-	NAD(P)-binding	Plasma membrane with score 9.0	-	-	-	-	-	-	-	-	-	-	1.99796	1.99807	6.4211	1.14768e-19	4.03304e-18
1188338	1188062	-	Major facilitator superfamily MFS-1	Membrane bound Golgi with score 4.3	-	-	-	-	-	-	-	-	-	-	1.99289	1.993	6.3792	7.29344e-15	1.68883e-13
1167724	1167448	-	Carboxylesterase, type B	Membrane bound Extracellular (Secreted) with score 8.7	-	-	-	-	-	-	-	-	-	-	1.9913	1.99145	5.95852	4.24113e-09	5.62105e-08
1175554	1175278	-	#N/A	Plasma membrane with score 7.3	-	-	-	-	-	-	-	-	-	-	1.99013	2.00006	0.0120126	1.31632e-05	0.000107152
1134549	1134273	-	O-methyltransferase, family 2	Cytoplasmic with score 8.6	-	-	-	-	-	-	-	-	-	-	1.98848	1.98943	3.31892	3.27062e-13	6.46353e-12
1189551	1189275	-	Methyltransferase type 11	Cytoplasmic with score 9.0	-	-	-	-	-	-	-	-	-	-	1.98807	1.98866	4.00959	1.26186e-14	2.8752e-13
1123146	1122870	-	Region of unknown function DUF1793	Membrane bound Extracellular (Secreted) with score 8.3	-	-	-	-	-	-	-	-	-	-	1.98591	1.98625	4.82504	7.8632e-20	2.78279e-18
1129612	1129336	-	TGF-beta receptor, type I/II extracellular region	Plasma membrane with score 9.2	1.96625	1.9672	3.37946	1.03044e-09	1.14833e-08	1.63192	1.63273	2.96019	1.64532e-05	0.000252672	1.9853	1.98538	6.95396	4.55138e-18	1.38908e-16
1186777	1186501	-	Crotonase, core	Membrane bound Mitochondrial with score 3.9	-8.25866	-8.27712	5.50376	2.69235e-142	1.10492e-139	-	-	-	-	-	1.98217	1.98229	6.37887	9.26673e-15	2.12115e-13
1132182	1131906	-	Concanavalin A-like lectin/glucanase	Membrane bound Extracellular (Secreted) with score 7.9	-2.79695	-2.79981	2.75271	2.40867e-14	3.84694e-13	-	-	-	-	-	1.97745	1.97801	4.0527	7.60464e-18	2.27229e-16
1158901	1158625	3.2.1.14	Chitin-binding, type 1	Plasma membrane with score 5.3	-	-	-	-	-	-	-	-	-	-	1.96948	1.97639	0.501147	2.76777e-06	2.5157e-05
1189503	1189227	-	#N/A	Nuclear with score 8.2	2.87019	2.87102	4.57516	6.45912e-07	5.03449e-06	-	-	-	-	-	1.96766	1.96769	8.20025	1.53824e-07	1.65427e-06
1107935	1107659	-	Emopamil-binding	Membrane bound Golgi with score 8.8	1.10812	1.1084	4.09068	0.00294134	0.0105805	-	-	-	-	-	1.96264	1.96286	5.42517	1.14237e-16	3.12352e-15
1181020	1180744	-	#N/A	Membrane bound Extracellular (Secreted) with score 8.0	-	-	-	-	-	-	-	-	-	-	1.95929	1.95948	5.54339	1.62957e-11	2.84818e-10
1125730	1125454	4.2.1.9	Dihydroxy-acid and 6-phosphogluconate dehydratase	Membrane bound Peroxisomal with score 5.1	-3.37879	-3.38038	4.14107	5.09036e-10	5.85236e-09	1.43284	1.43294	5.72051	0.00176412	0.0156665	1.94043	1.94136	3.28736	5.89673e-06	5.13072e-05
1161757	1161481	-	#N/A	Membrane bound Extracellular (Secreted) with score 5.1	-	-	-	-	-	2.49083	2.49613	1.24009	1.92998e-10	7.06311e-09	1.93343	1.93749	1.17842	1.16153e-08	1.4472e-07
1177430	1177154	-	Major intrinsic protein	Membrane bound Golgi with score 9.6	-0.955534	-0.95587	3.53269	0.0100336	0.0309805	1.38505	1.38526	4.61255	1.96215e-06	3.59767e-05	1.92463	1.92522	3.93532	1.75797e-09	2.46412e-08
1126644	1126368	2.5.1.29	Polyprenyl synthetase	Cytoplasmic with score 6.6	-	-	-	-	-	2.50259	2.51192	0.457402	3.21889e-09	9.70585e-08	1.92112	1.92348	1.93324	1.98623e-07	2.10208e-06
1145399	1145123	-	#N/A	Nuclear with score 4.6	-	-	-	-	-	-	-	-	-	-	1.91831	1.91926	3.23977	1.03669e-07	1.14448e-06
1181780	1181504	-	Fungal transcriptional regulatory protein, N-terminal	Membrane bound Mitochondrial with score 4.1	-	-	-	-	-	-	-	-	-	-	1.91727	1.91767	4.47138	1.77502e-16	4.77484e-15
1142148	1141872	-	Amino acid permease-associated region	Plasma membrane with score 3.9	2.12184	2.12197	6.37988	2.71906e-17	5.39184e-16	-	-	-	-	-	1.90967	1.90968	9.34449	7.36492e-21	2.80542e-19
1186083	1185807	-	#N/A	Membrane bound Extracellular (Secreted) with score 8.8	-	-	-	-	-	2.74742	2.7633	-0.0437379	1.13423e-07	2.72336e-06	1.90891	1.90944	4.05041	2.34634e-07	2.4623e-06
1145323	1145047	-	#N/A	Nuclear with score 8.0	-	-	-	-	-	1.77802	1.77804	8.44679	2.47935e-11	1.07668e-09	1.90801	1.90804	8.12765	4.3562e-14	9.47166e-13
1108439	1108163	-	N-acetyltransferase	Cytoplasmic with score 8.5	-	-	-	-	-	1.2628	1.26315	3.65139	0.000142306	0.00176686	1.90787	1.90806	5.55694	4.27685e-15	1.00667e-13
1217751	1217475	-	NmrA-like	Membrane bound Mitochondrial with score 6.3	-	-	-	-	-	3.53158	3.53254	4.74912	2.44075e-41	1.39276e-38	1.90489	1.90556	3.71493	9.04132e-14	1.90766e-12
37295	37295	-	ABC transporter-like	Plasma membrane with score 9.0	-	-	-	-	-	2.93862	2.95664	-0.0262682	8.19717e-09	2.31048e-07	1.90479	1.9096	0.928712	1.93966e-07	2.05935e-06
1187047	1186771	-	CHL4	Nuclear with score 7.2	-	-	-	-	-	-	-	-	-	-	1.90241	1.90333	3.26949	2.33545e-12	4.38115e-11
1148686	1148410	-	Extracellular membrane protein, 8-cysteine region, CFEM	Membrane bound Extracellular (Secreted) with score 6.9	-1.91466	-1.91467	9.96734	1.70388e-09	1.84861e-08	-	-	-	-	-	1.90225	1.90229	8.10102	4.56388e-17	1.27228e-15
1115981	1115705	-	#N/A	Membrane bound Mitochondrial with score 4.4	-	-	-	-	-	-	-	-	-	-	1.90188	1.90253	3.76067	1.38791e-13	2.83838e-12
1082622	1082346	-	ABC transporter-like	Plasma membrane with score 8.3	-	-	-	-	-	-	-	-	-	-	1.90171	1.90234	3.81241	1.88002e-08	2.29653e-07
1167613	1167337	-	#N/A	Plasma membrane with score 7.0	-2.59561	-2.60106	1.5809	1.90155e-09	2.04661e-08	-	-	-	-	-	1.89932	1.9007	2.68917	8.78003e-11	1.44834e-09
1162686	1162410	-	Fungal transcriptional regulatory protein, N-terminal	Plasma membrane with score 6.0	-	-	-	-	-	-	-	-	-	-	1.89604	1.89618	5.99356	3.3338e-09	4.46596e-08
1174781	1174505	-	Glutathione-dependent formaldehyde-activating, GFA	Extracellular (Secreted) with score 7.3	-	-	-	-	-	2.00784	2.00794	6.35193	3.92034e-16	3.17688e-14	1.89538	1.89563	5.13011	9.42642e-07	9.14563e-06
1155181	1154905	-	#N/A	Membrane bound Golgi with score 6.3	-	-	-	-	-	-	-	-	-	-	1.89315	1.89494	2.29977	3.0341e-10	4.69462e-09
1186774	1186498	-	AMP-dependent synthetase and ligase	Cytoplasmic with score 3.6	-4.09075	-4.09108	7.14142	8.44269e-25	2.54602e-23	-	-	-	-	-	1.89199	1.89209	6.33426	1.4321e-09	2.01869e-08
1094270	1093994	-	#N/A	Plasma membrane with score 8.1	-0.8381	-0.838241	4.58072	0.0164352	0.0469527	-	-	-	-	-	1.88832	1.88844	6.13258	4.57456e-09	6.0389e-08
1146773	1146497	-	#N/A	Membrane bound Endoplasmic reticulum with score 6.9	-	-	-	-	-	-	-	-	-	-	1.88484	1.88533	4.12238	7.83315e-08	8.764e-07
1169954	1169678	-	Intradiol ring-cleavage dioxygenase, C-terminal	Membrane bound Extracellular (Secreted) with score 5.3	-	-	-	-	-	-	-	-	-	-	1.88133	1.88633	0.868734	0.000162592	0.00106825
36884	36884	-	#N/A	Cytoplasmic with score 3.4	-	-	-	-	-	-	-	-	-	-	1.87895	1.8833	1.00207	3.96762e-05	0.000296915
1141985	1141709	-	#N/A	Cytoplasmic with score 7.5	-	-	-	-	-	-	-	-	-	-	1.87823	1.88213	1.14223	0.00197546	0.0102615
1210935	1210659	-	Aminoglycoside phosphotransferase	Cytoplasmic with score 3.8	-	-	-	-	-	-	-	-	-	-	1.8734	1.87513	2.32651	8.29234e-08	9.24665e-07
1164664	1164388	-	Ferric reductase-like transmembrane component, N-terminal	Plasma membrane with score 9.3	5.11568	5.11743	5.75272	4.81761e-97	8.12025e-95	3.87078	3.87234	4.39911	2.45528e-41	1.39276e-38	1.86847	1.86855	6.75369	3.62816e-14	7.97555e-13
1095195	1094919	-	Glucose-methanol-choline oxidoreductase, N-terminal	Membrane bound Extracellular (Secreted) with score 7.6	-	-	-	-	-	2.45531	2.45658	3.24636	1.79797e-12	9.21942e-11	1.86608	1.8682	2.03092	1.06062e-10	1.72674e-09
1162307	1162031	-	#N/A	Membrane bound Mitochondrial with score 4.4	-	-	-	-	-	-	-	-	-	-	1.86595	1.86609	5.96079	1.05315e-18	3.39045e-17
1216052	1215776	-	#N/A	Nuclear with score 6.4	-2.31597	-2.31806	2.66042	3.31006e-10	3.85724e-09	-	-	-	-	-	1.85841	1.85884	4.29533	2.78431e-12	5.17456e-11
1164901	1164625	3.2.1.91	Glycoside hydrolase, family 7	Membrane bound Extracellular (Secreted) with score 8.7	-	-	-	-	-	-	-	-	-	-	1.85831	1.85848	5.6195	3.51088e-06	3.15947e-05
1188787	1188511	-	Major facilitator superfamily MFS-1	Plasma membrane with score 7.3	-	-	-	-	-	-	-	-	-	-	1.85674	1.85716	4.33651	3.95204e-12	7.23695e-11
37185	37185	-	#N/A	Nuclear with score 5.6	1.35724	1.35803	2.92414	0.000308639	0.0014465	-	-	-	-	-	1.85562	1.8568	2.87074	4.66206e-10	7.0177e-09
1094282	1094006	-	AMP-dependent synthetase and ligase	Plasma membrane with score 3.7	-	-	-	-	-	-	-	-	-	-	1.85502	1.85629	2.75942	3.59253e-06	3.23004e-05
1142460	1142184	-	GroES-related	Membrane bound Endoplasmic reticulum with score 6.3	-3.3506	-3.35063	9.6556	8.29483e-29	2.93239e-27	1.01932	1.01932	10.9531	0.00408197	0.0319655	1.8509	1.85092	8.53065	2.11145e-06	1.96022e-05
1177944	1177668	-	#N/A	Extracellular (Secreted) with score 9.7	-	-	-	-	-	-	-	-	-	-	1.84888	1.85473	0.590312	6.80155e-05	0.000484853
1160636	1160360	-	Major intrinsic protein	Plasma membrane with score 3.9	-	-	-	-	-	-	-	-	-	-	1.84697	1.847	7.97727	6.29972e-19	2.05461e-17
1146056	1145780	-	Low affinity iron permease	Membrane bound Golgi with score 8.4	-	-	-	-	-	-1.68534	-1.68548	5.61907	1.16849e-10	4.55161e-09	1.84176	1.84199	5.21741	7.27975e-14	1.55571e-12
43109	43109	-	#N/A	Membrane bound Vacuolar with score 4.6	-	-	-	-	-	-	-	-	-	-	1.83767	1.84966	-0.400586	8.60198e-05	0.000599077
1146518	1146242	1.14.13.72	Sterol desaturase	Membrane bound Mitochondrial with score 3.1	-	-	-	-	-	2.20932	2.20932	10.7895	3.87162e-17	3.37873e-15	1.83734	1.83735	9.97544	5.77972e-16	1.47523e-14
38318	38318	-	#N/A	Membrane bound Endoplasmic reticulum with score 7.9	-	-	-	-	-	-	-	-	-	-	1.83517	1.83889	1.20165	3.62731e-08	4.23317e-07
1173944	1173668	-	Glucose-methanol-choline oxidoreductase, N-terminal	Membrane bound Extracellular (Secreted) with score 5.6	-	-	-	-	-	-	-	-	-	-	1.83467	1.83993	0.710982	6.52946e-07	6.4711e-06
213559	213559	-	Arginase	Membrane bound Lysosomal with score 4.0	-	-	-	-	-	-	-	-	-	-	1.83387	1.83405	5.5147	5.14121e-13	1.0041e-11
1122204	1121928	-	Inorganic pyrophosphatase	Cytoplasmic with score 5.0	-	-	-	-	-	-	-	-	-	-	1.82709	1.82747	4.43863	7.99716e-14	1.69812e-12
1015451	1015451	-	#N/A	Nuclear with score 5.3	-2.34391	-2.34397	7.66793	1.2292e-19	2.79577e-18	1.07528	1.07528	8.87792	0.00157649	0.0141888	1.82348	1.82381	4.63796	1.24702e-15	3.08816e-14
1185309	1185033	-	Amino acid permease-associated region	Membrane bound Endoplasmic reticulum with score 5.1	-	-	-	-	-	-	-	-	-	-	1.82239	1.82306	3.61562	1.13334e-09	1.6251e-08
1125493	1125217	-	Glycosyl transferase, family 25	Membrane bound Lysosomal with score 7.7	-	-	-	-	-	-	-	-	-	-	1.82238	1.82719	0.819238	3.29576e-07	3.37697e-06
1081168	1080892	-	ABC transporter-like	Plasma membrane with score 9.1	-	-	-	-	-	1.1787	1.17871	8.37813	0.00136274	0.0125693	1.82058	1.8206	8.96588	1.50957e-17	4.37951e-16
1188306	1188030	-	#N/A	Plasma membrane with score 6.1	-	-	-	-	-	-	-	-	-	-	1.81647	1.81721	3.4734	1.47338e-11	2.58425e-10
1168104	1167828	-	Methyltransferase type 12	Cytoplasmic with score 6.4	-	-	-	-	-	-	-	-	-	-	1.81453	1.82415	-0.137151	4.28439e-05	0.000319091
1163662	1163386	-	#N/A	Nuclear with score 3.4	-	-	-	-	-	-	-	-	-	-	1.81367	1.82044	0.305169	0.000437043	0.00263069
1211568	1211292	-	Aromatic-ring-hydroxylating dioxygenase, alpha subunit	Membrane bound Mitochondrial with score 3.7	-	-	-	-	-	-	-	-	-	-	1.80891	1.81185	1.49223	8.59674e-06	7.25237e-05
1163836	1163560	-	#N/A	Membrane bound Mitochondrial with score 7.2	-	-	-	-	-	-	-	-	-	-	1.80863	1.809	4.45102	0.00257945	0.0129622
124037	124037	-	#N/A	Nuclear with score 8.3	-	-	-	-	-	1.5086	1.50951	2.63191	0.000629455	0.00646992	1.80839	1.80993	2.40221	3.02392e-05	0.000230548
1183862	1183586	-	#N/A	Plasma membrane with score 6.8	-	-	-	-	-	-	-	-	-	-	1.80834	1.80957	2.74326	2.00724e-10	3.16465e-09
1157397	1157121	-	Sodium/calcium exchanger membrane region	Plasma membrane with score 8.4	-	-	-	-	-	-	-	-	-	-	1.80615	1.80653	4.43422	3.5774e-15	8.4603e-14
1161212	1160936	-	AMP-dependent synthetase and ligase	Membrane bound Mitochondrial with score 5.7	-7.85413	-7.85901	6.99826	1.34374e-137	4.87829e-135	-	-	-	-	-	1.80325	1.80346	5.27161	3.90653e-10	5.94586e-09
1182741	1182465	-	Protein of unknown function Cys-rich	Membrane bound Extracellular (Secreted) with score 7.3	-	-	-	-	-	2.87767	2.87857	4.17983	6.82782e-08	1.70714e-06	1.80206	1.80258	3.98042	1.21765e-08	1.51146e-07
1141947	1141671	3.2.1.171	Glycoside hydrolase, family 28	Membrane bound Extracellular (Secreted) with score 6.3	1.02143	1.02167	4.0888	0.00244434	0.00899849	1.5666	1.5669	4.3102	6.04568e-07	1.25169e-05	1.79886	1.79917	4.71719	1.32526e-08	1.64299e-07
1142017	1141741	-	#N/A	Extracellular (Secreted) with score 7.2	-1.54496	-1.54514	5.33582	5.77727e-06	3.91189e-05	-	-	-	-	-	1.79865	1.79871	7.11073	5.55105e-19	1.81638e-17
1175174	1174898	-	Carbohydrate-binding family 9/cellobiose dehydrogenase, cytochrome	Plasma membrane with score 3.9	-	-	-	-	-	-	-	-	-	-	1.79788	1.79809	5.23413	3.29005e-17	9.35461e-16
1142820	1142544	-	Tyrosinase	Membrane bound Lysosomal with score 6.0	1.245	1.24503	7.72029	0.000150685	0.000759379	1.1483	1.14832	7.48751	7.99171e-05	0.00105425	1.79751	1.79754	8.40257	1.6419e-13	3.33052e-12
1120646	1120370	-	Peptidase M3A and M3B, thimet/oligopeptidase F	Cytoplasmic with score 7.4	-	-	-	-	-	-	-	-	-	-	1.79733	1.79874	2.54166	3.48992e-09	4.66257e-08
1178082	1177806	-	#N/A	Plasma membrane with score 6.7	-1.52743	-1.52883	2.30446	0.000352347	0.00162552	1.65725	1.65773	3.74261	5.02269e-08	1.27335e-06	1.79681	1.79826	2.50549	1.0837e-09	1.56065e-08
1148718	1148442	-	#N/A	Plasma membrane with score 8.9	-	-	-	-	-	3.11134	3.11445	2.63426	2.37974e-17	2.20393e-15	1.79568	1.79616	4.07883	2.24097e-09	3.07633e-08
1093298	1093022	-	Amino acid transporter, transmembrane	Plasma membrane with score 9.3	-	-	-	-	-	-	-	-	-	-	1.79324	1.79324	10.626	2.10942e-12	3.98711e-11
1132604	1132328	-	#N/A	Mitochondrial with score 7.4	-	-	-	-	-	-	-	-	-	-	1.79114	1.79267	2.42125	2.77593e-09	3.76922e-08
1141413	1141137	-	Alpha/beta hydrolase fold-1	Cytoplasmic with score 7.5	-	-	-	-	-	-	-	-	-	-	1.78916	1.78919	7.83822	4.79105e-18	1.45776e-16
1145887	1145611	-	Sterol desaturase	Membrane bound Golgi with score 8.6	-	-	-	-	-	1.3839	1.38391	8.60732	1.54586e-06	2.90482e-05	1.78787	1.7879	8.04672	2.7332e-16	7.25461e-15
1160987	1160711	-	GCN5-related N-acetyltransferase	Mitochondrial with score 4.5	-	-	-	-	-	1.08348	1.08361	4.84479	0.00296071	0.0243401	1.78748	1.78756	6.59997	2.52338e-13	5.01661e-12
1188830	1188554	-	Hydantoinase/oxoprolinase	Cytoplasmic with score 5.2	-	-	-	-	-	-	-	-	-	-	1.78666	1.78957	1.49708	1.25651e-07	1.3675e-06
1225819	1225543	-	Metallophosphoesterase	Membrane bound Extracellular (Secreted) with score 4.6	-	-	-	-	-	1.61262	1.61706	0.514877	0.000240542	0.00279534	1.78481	1.78739	1.6567	6.9419e-09	8.91637e-08
1163122	1162846	-	#N/A	Plasma membrane with score 4.9	-	-	-	-	-	-1.35942	-1.35948	6.33064	0.00439873	0.034093	1.78346	1.78358	6.07029	2.08321e-07	2.20005e-06
1186664	1186388	-	Major facilitator superfamily MFS-1	Plasma membrane with score 9.0	-1.87893	-1.87927	4.8181	2.63489e-11	3.42572e-10	1.66964	1.66972	6.36329	1.06393e-10	4.19837e-09	1.78267	1.78269	8.20756	2.89876e-15	6.87164e-14
1155949	1155673	1.4.3.22	Copper amine oxidase, C-terminal	Cytoplasmic with score 8.0	1.03896	1.03998	2.08171	0.00746122	0.0238572	-	-	-	-	-	1.78231	1.78248	5.55795	5.98716e-16	1.52428e-14
1182115	1181839	-	O-methyltransferase, family 2	Cytoplasmic with score 6.3	-	-	-	-	-	0.864939	0.864975	6.31123	0.0068875	0.0499954	1.78001	1.7804	4.38843	8.78995e-13	1.69024e-11
1126485	1126209	-	Glycoside hydrolase, family 1	Membrane bound Extracellular (Secreted) with score 7.8	-	-	-	-	-	-	-	-	-	-	1.77906	1.78697	0.0867233	1.77124e-05	0.000140741
214187	214187	-	Beta-lactamase-like	Nuclear with score 4.0	3.0199	3.0205	5.19176	5.44856e-24	1.57579e-22	1.67355	1.67399	3.90961	8.07505e-07	1.62865e-05	1.77307	1.7733	5.12381	3.42051e-16	8.98335e-15
1145466	1145190	-	#N/A	Membrane bound Extracellular (Secreted) with score 7.3	1.27988	1.27997	5.89621	0.000212889	0.0010358	-	-	-	-	-	1.77306	1.77311	7.38746	4.17871e-17	1.17475e-15
1168912	1168636	-	AMP-dependent synthetase and ligase	Membrane bound Lysosomal with score 2.9	-2.72464	-2.72466	9.60811	2.13526e-18	4.5496e-17	-	-	-	-	-	1.77014	1.77017	7.92606	7.30057e-16	1.83989e-14
36425	36425	-	Chromate transporter region	Membrane bound Golgi with score 5.2	2.49546	2.49958	1.85426	8.83536e-11	1.0747e-09	1.33328	1.33608	0.805988	0.00225096	0.019237	1.76828	1.77157	1.29762	3.74712e-08	4.35854e-07
47062	47062	-	#N/A	Nuclear with score 6.5	-	-	-	-	-	-	-	-	-	-	1.76461	1.76606	2.45543	7.06044e-06	6.05587e-05
1142867	1142591	-	#N/A	Membrane bound Extracellular (Secreted) with score 9.2	1.23374	1.2366	0.920217	0.00618748	0.0203214	-	-	-	-	-	1.76459	1.7662	2.2843	0.000948573	0.00531542
42762	42762	-	BTB/POZ fold	Cytoplasmic with score 5.8	-	-	-	-	-	1.29101	1.29307	1.184	0.00312797	0.0254843	1.76103	1.76222	2.73581	1.12695e-07	1.23458e-06
1177685	1177409	-	#N/A	Cytoplasmic with score 7.0	-	-	-	-	-	1.48817	1.49247	0.403598	0.000830555	0.00816698	1.75912	1.76141	1.7923	2.89353e-07	2.98629e-06
1146274	1145998	-	#N/A	Nuclear with score 9.3	-1.83186	-1.83189	8.46581	2.55218e-07	2.11501e-06	-	-	-	-	-	1.75739	1.75741	8.25015	5.51211e-08	6.25835e-07
1180135	1179859	-	Glucose/ribitol dehydrogenase	Membrane bound Mitochondrial with score 8.0	-	-	-	-	-	-	-	-	-	-	1.75603	1.75968	1.14706	4.68098e-06	4.15624e-05
1187490	1187214	1.13.11.20	Cysteine dioxygenase type I	Extracellular (Secreted) with score 6.6	1.99634	1.99676	4.60144	0.000132229	0.000674288	1.40133	1.40166	3.98152	0.000628924	0.00646992	1.75516	1.75528	6.04104	5.5092e-16	1.41342e-14
1186523	1186247	-	#N/A	Nuclear with score 9.3	-	-	-	-	-	-	-	-	-	-	1.75369	1.7574	1.11657	8.19041e-05	0.000574019
1119513	1119237	-	Ferric reductase-like transmembrane component, N-terminal	Membrane bound Lysosomal with score 9.0	3.74292	3.74305	8.15037	7.14824e-50	5.0731e-48	2.46265	2.46276	6.84158	1.8822e-15	1.42357e-13	1.75143	1.75145	8.96079	6.18877e-16	1.57094e-14
1169475	1169199	-	Cytochrome P450	Membrane bound Mitochondrial with score 5.0	-	-	-	-	-	1.5509	1.55092	8.40261	6.1845e-09	1.75958e-07	1.75109	1.75115	6.89044	8.9698e-16	2.24358e-14
1116400	1116124	1.17.4.1	Ribonucleotide reductase	Cytoplasmic with score 7.7	-2.05893	-2.05896	8.20953	6.34661e-15	1.07938e-13	-	-	-	-	-	1.74768	1.74774	7.07648	4.34959e-17	1.21594e-15
1121183	1120907	-	Peptidase S10, serine carboxypeptidase	Membrane bound Peroxisomal with score 8.2	2.19987	2.2	6.51013	8.42711e-08	7.37881e-07	-	-	-	-	-	1.74165	1.74187	5.16391	1.02956e-13	2.14958e-12
1113053	1112777	-	#N/A	Endoplasmic reticulum with score 2.7	-1.76084	-1.76159	3.49785	0.00192519	0.00732147	3.662	3.66227	6.71819	1.01803e-12	5.40331e-11	1.7398	1.74119	2.47956	1.92771e-06	1.79631e-05
1152488	1152212	5.1.3.2	NAD-dependent epimerase/dehydratase	Cytoplasmic with score 7.8	-3.89363	-3.89613	4.01616	6.56528e-34	2.75421e-32	-1.14324	-1.14344	4.28798	0.00235986	0.0199609	1.73618	1.73654	4.43073	2.36586e-11	4.09917e-10
1167905	1167629	-	#N/A	Cytoplasmic with score 6.2	-	-	-	-	-	-	-	-	-	-	1.73517	1.74534	-0.295733	0.00012357	0.000829899
1163834	1163558	-	#N/A	Membrane bound Mitochondrial with score 3.8	-	-	-	-	-	-	-	-	-	-	1.73295	1.73298	8.02719	1.26274e-16	3.4432e-15
1118523	1118247	-	#N/A	Plasma membrane with score 4.1	-	-	-	-	-	-	-	-	-	-	1.73272	1.73611	1.20802	1.14181e-07	1.24948e-06
1158392	1158116	-	Peptidase S8 and S53, subtilisin, kexin, sedolisin	Nuclear with score 4.7	1.34386	1.34442	3.39465	0.00178462	0.00685316	-	-	-	-	-	1.72885	1.72905	5.2423	5.72527e-12	1.04077e-10
1182986	1182710	-	Ankyrin	Nuclear with score 9.6	-	-	-	-	-	-	-	-	-	-	1.72754	1.73761	-0.28544	0.000268947	0.00168807
1160135	1159859	-	BTB/POZ fold	Cytoplasmic with score 7.1	-	-	-	-	-	-	-	-	-	-	1.7269	1.73334	0.316657	3.6406e-05	0.000274213
1151896	1151620	-	Growth factor, receptor	Membrane bound Vacuolar with score 6.1	-	-	-	-	-	-	-	-	-	-	1.7199	1.72211	1.78653	0.000269896	0.00169193
1144668	1144392	-	Phosphatidic acid phosphatase type 2/haloperoxidase	Membrane bound Vacuolar with score 8.8	-	-	-	-	-	-	-	-	-	-	1.71386	1.71413	4.78659	1.90195e-12	3.60865e-11
1170830	1170554	-	#N/A	Cytoplasmic with score 5.9	-1.47589	-1.48151	0.337621	0.00128989	0.00514376	-	-	-	-	-	1.71224	1.71392	2.17927	1.4361e-08	1.7716e-07
1187467	1187191	-	Amino acid permease-associated region	Membrane bound Vacuolar with score 4.8	-1.55029	-1.55172	2.29326	7.93073e-05	0.000427273	1.38603	1.38646	3.53682	1.51082e-05	0.000234212	1.70982	1.71061	3.25763	1.32737e-10	2.13664e-09
45175	45175	-	#N/A	Membrane bound Extracellular (Secreted) with score 6.8	-	-	-	-	-	-	-	-	-	-	1.70978	1.71709	0.127851	9.39129e-05	0.000649065
1215468	1215192	-	#N/A	Nuclear with score 8.3	-	-	-	-	-	-	-	-	-	-	1.70905	1.71007	2.8876	3.07835e-09	4.146e-08
1175258	1174982	-	#N/A	Plasma membrane with score 6.5	-	-	-	-	-	-	-	-	-	-	1.70854	1.70893	4.25399	1.30043e-13	2.67594e-12
1164663	1164387	-	Ctr copper transporter	Plasma membrane with score 7.6	6.3317	6.33452	6.28628	1.96092e-109	3.93811e-107	4.19863	4.20113	4.05018	1.62972e-37	6.16305e-35	1.707	1.70704	7.3779	1.80507e-08	2.21038e-07
1158219	1157943	-	#N/A	Nuclear with score 4.4	-	-	-	-	-	-	-	-	-	-	1.70649	1.70747	2.93614	1.32918e-06	1.26456e-05
1144038	1143762	-	#N/A	Membrane bound Extracellular (Secreted) with score 4.8	1.2231	1.22318	6.14635	0.000113694	0.000590294	-	-	-	-	-	1.70523	1.70527	7.58552	5.33102e-06	4.67518e-05
1168847	1168571	-	#N/A	Plasma membrane with score 8.7	-	-	-	-	-	-	-	-	-	-	1.70301	1.70365	3.53563	1.01304e-08	1.27654e-07
1127666	1127390	-	WD40 repeat	Membrane bound Vacuolar with score 4.3	-	-	-	-	-	-	-	-	-	-	1.69595	1.69807	1.83542	1.07755e-06	1.03956e-05
1204380	1204104	-	#N/A	Cytoplasmic with score 5.2	-1.7325	-1.73818	0.593383	0.000230179	0.0011119	-	-	-	-	-	1.68791	1.68976	2.00713	3.34583e-08	3.91918e-07
1145104	1144828	-	Zinc finger, RING-type	Plasma membrane with score 6.5	-	-	-	-	-	2.05554	2.05555	9.42196	1.44935e-13	8.71147e-12	1.68725	1.68729	7.47352	1.9685e-09	2.73616e-08
1152897	1152621	-	Amino acid permease-associated region	Plasma membrane with score 9.2	-	-	-	-	-	-	-	-	-	-	1.6863	1.68863	1.67882	1.99857e-07	2.11289e-06
38966	38966	-	Oligopeptide transporter OPT superfamily	Plasma membrane with score 6.7	1.11694	1.11873	1.39396	0.00627796	0.0205827	-	-	-	-	-	1.68389	1.68468	3.22863	3.71907e-07	3.79125e-06
41670	41670	-	#N/A	Nuclear with score 3.9	-	-	-	-	-	-	-	-	-	-	1.68136	1.6864	0.608148	2.21686e-05	0.00017366
42683	42683	-	#N/A	Mitochondrial with score 3.6	-	-	-	-	-	-	-	-	-	-	1.67979	1.68625	0.224195	0.00289706	0.0143987
1183490	1183214	-	Alpha/beta hydrolase fold-1	Plasma membrane with score 3.6	-	-	-	-	-	1.19499	1.19507	5.71723	0.000108492	0.00138103	1.67882	1.67886	7.55105	1.0788e-13	2.23835e-12
1120557	1120281	-	Oligopeptide transporter OPT superfamily	Plasma membrane with score 5.4	-	-	-	-	-	-	-	-	-	-	1.67811	1.67828	5.46609	1.46073e-06	1.38181e-05
1153258	1152982	-	#N/A	Membrane bound Mitochondrial with score 9.1	-	-	-	-	-	-	-	-	-	-	1.67364	1.67376	5.88965	7.23096e-12	1.30262e-10
1182829	1182553	-	Immunoglobulin/major histocompatibility complex, conserved site	Plasma membrane with score 5.5	-	-	-	-	-	1.61773	1.61876	2.58553	2.42148e-05	0.000357938	1.67329	1.67365	4.35733	1.16684e-10	1.89351e-09
1187609	1187333	-	Major facilitator superfamily MFS-1	Membrane bound Lysosomal with score 7.2	2.18599	2.18981	1.6437	1.24775e-06	9.33242e-06	-	-	-	-	-	1.67301	1.67369	3.43442	2.05196e-09	2.84029e-08
1139557	1139281	-	#N/A	Mitochondrial with score 5.6	5.48088	5.50051	2.64281	1.63869e-41	8.98049e-40	-	-	-	-	-	1.67047	1.6709	4.09464	0.000241595	0.00153282
36202	36202	-	#N/A	Membrane bound Mitochondrial with score 4.7	-	-	-	-	-	-	-	-	-	-	1.66999	1.67316	1.22356	6.49954e-06	5.60635e-05
1166216	1165940	-	Thiamine pyrophosphate enzyme, central region	Cytoplasmic with score 7.5	-2.16921	-2.17261	1.8361	3.32311e-09	3.47748e-08	2.28838	2.28909	3.89514	3.66146e-16	2.99382e-14	1.66939	1.66975	4.35547	2.19739e-08	2.6503e-07
1104694	1104418	-	Fungal transcriptional regulatory protein, N-terminal	Membrane bound Mitochondrial with score 3.8	-	-	-	-	-	-	-	-	-	-	1.66901	1.66925	4.91241	1.18062e-11	2.07441e-10
1127651	1127375	-	Prefoldin	Cytoplasmic with score 7.4	-	-	-	-	-	-	-	-	-	-	1.66856	1.67447	0.377532	6.42375e-05	0.000459563
1091484	1091208	-	#N/A	Membrane bound Golgi with score 7.7	-	-	-	-	-	-	-	-	-	-	1.66584	1.6691	1.1847	3.35759e-05	0.000254625
1108451	1108175	-	Major facilitator superfamily MFS-1	Plasma membrane with score 6.9	-	-	-	-	-	2.55796	2.56735	0.508199	9.61208e-09	2.68428e-07	1.66263	1.66481	1.76752	8.66714e-05	0.000603194
212337	212337	-	#N/A	Plasma membrane with score 4.3	-	-	-	-	-	1.43513	1.43525	5.50782	1.01778e-06	2.00377e-05	1.66071	1.6609	5.26993	1.64069e-10	2.6115e-09
1014609	1014609	-	Glutathione-dependent formaldehyde-activating, GFA	Extracellular (Secreted) with score 6.8	1.54789	1.54809	5.14299	2.52322e-06	1.80566e-05	-	-	-	-	-	1.65975	1.66007	4.49569	5.81445e-09	7.57746e-08
1187955	1187679	-	Major facilitator superfamily MFS-1	Membrane bound Vacuolar with score 7.0	1.48899	1.49269	0.871345	0.00038902	0.0017722	-	-	-	-	-	1.65972	1.66452	0.614253	0.00106316	0.00587309
1163312	1163036	-	Isochorismatase hydrolase	Membrane bound Endoplasmic reticulum with score 7.0	-3.00948	-3.01184	3.21493	2.89118e-15	5.05368e-14	-	-	-	-	-	1.65828	1.65976	2.28214	0.00144855	0.00776397
1119446	1119170	-	Glyceraldehyde 3-phosphate dehydrogenase	Mitochondrial with score 4.9	-3.44472	-3.44544	5.32929	2.28584e-30	8.73523e-29	-	-	-	-	-	1.65819	1.65831	5.84979	4.09084e-08	4.74176e-07
1211500	1211224	-	#N/A	Membrane bound Extracellular (Secreted) with score 6.5	-	-	-	-	-	-	-	-	-	-	1.65501	1.65812	1.20993	0.000985684	0.00550175
1183440	1183164	-	Cyclin-like F-box	Cytoplasmic with score 6.7	-	-	-	-	-	-	-	-	-	-	1.65338	1.65412	3.28128	0.000481549	0.00288467
1001547	1001547	-	bZIP transcription factor, bZIP-1	Nuclear with score 9.3	-1.73508	-1.73514	7.09086	3.26845e-10	3.81346e-09	-	-	-	-	-	1.65327	1.65333	6.87888	5.17828e-14	1.1186e-12
1148908	1148632	-	Cytochrome P450	Membrane bound Lysosomal with score 5.1	4.613	4.68866	-0.119213	6.10571e-15	1.04217e-13	-	-	-	-	-	1.65213	1.65909	0.156673	0.00109238	0.00601655
1149841	1149565	-	Major facilitator superfamily MFS-1	Plasma membrane with score 5.4	-	-	-	-	-	-	-	-	-	-	1.65023	1.65084	3.5456	9.68472e-11	1.58448e-09
1217909	1217633	-	Tetracycline resistance protein, TetB	Membrane bound Vacuolar with score 8.4	-	-	-	-	-	1.20554	1.20737	1.23669	0.00291039	0.0240134	1.65008	1.6505	4.11336	2.51578e-12	4.71059e-11
48084	48084	3.5.1.4	Amidase signature enzyme	Membrane bound Mitochondrial with score 3.0	-	-	-	-	-	1.46687	1.47002	0.814643	0.000293209	0.0032976	1.64953	1.65549	0.315345	0.000107304	0.000730068
1169501	1169225	-	#N/A	Plasma membrane with score 9.1	-	-	-	-	-	-	-	-	-	-	1.64576	1.64638	3.53147	1.70686e-09	2.39922e-08
1125322	1125046	-	#N/A	Plasma membrane with score 9.7	-	-	-	-	-	-	-	-	-	-	1.64443	1.64522	3.17315	2.19884e-08	2.6503e-07
1005100	1005100	-	#N/A	Plasma membrane with score 9.2	3.61669	3.61683	7.84146	6.51726e-30	2.41241e-28	-	-	-	-	-	1.64014	1.64111	2.86808	1.20212e-09	1.71634e-08
1162572	1162296	-	#N/A	Endoplasmic reticulum with score 5.4	-	-	-	-	-	-	-	-	-	-	1.6399	1.64028	4.23382	3.06492e-05	0.000233495
1166312	1166036	-	#N/A	Mitochondrial with score 5.1	-	-	-	-	-	-	-	-	-	-	1.63835	1.63838	7.78509	2.51265e-05	0.000194692
1181852	1181576	-	#N/A	Cytoplasmic with score 5.6	-3.11489	-3.11523	6.10182	8.62288e-45	5.15135e-43	-	-	-	-	-	1.63822	1.63843	5.05378	1.79012e-13	3.61647e-12
1142731	1142455	-	#N/A	Nuclear with score 9.4	-	-	-	-	-	1.02064	1.02065	7.74498	0.000970609	0.00935165	1.63786	1.6379	7.65139	4.45508e-06	3.9698e-05
1125298	1125022	2.6.1.1	Aspartate/other aminotransferase	Cytoplasmic with score 5.2	-1.27581	-1.27646	3.08532	0.000289277	0.00136223	-	-	-	-	-	1.63589	1.6363	4.10369	4.44708e-09	5.87839e-08
1165545	1165269	-	#N/A	Nuclear with score 7.6	-	-	-	-	-	-	-	-	-	-	1.63526	1.63767	1.57009	1.19709e-05	9.80576e-05
1139826	1139550	-	Amino acid transporter, transmembrane	Membrane bound Endoplasmic reticulum with score 5.8	-	-	-	-	-	-	-	-	-	-	1.63452	1.63552	2.83833	2.11106e-09	2.91402e-08
1166432	1166156	-	#N/A	Cytoplasmic with score 8.5	-	-	-	-	-	-	-	-	-	-	1.6307	1.63077	6.58096	7.008e-15	1.6303e-13
1171654	1171378	-	#N/A	Plasma membrane with score 8.0	-	-	-	-	-	-	-	-	-	-	1.63067	1.63093	4.73078	5.01212e-08	5.71668e-07
1109981	1109705	-	ABC transporter-like	Membrane bound Endoplasmic reticulum with score 7.7	-6.38389	-6.38511	7.56239	8.92519e-79	1.09409e-76	-	-	-	-	-	1.63039	1.63043	7.70525	9.56868e-14	2.01043e-12
1183450	1183174	-	#N/A	Membrane bound Extracellular (Secreted) with score 4.3	3.7354	3.7357	6.92187	6.45248e-46	3.92935e-44	3.48323	3.4835	6.52386	1.00782e-33	2.85844e-31	1.62872	1.62873	8.72117	1.05745e-10	1.7244e-09
1208896	1208620	-	C-5 cytosine-specific DNA methylase	Membrane bound Vacuolar with score 6.6	-	-	-	-	-	-	-	-	-	-	1.62684	1.62745	3.51536	8.09365e-08	9.04531e-07
1141410	1141134	-	#N/A	Nuclear with score 7.9	-	-	-	-	-	1.27054	1.27057	7.63005	5.20068e-06	8.78983e-05	1.62492	1.62517	4.80251	5.99063e-10	8.97696e-09
1178117	1177841	-	Fungal transcriptional regulatory protein, N-terminal	Cytoplasmic with score 4.5	-	-	-	-	-	-	-	-	-	-	1.62407	1.62416	6.24983	2.75549e-12	5.14015e-11
1042365	1042365	-	SUN	Membrane bound Extracellular (Secreted) with score 7.4	-	-	-	-	-	-	-	-	-	-	1.62389	1.62435	3.93544	6.43805e-08	7.2683e-07
1148571	1148295	-	Shwachman-Bodian-Diamond syndrome proteins	Cytoplasmic with score 7.3	-1.13974	-1.13974	9.47763	0.00675765	0.021922	1.24301	1.24302	10.524	0.00048659	0.00512331	1.62097	1.621	7.91502	2.89172e-11	4.96719e-10
1112636	1112360	-	#N/A	Cytoplasmic with score 6.9	-2.65204	-2.65375	3.27697	1.2804e-13	1.97802e-12	-	-	-	-	-	1.62055	1.62105	3.81977	8.26454e-05	0.000578808
1211142	1210866	-	Cyclin, N-terminal	Nuclear with score 6.5	-0.949956	-0.95016	4.2478	0.00522417	0.017527	-	-	-	-	-	1.61254	1.61322	3.34715	2.39637e-09	3.27165e-08
1185764	1185488	-	Cupin, RmlC-type	Membrane bound Lysosomal with score 9.1	-	-	-	-	-	-	-	-	-	-	1.61075	1.61104	4.62048	9.85903e-10	1.43221e-08
1181440	1181164	-	Necrosis inducing	Extracellular (Secreted) with score 7.6	1.31214	1.31365	1.91793	0.000460607	0.00205563	-	-	-	-	-	1.61053	1.61086	4.38113	4.55116e-06	4.05179e-05
1220907	1220631	-	RTA1 like protein	Plasma membrane with score 7.4	-3.81337	-3.81862	2.85192	3.39941e-22	8.96287e-21	-	-	-	-	-	1.60988	1.61037	3.81931	6.12722e-07	6.09061e-06
1120460	1120184	-	Protein of unknown function GLTT	Cytoplasmic with score 7.3	-	-	-	-	-	-	-	-	-	-	1.60734	1.60781	3.8623	7.88498e-11	1.30285e-09
1133582	1133306	-	Fungal transcriptional regulatory protein, N-terminal	Plasma membrane with score 5.2	-	-	-	-	-	-	-	-	-	-	1.60054	1.60061	6.64265	9.48011e-14	1.99602e-12
1113259	1112983	-	Heterokaryon incompatibility	Membrane bound Endoplasmic reticulum with score 7.1	-	-	-	-	-	-	-	-	-	-	1.59764	1.59939	1.97834	1.69187e-07	1.80974e-06
1154568	1154292	-	#N/A	Membrane bound Mitochondrial with score 4.7	-	-	-	-	-	-	-	-	-	-	1.5955	1.59941	0.849094	1.50786e-05	0.000121456
1183373	1183097	-	#N/A	Plasma membrane with score 9.2	-	-	-	-	-	2.07164	2.07208	4.34751	7.02329e-12	3.26889e-10	1.59401	1.59423	4.94498	5.7131e-08	6.47182e-07
1150621	1150345	-	Aromatic-ring hydroxylase	Plasma membrane with score 6.9	-	-	-	-	-	-	-	-	-	-	1.59366	1.59559	1.83994	4.74479e-06	4.20915e-05
1087003	1086727	3.2.1.14	Chitin-binding, type 1	Plasma membrane with score 6.3	-1.76195	-1.76643	0.974334	0.000331344	0.0015384	-	-	-	-	-	1.59156	1.59758	0.251771	9.59371e-05	0.000662138
1182633	1182357	-	#N/A	Plasma membrane with score 6.2	-	-	-	-	-	1.1378	1.13844	2.6361	0.00192263	0.0168311	1.59089	1.59179	2.92557	4.46933e-08	5.1387e-07
1021657	1021657	-	RTA1 like protein	Plasma membrane with score 6.3	-	-	-	-	-	-	-	-	-	-	1.58998	1.59005	6.71066	1.26465e-13	2.60769e-12
40518	40518	-	#N/A	Plasma membrane with score 4.8	-1.19187	-1.19241	3.23956	0.000974438	0.00402879	-	-	-	-	-	1.58804	1.59091	1.22736	0.00459303	0.0215913
42288	42288	-	Eukaryotic molybdopterin oxidoreductase	Membrane bound Mitochondrial with score 5.5	-	-	-	-	-	-	-	-	-	-	1.58727	1.59002	1.34724	4.57323e-05	0.000336833
1107283	1107007	-	#N/A	Membrane bound Extracellular (Secreted) with score 4.5	-	-	-	-	-	-	-	-	-	-	1.58653	1.58787	2.35349	1.78876e-07	1.90725e-06
1186604	1186328	-	AMP-dependent synthetase and ligase	Membrane bound Lysosomal with score 3.5	-	-	-	-	-	-	-	-	-	-	1.58651	1.58653	8.8903	7.61173e-05	0.000535342
1143201	1142925	-	RPEL repeat	Nuclear with score 9.4	-	-	-	-	-	1.02457	1.02459	7.36895	0.000745256	0.00744108	1.58313	1.58316	7.65499	1.20039e-05	9.81961e-05
1095472	1095196	-	Galactose-binding like	Membrane bound Extracellular (Secreted) with score 7.3	1.37624	1.37659	4.11366	9.7722e-06	6.28337e-05	2.01357	2.01397	4.43638	1.92795e-13	1.11453e-11	1.58083	1.58123	4.053	9.4234e-11	1.5468e-09
1088744	1088468	-	#N/A	Plasma membrane with score 8.3	1.2099	1.21009	4.77004	0.00419019	0.0144664	-	-	-	-	-	1.5766	1.5769	4.5126	2.62145e-05	0.000202493
1181843	1181567	-	#N/A	Extracellular (Secreted) with score 9.2	-	-	-	-	-	-	-	-	-	-	1.57641	1.57678	4.14903	5.93704e-07	5.92517e-06
1102164	1101888	-	Amino acid permease-associated region	Plasma membrane with score 9.1	-	-	-	-	-	-1.10886	-1.10888	7.46803	0.000177899	0.00215569	1.57379	1.57384	6.9691	1.00419e-13	2.10101e-12
189779	189779	-	Amino acid permease-associated region	Membrane bound Lysosomal with score 8.3	-	-	-	-	-	-	-	-	-	-	1.57252	1.57311	3.50892	7.52362e-08	8.45561e-07
1168899	1168623	-	Galactose oxidase/kelch, beta-propeller	Plasma membrane with score 7.5	-1.6652	-1.66542	5.16695	1.2047e-10	1.45225e-09	-1.34383	-1.34397	5.08381	5.2173e-07	1.09612e-05	1.57231	1.57314	3.01608	1.01197e-08	1.27654e-07
1123976	1123700	3.2.1.21	Glycoside hydrolase, family 3, N-terminal	Cytoplasmic with score 8.6	1.45003	1.45027	4.72923	0.00342145	0.0120865	-	-	-	-	-	1.57163	1.57207	3.94048	2.57931e-10	4.0221e-09
1099433	1099157	3.2.1.1	Glycosyl hydrolase, family 13, catalytic region	Plasma membrane with score 6.1	2.57972	2.57992	6.32975	5.98022e-31	2.36181e-29	-	-	-	-	-	1.56502	1.56511	6.2145	8.72992e-12	1.56418e-10
1185882	1185606	-	#N/A	Plasma membrane with score 9.7	-1.37213	-1.37226	5.48873	6.46365e-05	0.000355379	-	-	-	-	-	1.56132	1.56143	5.84271	3.84436e-08	4.46643e-07
1145644	1145368	1.1.1.1	Alcohol dehydrogenase, zinc-binding	Cytoplasmic with score 10.0	-	-	-	-	-	1.64432	1.64432	11.1388	2.66434e-07	5.92685e-06	1.55794	1.55795	9.37716	8.04061e-12	1.44326e-10
1183941	1183665	-	O-methyltransferase, family 3	Cytoplasmic with score 8.7	1.54749	1.54814	3.44453	8.4112e-06	5.45284e-05	1.6569	1.65753	3.36486	6.14472e-07	1.26461e-05	1.55774	1.5581	4.2117	1.40447e-07	1.51695e-06
1181282	1181006	-	Zinc finger, RING-type	Nuclear with score 8.4	0.93312	0.933348	4.06177	0.0107025	0.0326928	1.62446	1.62476	4.38627	4.16239e-06	7.27897e-05	1.55699	1.55724	4.6906	1.98122e-09	2.75001e-08
1186427	1186151	-	Ankyrin	Nuclear with score 4.8	1.30341	1.30685	0.740667	0.00172905	0.00666417	2.84392	2.84853	1.80161	4.30385e-16	3.42647e-14	1.55525	1.55789	1.33529	0.000105358	0.000718712
1101318	1101042	-	#N/A	Cytoplasmic with score 8.6	-2.45027	-2.45048	6.14757	9.96356e-11	1.20727e-09	2.44608	2.44611	8.42686	5.75543e-11	2.37438e-09	1.55524	1.55528	7.57402	0.000396519	0.00240856
1138196	1137920	-	#N/A	Membrane bound Endoplasmic reticulum with score 8.5	-1.08871	-1.08945	2.62349	0.00405489	0.014061	-	-	-	-	-	1.55412	1.55599	1.83365	2.87686e-07	2.97216e-06
1134316	1134040	-	#N/A	Nuclear with score 5.2	-	-	-	-	-	-	-	-	-	-	1.54993	1.5501	5.28146	2.84768e-09	3.85093e-08
41148	41148	-	Spindle associated	Nuclear with score 6.9	-1.53569	-1.53658	3.00073	8.82653e-06	5.7025e-05	-	-	-	-	-	1.54977	1.5525	1.28172	4.67029e-05	0.000342717
1095328	1095052	-	Ankyrin	Cytoplasmic with score 9.1	-	-	-	-	-	-	-	-	-	-	1.54894	1.55347	0.601107	0.000115397	0.00078026
1001171	1001171	-	#N/A	Nuclear with score 6.8	-	-	-	-	-	-	-	-	-	-	1.54842	1.54856	5.57214	1.8149e-10	2.87048e-09
1143137	1142861	-	Chloroperoxidase	Membrane bound Mitochondrial with score 9.2	-3.01515	-3.0155	5.95762	1.38658e-27	4.67427e-26	-	-	-	-	-	1.54795	1.548	6.8576	1.84164e-08	2.2524e-07
1145501	1145225	-	#N/A	Cytoplasmic with score 7.0	-	-	-	-	-	1.10422	1.10422	10.9161	0.00165576	0.0148056	1.54705	1.54705	11.6404	0.000100716	0.000690348
1163691	1163415	-	#N/A	Cytoplasmic with score 4.7	-	-	-	-	-	-	-	-	-	-	1.54409	1.54688	1.25726	0.000866845	0.00489871
1093088	1092812	-	Protein of unknown function DUF1749	Membrane bound Mitochondrial with score 7.3	-6.85012	-6.85191	7.45932	7.29123e-150	4.04835e-147	-	-	-	-	-	1.54276	1.54278	8.72951	2.85157e-07	2.94909e-06
1152790	1152514	-	Ankyrin	Membrane bound Mitochondrial with score 4.6	-	-	-	-	-	-	-	-	-	-	1.53912	1.54388	0.510042	6.0297e-05	0.000434801
1180940	1180664	-	Endoribonuclease L-PSP	Extracellular (Secreted) with score 7.0	1.41368	1.42	0.0525198	0.00522522	0.017527	-	-	-	-	-	1.53763	1.541	0.950096	0.00551093	0.0254155
1163521	1163245	-	#N/A	Plasma membrane with score 6.6	-	-	-	-	-	-	-	-	-	-	1.53654	1.53708	3.58613	9.67341e-09	1.22545e-07
1133636	1133360	-	#N/A	Membrane bound Extracellular (Secreted) with score 3.1	1.42893	1.4312	1.50036	0.00153672	0.00600155	1.68273	1.68502	1.52956	4.47243e-05	0.000618778	1.5349	1.53776	1.20525	1.18896e-05	9.77416e-05
1189518	1189242	-	#N/A	Cytoplasmic with score 3.9	-	-	-	-	-	-	-	-	-	-	1.53286	1.53348	3.38909	4.2181e-08	4.8723e-07
1166591	1166315	3.2.1.21	Glycoside hydrolase, family 17	Membrane bound Extracellular (Secreted) with score 8.9	-	-	-	-	-	-	-	-	-	-	1.53223	1.53226	7.65834	2.81239e-08	3.3295e-07
1003076	1003076	-	#N/A	Plasma membrane with score 8.9	-	-	-	-	-	-	-	-	-	-	1.53215	1.53252	4.1104	3.2317e-07	3.31474e-06
1021929	1021929	-	#N/A	Plasma membrane with score 6.3	1.26134	1.26142	6.16793	0.00199362	0.00753917	-	-	-	-	-	1.52968	1.52976	6.34541	0.00139316	0.00749932
1171731	1171455	-	ABC transporter-like	Plasma membrane with score 9.1	-	-	-	-	-	-	-	-	-	-	1.5296	1.5303	3.22749	0.00015684	0.00103317
1171951	1171675	-	#N/A	Cytoplasmic with score 6.9	-	-	-	-	-	-	-	-	-	-	1.52493	1.52589	2.76083	4.55419e-05	0.000335678
1122861	1122585	-	Glycosyl transferase, group 1	Nuclear with score 3.2	-2.31676	-2.31703	5.59566	9.58609e-19	2.08486e-17	-	-	-	-	-	1.52492	1.52515	4.81553	0.00344216	0.0168231
1227948	1227672	2.4.1.16	Fungal chitin synthase	Plasma membrane with score 9.5	-	-	-	-	-	-	-	-	-	-	1.52408	1.52512	2.63754	5.04738e-08	5.75033e-07
137960	137960	-	Dimeric alpha-beta barrel	Cytoplasmic with score 9.3	-	-	-	-	-	-	-	-	-	-	1.52363	1.52952	0.196428	0.000180797	0.00117471
1146194	1145918	-	#N/A	Extracellular (Secreted) with score 8.2	2.68271	2.68274	9.05299	8.93618e-19	1.94801e-17	-	-	-	-	-	1.52268	1.5227	8.58109	0.00338923	0.0165969
1171591	1171315	-	Zinc finger, U1-C type	Cytoplasmic with score 6.6	-	-	-	-	-	-	-	-	-	-	1.52206	1.52222	5.32812	3.07168e-11	5.23129e-10
1166822	1166546	-	#N/A	Cytoplasmic with score 8.3	-1.88789	-1.88801	6.29753	2.20928e-12	3.10781e-11	-	-	-	-	-	1.51916	1.51951	4.17893	3.34633e-05	0.000254096
1182819	1182543	-	#N/A	Nuclear with score 3.7	-2.05186	-2.05191	7.61767	1.21022e-14	2.0076e-13	-	-	-	-	-	1.51826	1.51835	6.13206	3.16274e-06	2.8539e-05
1080044	1079768	-	ABC transporter-like	Plasma membrane with score 5.6	-	-	-	-	-	-	-	-	-	-	1.51761	1.52173	0.67616	4.35483e-05	0.000323613
1127680	1127404	-	Fungal transcriptional regulatory protein, N-terminal	Plasma membrane with score 2.5	-	-	-	-	-	1.49619	1.4964	4.69375	6.7516e-07	1.38324e-05	1.51604	1.51637	4.29228	3.63085e-08	4.23317e-07
1102844	1102568	-	Major facilitator superfamily MFS-1	Membrane bound Golgi with score 4.1	2.2205	2.22269	2.46919	5.268e-07	4.16105e-06	-	-	-	-	-	1.51602	1.51872	1.25235	0.000164798	0.00108061
1169755	1169479	-	#N/A	Cytoplasmic with score 5.2	-	-	-	-	-	-	-	-	-	-	1.51583	1.51606	4.77486	3.40459e-10	5.23541e-09
1103153	1102877	-	#N/A	Cytoplasmic with score 8.3	-	-	-	-	-	-	-	-	-	-	1.51464	1.51472	6.32977	5.80739e-11	9.69194e-10
1107145	1106869	-	Inorganic pyrophosphatase	Membrane bound Vacuolar with score 2.5	-	-	-	-	-	2.66626	2.66675	4.84037	1.66037e-23	2.55415e-21	1.51384	1.51398	5.57342	4.34682e-10	6.57292e-09
1160975	1160699	-	Sugar transporter	Plasma membrane with score 3.8	-	-	-	-	-	-	-	-	-	-	1.51052	1.51099	3.77869	1.00304e-05	8.35587e-05
1188339	1188063	-	#N/A	Plasma membrane with score 9.0	-	-	-	-	-	-	-	-	-	-	1.50845	1.50856	5.85851	2.24552e-11	3.90423e-10
37590	37590	-	#N/A	Mitochondrial with score 4.5	-1.84953	-1.85283	1.47105	8.07548e-06	5.2714e-05	-	-	-	-	-	1.50523	1.50765	1.37874	0.00226913	0.0115955
1120531	1120255	-	Fungal transcriptional regulatory protein, N-terminal	Cytoplasmic with score 5.1	-	-	-	-	-	1.15912	1.15918	6.1827	8.03967e-05	0.00105904	1.50356	1.50369	5.53719	8.20477e-10	1.20772e-08
1125642	1125366	-	Aromatic-ring hydroxylase	Plasma membrane with score 3.3	-0.920546	-0.920571	7.22219	0.00722737	0.0232433	-	-	-	-	-	1.5016	1.50166	6.72528	7.09537e-11	1.17628e-09
1169279	1169003	-	#N/A	Nuclear with score 8.9	-2.42271	-2.42523	2.53905	1.61259e-08	1.55477e-07	-	-	-	-	-	1.49802	1.50205	0.673283	0.000354941	0.00217635
1104107	1103831	-	#N/A	Membrane bound Endoplasmic reticulum with score 6.1	-	-	-	-	-	-	-	-	-	-	1.4969	1.49699	6.20499	6.59053e-09	8.4869e-08
1007872	1007872	-	#N/A	Plasma membrane with score 5.0	1.51737	1.5174	7.66195	1.08829e-08	1.0779e-07	-	-	-	-	-	1.49467	1.4947	8.21885	0.00947109	0.0407772
1104130	1103854	-	Glycosyl transferase, group 1	Plasma membrane with score 3.4	-1.32701	-1.32707	6.59475	5.2747e-05	0.000296004	-	-	-	-	-	1.49332	1.49339	6.44925	6.88406e-10	1.02389e-08
1164139	1163863	-	Kinesin, motor region	Plasma membrane with score 3.0	-	-	-	-	-	-	-	-	-	-	1.49169	1.49564	0.708508	6.85198e-05	0.000488099
38974	38974	-	#N/A	Nuclear with score 3.6	-	-	-	-	-	-	-	-	-	-	1.48881	1.49478	0.13987	0.000340368	0.00209038
1123460	1123184	-	Ferric reductase-like transmembrane component, N-terminal	Membrane bound Endoplasmic reticulum with score 6.1	-	-	-	-	-	-	-	-	-	-	1.48412	1.48426	5.46439	1.18053e-09	1.68792e-08
1124083	1123807	-	#N/A	Plasma membrane with score 9.3	-	-	-	-	-	-	-	-	-	-	1.48221	1.48644	0.610792	0.000142599	0.000943726
1019111	1019111	-	Pleckstrin-like	Nuclear with score 4.8	-	-	-	-	-	-	-	-	-	-	1.48207	1.48215	6.39434	3.04189e-09	4.10244e-08
1098722	1098446	-	Major facilitator superfamily MFS-1	Plasma membrane with score 8.8	-	-	-	-	-	2.38952	2.40543	-0.392268	1.4891e-06	2.80979e-05	1.48201	1.48802	0.0922063	0.0116659	0.0489387
1143452	1143176	-	#N/A	Cytoplasmic with score 7.3	1.24869	1.24894	4.41453	0.00251464	0.00921057	-	-	-	-	-	1.47656	1.4768	4.71568	2.37604e-08	2.83309e-07
1131965	1131689	-	Glycoside hydrolase family 65, central catalytic	Membrane bound Extracellular (Secreted) with score 2.4	-	-	-	-	-	-	-	-	-	-	1.47581	1.47594	5.57721	4.99768e-11	8.38267e-10
1180181	1179905	-	Cytochrome P450	Plasma membrane with score 3.8	-	-	-	-	-	-	-	-	-	-	1.47348	1.47635	1.11871	0.000568395	0.00334878
1181432	1181156	-	Basic helix-loop-helix dimerisation region bHLH	Nuclear with score 9.3	-1.14605	-1.14605	10.4486	0.00199826	0.00755371	1.3224	1.3224	11.5532	0.000215394	0.00254215	1.47093	1.47094	9.047	1.19662e-10	1.93553e-09
1158060	1157784	-	#N/A	Cytoplasmic with score 8.2	-	-	-	-	-	2.48415	2.49055	0.963475	1.38786e-10	5.29253e-09	1.46777	1.47397	0.0540834	0.0026013	0.0130589
1143562	1143286	-	#N/A	Extracellular (Secreted) with score 4.5	-	-	-	-	-	-	-	-	-	-	1.46716	1.46932	1.52248	5.06153e-06	4.45843e-05
1168541	1168265	-	#N/A	Nuclear with score 8.1	-	-	-	-	-	-	-	-	-	-	1.46663	1.46706	3.82314	9.38315e-08	1.03933e-06
1156385	1156109	-	Oligopeptide transporter OPT superfamily	Membrane bound Endoplasmic reticulum with score 6.2	1.03051	1.03061	5.35517	0.0158577	0.0455511	-	-	-	-	-	1.46583	1.46594	5.79973	3.8973e-09	5.1791e-08
39830	39830	-	Patatin	Cytoplasmic with score 6.1	-	-	-	-	-	-	-	-	-	-	1.46185	1.46714	0.2635	0.00044868	0.00269586
1181941	1181665	-	Dihydroorotase region	Membrane bound Mitochondrial with score 6.8	1.90367	1.915	-0.196734	0.000124283	0.000639295	-	-	-	-	-	1.46138	1.46179	3.87597	2.18085e-08	2.63498e-07
1090278	1090002	-	#N/A	Extracellular (Secreted) with score 5.5	-	-	-	-	-	-	-	-	-	-	1.46121	1.46628	0.327589	0.000238619	0.00151586
1184115	1183839	-	Tetracycline resistance protein, TetB	Plasma membrane with score 3.4	1.34713	1.35277	0.125156	0.00674997	0.0219096	-	-	-	-	-	1.45918	1.46357	0.512826	0.000333951	0.00205603
1166673	1166397	-	C4-dicarboxylate transporter/malic acid transport protein	Plasma membrane with score 8.8	-	-	-	-	-	-1.91678	-1.91815	2.54126	3.3002e-07	7.23494e-06	1.45887	1.45999	2.45226	1.11096e-05	9.16311e-05
1105435	1105159	-	Peptidase M16, N-terminal	Cytoplasmic with score 3.5	-	-	-	-	-	1.47639	1.48053	0.444381	0.000436836	0.00466987	1.45861	1.45978	2.38689	1.96804e-05	0.000155388
1217994	1217718	-	Major facilitator superfamily MFS-1	Plasma membrane with score 3.6	-	-	-	-	-	-	-	-	-	-	1.45842	1.46164	0.947476	3.3919e-05	0.000256837
1189055	1188779	-	Cytochrome P450	Membrane bound Endoplasmic reticulum with score 6.9	-	-	-	-	-	-	-	-	-	-	1.4578	1.45859	2.94627	3.95542e-05	0.00029636
1102847	1102571	-	O-methyltransferase, family 2	Cytoplasmic with score 6.8	-	-	-	-	-	-	-	-	-	-	1.45683	1.45785	2.57115	1.64164e-05	0.000131489
1104921	1104645	-	Pyridine nucleotide-disulphide oxidoreductase, NAD-binding region	Membrane bound Mitochondrial with score 9.5	-3.06776	-3.06829	5.40417	6.46758e-38	3.13064e-36	-	-	-	-	-	1.4564	1.45652	5.68732	1.15712e-07	1.26347e-06
1135906	1135630	-	Zinc finger, C2H2-type	Nuclear with score 8.9	-0.808532	-0.808606	5.44683	0.0149859	0.0435371	-	-	-	-	-	1.45244	1.45293	3.6148	1.27398e-05	0.00010396
1183417	1183141	-	#N/A	Membrane bound Extracellular (Secreted) with score 5.3	-	-	-	-	-	-	-	-	-	-	1.45186	1.45201	5.32197	6.92701e-07	6.84471e-06
1081998	1081722	-	#N/A	Membrane bound Mitochondrial with score 4.6	-	-	-	-	-	-	-	-	-	-	1.45101	1.45116	5.30011	1.74234e-10	2.76447e-09
1181745	1181469	-	RNA recognition motif, RNP-1	Nuclear with score 8.0	-1.02368	-1.02369	8.35376	0.00587091	0.019376	-	-	-	-	-	1.45071	1.45074	7.65949	2.69444e-07	2.79818e-06
42612	42612	-	#N/A	Mitochondrial with score 4.3	-	-	-	-	-	-	-	-	-	-	1.45068	1.45376	1.0015	2.91197e-05	0.000222864
1104953	1104677	-	Major facilitator superfamily MFS-1	Plasma membrane with score 7.3	-	-	-	-	-	-	-	-	-	-	1.45046	1.45082	4.08133	2.74611e-07	2.84887e-06
1183360	1183084	-	#N/A	Plasma membrane with score 6.9	-3.70622	-3.70676	6.02702	2.61147e-59	2.24088e-57	-	-	-	-	-	1.44937	1.45028	2.73366	3.55707e-07	3.62981e-06
1169329	1169053	-	Amidohydrolase 2	Membrane bound Mitochondrial with score 4.5	1.38533	1.38882	0.835878	0.00166504	0.00643847	1.3646	1.36778	0.670845	0.000924607	0.00896552	1.43973	1.44161	1.6899	8.18202e-06	6.92005e-05
1162784	1162508	-	#N/A	Membrane bound Extracellular (Secreted) with score 5.8	-	-	-	-	-	1.15656	1.15671	4.77499	0.000229904	0.0026924	1.4392	1.43943	4.6724	7.21212e-06	6.16769e-05
37171	37171	-	#N/A	Membrane bound Extracellular (Secreted) with score 7.1	-	-	-	-	-	-	-	-	-	-	1.43473	1.43747	1.15101	2.62556e-05	0.000202653
1181533	1181257	-	Sugar transporter	Plasma membrane with score 5.3	-	-	-	-	-	1.90532	1.90536	7.58082	9.26832e-07	1.84472e-05	1.43361	1.43377	5.21454	1.15216e-07	1.25943e-06
1146772	1146496	-	#N/A	Mitochondrial with score 7.8	-1.10687	-1.10844	1.64218	0.0120129	0.0360539	-	-	-	-	-	1.4312	1.43243	2.2745	0.000275158	0.00172276
1125211	1124935	-	Tyrosinase	Lysosomal with score 5.9	-	-	-	-	-	-	-	-	-	-	1.43102	1.43327	1.41802	8.37821e-05	0.000585536
1161245	1160969	-	Glycoside hydrolase, family 76	Membrane bound Extracellular (Secreted) with score 6.9	-	-	-	-	-	-	-	-	-	-	1.43002	1.43014	5.59313	1.57813e-05	0.000126809
1164486	1164210	-	#N/A	Plasma membrane with score 9.4	-	-	-	-	-	-	-	-	-	-	1.42996	1.43017	4.80773	8.49588e-08	9.45249e-07
1100377	1100101	-	Major facilitator superfamily MFS-1	Membrane bound Endoplasmic reticulum with score 6.1	-	-	-	-	-	-	-	-	-	-	1.42938	1.42982	3.75425	1.28447e-06	1.22319e-05
1038839	1038839	-	Globin-like	Cytoplasmic with score 3.5	-	-	-	-	-	0.988497	0.988499	10.686	0.00216492	0.0185717	1.42818	1.42819	9.39755	8.36685e-10	1.22977e-08
1161524	1161248	-	Amino acid permease-associated region	Plasma membrane with score 6.8	-	-	-	-	-	-	-	-	-	-	1.42774	1.42791	5.15738	2.942e-07	3.03005e-06
1123987	1123711	-	Major facilitator superfamily MFS-1	Membrane bound Vacuolar with score 4.2	-	-	-	-	-	2.11996	2.12046	4.22518	3.30666e-12	1.5879e-10	1.42512	1.4255	3.92152	3.3677e-08	3.94017e-07
1104041	1103765	-	Glycosyl transferase, family 25	Plasma membrane with score 3.8	-	-	-	-	-	-	-	-	-	-	1.4212	1.42127	6.36578	3.05551e-08	3.58331e-07
43478	43478	-	#N/A	Plasma membrane with score 6.9	-	-	-	-	-	-	-	-	-	-	1.42053	1.42353	0.993088	6.43664e-05	0.000460155
1163585	1163309	-	#N/A	Membrane bound Vacuolar with score 3.4	-	-	-	-	-	-	-	-	-	-	1.41928	1.42007	2.89149	2.51714e-06	2.29626e-05
1147808	1147532	-	#N/A	Membrane bound Extracellular (Secreted) with score 8.4	-	-	-	-	-	-	-	-	-	-	1.41892	1.41898	6.56155	9.1012e-08	1.00922e-06
1182902	1182626	-	Taurine catabolism dioxygenase TauD/TfdA	Cytoplasmic with score 6.0	-	-	-	-	-	1.22276	1.22282	6.02482	9.22221e-06	0.000149466	1.41537	1.41543	6.67964	3.73867e-10	5.70518e-09
1139981	1139705	-	#N/A	Membrane bound Mitochondrial with score 4.5	-	-	-	-	-	-	-	-	-	-	1.41352	1.41689	0.805902	0.00555032	0.0255853
45789	45789	-	Copper amine oxidase, C-terminal	Cytoplasmic with score 5.0	-	-	-	-	-	-	-	-	-	-	1.41262	1.41266	7.16934	2.17208e-09	2.98998e-08
1126622	1126346	-	Short-chain dehydrogenase/reductase SDR	Cytoplasmic with score 5.5	-	-	-	-	-	-	-	-	-	-	1.4103	1.41049	4.91411	7.17175e-08	8.06923e-07
1119465	1119189	-	Major facilitator superfamily MFS-1	Plasma membrane with score 5.0	-	-	-	-	-	-	-	-	-	-	1.40556	1.40643	2.73839	4.92788e-06	4.34838e-05
1182458	1182182	-	#N/A	Extracellular (Secreted) with score 9.2	-0.983213	-0.983594	3.42273	0.00935303	0.0291076	3.13773	3.13805	5.94713	4.93756e-43	3.20095e-40	1.40378	1.40394	5.20879	9.06919e-06	7.61873e-05
37041	37041	-	#N/A	Nuclear with score 6.8	-	-	-	-	-	-	-	-	-	-	1.40324	1.404	2.93011	4.3098e-07	4.34901e-06
1145965	1145689	-	#N/A	Extracellular (Secreted) with score 6.1	1.10468	1.10597	1.85947	0.00632176	0.0206964	-	-	-	-	-	1.40159	1.40301	2.01798	0.00119276	0.00653694
1113414	1113138	-	Armadillo-type fold	Cytoplasmic with score 3.2	-	-	-	-	-	-	-	-	-	-	1.4014	1.40156	5.15481	5.56331e-09	7.28633e-08
46041	46041	-	#N/A	Membrane bound Endoplasmic reticulum with score 3.5	2.22449	2.24308	-0.535225	1.42648e-05	8.88751e-05	-	-	-	-	-	1.39624	1.39834	1.47262	1.62996e-05	0.000130659
41099	41099	-	#N/A	Mitochondrial with score 4.5	1.07312	1.07455	1.6571	0.0123938	0.0370205	-	-	-	-	-	1.39609	1.39737	2.16383	0.00081156	0.00461503
1143128	1142852	-	#N/A	Membrane bound Endoplasmic reticulum with score 6.1	-	-	-	-	-	-	-	-	-	-	1.39253	1.39265	5.55309	2.48008e-05	0.000192317
1150074	1149798	-	O-methyltransferase, family 2	Cytoplasmic with score 8.0	-	-	-	-	-	-	-	-	-	-	1.39096	1.39604	0.262313	0.00356431	0.0173352
1182388	1182112	-	Alkaline phytoceramidase	Membrane bound Endoplasmic reticulum with score 6.1	-	-	-	-	-	-	-	-	-	-	1.39072	1.39081	5.9501	1.23251e-06	1.18273e-05
44571	44571	-	AMP-dependent synthetase and ligase	Cytoplasmic with score 4.0	-	-	-	-	-	-	-	-	-	-	1.39004	1.39628	-0.0544302	0.00140984	0.00757684
43321	43321	-	Phosphatidylethanolamine-binding protein PEBP	Membrane bound Extracellular (Secreted) with score 3.3	-2.35466	-2.36342	0.717332	7.8886e-08	6.95242e-07	-	-	-	-	-	1.38729	1.39377	-0.0726984	0.00601742	0.0274846
1125205	1124929	-	Amino acid permease-associated region	Plasma membrane with score 9.4	-	-	-	-	-	1.86523	1.86538	5.67559	1.3253e-07	3.1324e-06	1.38614	1.38644	4.22135	4.76142e-05	0.000348635
1163491	1163215	2.7.11.1	Protein kinase, core	Nuclear with score 8.3	-	-	-	-	-	-	-	-	-	-	1.38495	1.38513	4.97301	2.67187e-09	3.63782e-08
1181307	1181031	3.5.1.4	Amidase signature enzyme	Membrane bound Mitochondrial with score 5.1	-	-	-	-	-	-	-	-	-	-	1.38233	1.38247	5.2803	2.39981e-09	3.27188e-08
1146418	1146142	-	Rare lipoprotein A	Membrane bound Extracellular (Secreted) with score 5.5	0.937043	0.937053	8.52928	0.00931938	0.0290316	-	-	-	-	-	1.38228	1.38233	6.84863	8.20372e-09	1.04831e-07
1095846	1095570	-	Oxidoreductase, N-terminal	Membrane bound Peroxisomal with score 4.3	1.59848	1.60298	0.73905	0.000206154	0.00100823	-	-	-	-	-	1.38013	1.38236	1.36262	5.06844e-05	0.000369489
1174549	1174273	-	GPR1/FUN34/yaaH	Plasma membrane with score 4.9	-1.32856	-1.32857	9.04759	6.53456e-05	0.000358603	-	-	-	-	-	1.37929	1.37934	6.80079	2.92006e-08	3.44064e-07
1177032	1176756	-	#N/A	Membrane bound Lysosomal with score 4.9	-	-	-	-	-	1.56667	1.56689	4.71718	5.02495e-07	1.06309e-05	1.37833	1.37961	2.13576	1.037e-05	8.60289e-05
40300	40300	-	Zinc finger, C2H2-type	Nuclear with score 9.3	-	-	-	-	-	-	-	-	-	-	1.37701	1.3772	4.88185	1.36945e-05	0.000111024
1146195	1145919	-	#N/A	Extracellular (Secreted) with score 8.9	1.17004	1.17004	9.31339	0.000161004	0.000806213	-	-	-	-	-	1.37476	1.37477	8.7517	4.15873e-08	4.80929e-07
1158678	1158402	-	Carboxylesterase, type B	Membrane bound Extracellular (Secreted) with score 6.2	-	-	-	-	-	-	-	-	-	-	1.37368	1.37489	2.22296	4.88895e-05	0.000357449
1114796	1114520	2.3.3.13	Pyruvate carboxyltransferase	Cytoplasmic with score 6.2	1.62758	1.62799	4.19396	0.000857557	0.00360556	3.31096	3.31147	5.44288	1.40273e-43	9.7932e-41	1.37115	1.37151	3.96781	9.73449e-05	0.000671197
1032626	1032626	-	Zinc finger, C2H2-type	Nuclear with score 9.1	-	-	-	-	-	-	-	-	-	-	1.37103	1.37106	7.46942	2.51426e-06	2.29573e-05
1166108	1165832	-	Protein of unknown function DUF1337	Nuclear with score 9.6	1.08314	1.08434	1.9234	0.0164751	0.0470525	-	-	-	-	-	1.36762	1.36793	4.14052	1.33862e-05	0.000108701
1218271	1217995	-	#N/A	Membrane bound Extracellular (Secreted) with score 8.0	-	-	-	-	-	1.57271	1.57374	2.54294	0.000112067	0.00142454	1.36671	1.37073	0.486122	0.00716453	0.0318778
37737	37737	-	#N/A	Membrane bound Mitochondrial with score 6.4	-	-	-	-	-	-	-	-	-	-	1.36656	1.37061	0.512009	0.00181344	0.00951032
1166451	1166175	-	#N/A	Nuclear with score 6.5	-	-	-	-	-	1.17725	1.17766	3.34245	0.00159341	0.0143186	1.36348	1.3642	2.94627	0.000831312	0.0047166
42946	42946	-	#N/A	Plasma membrane with score 5.1	-	-	-	-	-	-	-	-	-	-	1.36105	1.36173	3.01992	1.21755e-06	1.1695e-05
1187305	1187029	-	#N/A	Nuclear with score 8.2	-	-	-	-	-	-	-	-	-	-	1.35249	1.3525	9.2502	2.96157e-08	3.48543e-07
1182038	1181762	-	Alpha/beta hydrolase fold-3	Membrane bound Mitochondrial with score 8.3	-	-	-	-	-	-	-	-	-	-	1.35151	1.3516	5.99671	2.41058e-06	2.21117e-05
1120492	1120216	3.1.27.3	Guanine-specific ribonuclease N1 and T1	Extracellular (Secreted) with score 8.8	-	-	-	-	-	-1.34631	-1.34773	1.80545	0.000513026	0.0053767	1.34555	1.34609	3.34943	7.77824e-06	6.60654e-05
1097896	1097620	-	Cyclin-like F-box	Peroxisomal with score 8.1	-	-	-	-	-	-	-	-	-	-	1.34463	1.34847	0.542899	0.00537967	0.0248791
1189428	1189152	-	Protein of unknown function SprT	Nuclear with score 6.9	-	-	-	-	-	-	-	-	-	-	1.34319	1.34352	4.03019	4.01833e-07	4.07551e-06
1152542	1152266	-	Gamma-glutamyltranspeptidase	Membrane bound Mitochondrial with score 4.5	4.29166	4.36647	-0.423344	7.1976e-13	1.05331e-11	-	-	-	-	-	1.34313	1.34646	0.76753	0.00080117	0.00455854
1167029	1166753	2.8.1.9	Aminotransferase, class V/Cysteine desulphurase	Membrane bound Mitochondrial with score 4.9	-	-	-	-	-	-	-	-	-	-	1.33883	1.33905	4.6221	3.03952e-08	3.57296e-07
1144121	1143845	-	#N/A	Membrane bound Mitochondrial with score 6.6	-	-	-	-	-	1.87657	1.87657	10.1883	8.22663e-09	2.31161e-07	1.3377	1.33774	6.98007	1.47732e-07	1.59219e-06
1143096	1142820	-	#N/A	Extracellular (Secreted) with score 9.8	-	-	-	-	-	-	-	-	-	-	1.33688	1.34225	0.0981297	0.00207747	0.0107481
1149277	1149001	-	#N/A	Nuclear with score 6.9	-	-	-	-	-	-	-	-	-	-	1.33626	1.34165	0.0752821	0.00270692	0.0135346
1133449	1133173	-	Fungal transcriptional regulatory protein, N-terminal	Plasma membrane with score 7.5	-	-	-	-	-	-	-	-	-	-	1.33575	1.33875	0.904297	0.00211867	0.0109329
1112735	1112459	-	Coenzyme Q biosynthesis Coq4	Membrane bound Mitochondrial with score 9.3	-	-	-	-	-	-	-	-	-	-	1.33571	1.33576	6.72228	8.57027e-08	9.52465e-07
1099368	1099092	-	Flavin-containing amine oxidase	Membrane bound Lysosomal with score 8.8	-	-	-	-	-	-	-	-	-	-	1.33552	1.33575	4.51721	6.544e-05	0.000467496
143415	143415	-	Allergen V5/Tpx-1 related	Extracellular (Secreted) with score 8.8	-	-	-	-	-	-	-	-	-	-	1.33407	1.33622	1.35902	0.000828195	0.00470159
1135348	1135072	1.3.3.3	Coproporphyrinogen III oxidase	Membrane bound Mitochondrial with score 5.6	-	-	-	-	-	2.21995	2.21996	9.76454	4.29252e-18	4.32877e-16	1.33294	1.33297	7.21994	5.85908e-09	7.61375e-08
42540	42540	-	#N/A	Membrane bound Extracellular (Secreted) with score 4.5	-1.25565	-1.2573	1.75109	0.00243516	0.00897169	-	-	-	-	-	1.33104	1.33609	0.126803	0.0101446	0.0432121
36034	36034	-	#N/A	Cytoplasmic with score 5.9	-	-	-	-	-	-	-	-	-	-	1.33047	1.33139	2.55389	9.8592e-05	0.000679053
1217781	1217505	-	Iron permease FTR1	Plasma membrane with score 7.3	-	-	-	-	-	-	-	-	-	-	1.32823	1.33059	1.2114	0.000290709	0.0018133
1161397	1161121	-	Transferase	Cytoplasmic with score 7.0	2.37314	2.39477	-0.594118	6.73396e-06	4.47304e-05	-	-	-	-	-	1.32572	1.33161	-0.0700463	0.00403014	0.0192998
1121416	1121140	-	FAD-dependent pyridine nucleotide-disulphide oxidoreductase	Membrane bound Mitochondrial with score 5.1	3.27709	3.29155	0.863935	1.31111e-14	2.17116e-13	-	-	-	-	-	1.32539	1.3255	5.6223	0.000131514	0.000878519
1012746	1012746	-	#N/A	Nuclear with score 8.8	-	-	-	-	-	1.19296	1.19299	7.2273	2.54786e-05	0.000374112	1.32488	1.32493	6.88198	0.000142492	0.00094364
1182375	1182099	-	#N/A	Membrane bound Mitochondrial with score 6.1	-	-	-	-	-	-	-	-	-	-	1.32379	1.32437	3.21317	0.00218978	0.0112476
1102724	1102448	-	#N/A	Nuclear with score 9.3	-	-	-	-	-	-	-	-	-	-	1.3236	1.32376	5.05654	5.00216e-08	5.71185e-07
197463	197463	-	Ribosomal protein L49/IMG2	Nuclear with score 7.3	-	-	-	-	-	-	-	-	-	-	1.32076	1.32083	6.23061	1.95054e-08	2.37684e-07
44853	44853	-	#N/A	Membrane bound Mitochondrial with score 7.0	-4.55153	-4.56663	2.12394	5.74336e-30	2.14275e-28	-	-	-	-	-	1.31988	1.32042	3.33079	4.54239e-05	0.000335056
1109200	1108924	3.2.1.4	Cellulose-binding region, fungal	Membrane bound Extracellular (Secreted) with score 7.5	1.30589	1.30591	8.80997	0.000420817	0.00189237	-	-	-	-	-	1.31921	1.31925	6.97352	9.10177e-07	8.87067e-06
1166063	1165787	-	Protein of unknown function UPF0187	Membrane bound Mitochondrial with score 5.9	-1.03197	-1.03202	6.59528	0.000838249	0.00353858	-	-	-	-	-	1.31806	1.3181	7.32112	1.42593e-05	0.000115229
1118014	1117738	-	AMP-dependent synthetase and ligase	Membrane bound Endoplasmic reticulum with score 7.8	-	-	-	-	-	1.44132	1.44432	0.853025	0.000729891	0.00733609	1.3128	1.31489	1.3718	0.000586629	0.00343577
1157961	1157685	-	Fungal transcriptional regulatory protein, N-terminal	Plasma membrane with score 5.4	-	-	-	-	-	-	-	-	-	-	1.3107	1.31165	2.48851	1.19772e-05	9.80576e-05
1157615	1157339	-	Phosphotransferase system, HPr serine phosphorylation site	Plasma membrane with score 9.3	1.25319	1.25353	3.96155	0.000245313	0.00117778	-	-	-	-	-	1.30992	1.31011	4.76508	2.36613e-07	2.48046e-06
1097651	1097375	-	Heterokaryon incompatibility	Nuclear with score 3.7	-	-	-	-	-	-	-	-	-	-	1.30964	1.31071	2.30714	1.40908e-05	0.000114052
1219038	1218762	-	Fungal transcriptional regulatory protein, N-terminal	Membrane bound Mitochondrial with score 8.1	-	-	-	-	-	-	-	-	-	-	1.30931	1.30944	5.41967	2.28459e-08	2.73384e-07
1212963	1212687	1.1.1.34	Hydroxymethylglutaryl-CoA reductase, class I/II, catalytic	Membrane bound Endoplasmic reticulum with score 6.8	-1.44024	-1.44028	7.32798	1.5562e-06	1.14937e-05	-	-	-	-	-	1.30864	1.30872	6.08899	2.84129e-08	3.35572e-07
36979	36979	-	#N/A	Membrane bound Peroxisomal with score 4.3	-	-	-	-	-	-	-	-	-	-	1.30573	1.312	-0.160008	0.00347308	0.0169327
1090099	1089823	-	#N/A	Cytoplasmic with score 4.4	-	-	-	-	-	-	-	-	-	-	1.30518	1.30598	2.71479	0.000570012	0.00335571
1184689	1184413	-	#N/A	Nuclear with score 5.4	-	-	-	-	-	-	-	-	-	-	1.30342	1.30353	5.49479	1.07401e-07	1.18307e-06
1084802	1084526	-	Major facilitator superfamily MFS-1	Plasma membrane with score 9.2	-	-	-	-	-	-	-	-	-	-	1.30327	1.30422	2.47491	9.14809e-06	7.6721e-05
1142121	1141845	-	#N/A	Extracellular (Secreted) with score 9.9	-	-	-	-	-	-	-	-	-	-	1.30122	1.30125	7.36391	3.01314e-06	2.7263e-05
45403	45403	-	#N/A	Nuclear with score 4.1	-	-	-	-	-	-	-	-	-	-	1.30094	1.30342	1.10721	0.000678356	0.00391782
1105968	1105692	-	#N/A	Plasma membrane with score 5.7	-	-	-	-	-	-	-	-	-	-	1.30003	1.3002	4.9228	6.36485e-08	7.1938e-07
1090754	1090478	-	Glucose/ribitol dehydrogenase	Membrane bound Mitochondrial with score 3.2	-	-	-	-	-	-	-	-	-	-	1.2983	1.29833	7.60773	2.84463e-08	3.35572e-07
1118133	1117857	1.15.1.1	Manganese and iron superoxide dismutase	Membrane bound Extracellular (Secreted) with score 3.4	4.65837	4.65844	9.96481	4.68899e-68	4.86367e-66	2.7504	2.75045	8.03566	9.83722e-11	3.9159e-09	1.29738	1.29738	11.36	2.24739e-07	2.36343e-06
39844	39844	-	SUR7	Membrane bound Endoplasmic reticulum with score 7.4	-1.70001	-1.70004	7.94992	1.02064e-05	6.54914e-05	-	-	-	-	-	1.297	1.29706	6.3913	4.98105e-08	5.69426e-07
1130412	1130136	-	TonB box, conserved site	Plasma membrane with score 7.1	-	-	-	-	-	-	-	-	-	-	1.29638	1.3009	0.245404	0.00513973	0.0239135
1188960	1188684	-	#N/A	Membrane bound Mitochondrial with score 6.3	-	-	-	-	-	1.18877	1.18885	5.66917	0.000325122	0.00360735	1.29625	1.29645	4.73948	2.59288e-07	2.70114e-06
204276	204276	-	Alcohol dehydrogenase, zinc-binding	Membrane bound Extracellular (Secreted) with score 3.2	-3.13791	-3.13817	6.54528	3.5838e-30	1.36401e-28	1.66289	1.66291	8.28172	1.55725e-07	3.61473e-06	1.29609	1.29609	9.87165	2.35357e-05	0.000182649
1091501	1091225	-	2OG-Fe(II) oxygenase	Extracellular (Secreted) with score 9.6	-	-	-	-	-	-	-	-	-	-	1.29482	1.30212	-0.375852	0.00571277	0.0262614
1091193	1090917	-	2OG-Fe(II) oxygenase	Extracellular (Secreted) with score 9.6	-	-	-	-	-	-	-	-	-	-	1.29482	1.30212	-0.375852	0.00571277	0.0262614
1181714	1181438	-	#N/A	Cytoplasmic with score 6.0	-	-	-	-	-	-	-	-	-	-	1.29319	1.29419	2.38445	0.00020691	0.00133395
1167412	1167136	-	Glycoside hydrolase, family 11	Cytoplasmic with score 8.5	-1.67636	-1.67921	1.55869	9.26326e-05	0.000489289	-	-	-	-	-	1.29261	1.29267	6.25733	2.15424e-06	1.99437e-05
1185426	1185150	-	#N/A	Nuclear with score 5.6	-	-	-	-	-	-	-	-	-	-	1.29129	1.29187	3.16291	2.96604e-05	0.000226308
38060	38060	-	#N/A	Plasma membrane with score 5.5	5.74152	5.75092	3.96373	8.04214e-49	5.46113e-47	-	-	-	-	-	1.2892	1.29009	2.56306	1.54871e-05	0.000124546
1116910	1116634	-	6-phosphogluconate dehydrogenase, NAD-binding	Membrane bound Mitochondrial with score 9.8	2.13108	2.132	3.63284	0.0011142	0.00452148	-	-	-	-	-	1.2878	1.29099	0.737233	0.0108356	0.0458023
1156266	1155990	-	Peptidase S53, propeptide	Membrane bound Extracellular (Secreted) with score 7.2	-	-	-	-	-	-	-	-	-	-	1.28735	1.28851	2.16648	0.000394101	0.00239533
1158094	1157818	-	C2 calcium-dependent membrane targeting	Nuclear with score 5.6	-	-	-	-	-	-	-	-	-	-	1.28732	1.28756	4.43808	4.06836e-07	4.12205e-06
1082880	1082604	-	Pectin lyase fold/virulence factor	Plasma membrane with score 4.5	-	-	-	-	-	-	-	-	-	-	1.28398	1.28403	6.80752	4.30821e-07	4.34901e-06
1088034	1087758	4.1.2.48	Aromatic amino acid beta-eliminating lyase/threonine aldolase	Cytoplasmic with score 8.9	-	-	-	-	-	-	-	-	-	-	1.28282	1.28299	4.92346	0.000576345	0.00338348
180773	180773	-	Fungal transcriptional regulatory protein, N-terminal	Membrane bound Mitochondrial with score 5.6	-	-	-	-	-	-	-	-	-	-	1.28223	1.28334	2.22172	4.20432e-05	0.000313596
1181308	1181032	-	Cation efflux protein	Plasma membrane with score 6.7	-	-	-	-	-	-	-	-	-	-	1.28012	1.28249	1.15388	0.000502085	0.00298618
1189033	1188757	-	#N/A	Golgi with score 7.4	-	-	-	-	-	0.972021	0.972143	4.74183	0.00501803	0.0380478	1.27771	1.27801	4.11035	1.19093e-06	1.14725e-05
1161828	1161552	-	Major intrinsic protein	Membrane bound Mitochondrial with score 5.9	-	-	-	-	-	1.195	1.19502	7.91398	7.77118e-05	0.00102666	1.27744	1.27749	6.84999	1.54588e-07	1.6607e-06
1185136	1184860	-	#N/A	Membrane bound Endoplasmic reticulum with score 7.8	-	-	-	-	-	-	-	-	-	-	1.27589	1.27659	2.87388	7.25662e-05	0.000513261
38577	38577	-	Protein kinase, core	Cytoplasmic with score 9.0	-	-	-	-	-	-	-	-	-	-	1.27459	1.27473	5.13872	1.52237e-05	0.000122526
1156404	1156128	-	O-methyltransferase, family 2	Cytoplasmic with score 8.7	-	-	-	-	-	-	-	-	-	-	1.27323	1.2735	4.23418	8.40284e-07	8.23775e-06
1182326	1182050	-	Major facilitator superfamily MFS-1	Plasma membrane with score 4.2	-	-	-	-	-	2.61088	2.61096	7.38571	1.4497e-26	2.6315e-24	1.27129	1.27154	4.38018	8.96333e-06	7.53614e-05
1181924	1181648	-	#N/A	Membrane bound Extracellular (Secreted) with score 4.9	-	-	-	-	-	2.95887	2.95907	6.38651	6.19738e-33	1.60707e-30	1.27047	1.27064	4.91693	9.12774e-06	7.66147e-05
1130070	1129794	-	#N/A	Nuclear with score 5.2	-	-	-	-	-	-	-	-	-	-	1.26981	1.26996	5.04735	1.15944e-07	1.26462e-06
1112533	1112257	-	#N/A	Membrane bound Mitochondrial with score 6.1	2.20331	2.20695	1.74469	6.17649e-05	0.000341735	4.0951	4.09915	3.25391	9.47036e-38	3.90696e-35	1.26978	1.2716	1.48903	0.00329958	0.0162216
1159376	1159100	-	UDP-glucuronosyl/UDP-glucosyltransferase	Membrane bound Endoplasmic reticulum with score 6.5	-	-	-	-	-	1.6407	1.64072	8.32532	4.30153e-10	1.52503e-08	1.26965	1.26966	8.64855	5.4016e-06	4.72877e-05
1132434	1132158	-	Pleckstrin-like	Cytoplasmic with score 8.3	-	-	-	-	-	-	-	-	-	-	1.26906	1.26908	8.10246	4.40294e-05	0.000326702
1188369	1188093	1.14.12.17	Sugar transporter	Plasma membrane with score 8.1	-	-	-	-	-	1.29816	1.29817	9.48415	1.05527e-05	0.000168917	1.26823	1.26826	7.52511	1.1958e-05	9.80576e-05
1209019	1208743	-	#N/A	Membrane bound Mitochondrial with score 6.2	-	-	-	-	-	-	-	-	-	-	1.2681	1.26882	2.82388	1.08172e-05	8.94416e-05
1131696	1131420	-	Ankyrin	Cytoplasmic with score 3.4	-	-	-	-	-	-	-	-	-	-	1.26563	1.27129	-0.078734	0.0104997	0.0445146
1159056	1158780	-	DNA-binding RFX	Nuclear with score 8.4	-	-	-	-	-	-	-	-	-	-	1.26496	1.2652	4.38772	1.85193e-06	1.73055e-05
1147654	1147378	-	#N/A	Membrane bound Mitochondrial with score 5.2	1.20098	1.20101	7.60381	0.00087909	0.00368297	-	-	-	-	-	1.26412	1.26414	8.07753	6.14734e-05	0.00044137
1142304	1142028	-	#N/A	Cytoplasmic with score 3.6	-	-	-	-	-	1.64717	1.64717	10.4306	1.23009e-09	4.04504e-08	1.26387	1.26388	8.45912	0.000140169	0.000929495
1133103	1132827	-	#N/A	Membrane bound Mitochondrial with score 6.2	-	-	-	-	-	-	-	-	-	-	1.26236	1.26425	1.43477	0.0035611	0.017328
1169173	1168897	-	#N/A	Nuclear with score 8.2	-	-	-	-	-	1.64485	1.64492	6.70111	1.21083e-08	3.32009e-07	1.26221	1.26346	2.04223	0.000121764	0.000818438
1164487	1164211	-	Gonadotropin, beta chain	Plasma membrane with score 5.9	1.03857	1.03899	3.37238	0.0171635	0.0488116	-	-	-	-	-	1.26057	1.26106	3.35958	0.000870703	0.00491773
1167506	1167230	1.13.11.60;5.4.4.5	Cytochrome P450	Cytoplasmic with score 4.1	-	-	-	-	-	-	-	-	-	-	1.25987	1.2599	7.3896	0.000107316	0.000730068
1111554	1111278	-	#N/A	Plasma membrane with score 8.2	1.96015	1.9615	2.88025	6.56435e-06	4.37268e-05	2.78364	2.78508	3.40667	9.42992e-10	3.16985e-08	1.25892	1.25916	4.3519	8.12547e-07	7.98938e-06
1091371	1091095	-	#N/A	Membrane bound Extracellular (Secreted) with score 4.6	-	-	-	-	-	-	-	-	-	-	1.25697	1.26178	0.127187	0.0040632	0.0194208
1096664	1096388	-	Glycosyl transferase, family 28	Cytoplasmic with score 6.5	-	-	-	-	-	-	-	-	-	-	1.2567	1.25865	1.37557	0.000565233	0.00333394
1169273	1168997	-	RNA-dependent RNA polymerase, eukaryotic-type	Nuclear with score 8.5	-	-	-	-	-	-	-	-	-	-	1.25661	1.25754	2.44267	6.94929e-05	0.000493622
1106564	1106288	2.3.3.10	Hydroxymethylglutaryl-coenzyme A synthase, N-terminal	Cytoplasmic with score 6.4	-2.71613	-2.71617	8.74075	1.54838e-17	3.11624e-16	-2.0296	-2.02962	8.6872	8.96991e-12	4.091e-10	1.25618	1.25622	6.8858	2.10038e-07	2.21583e-06
1116175	1115899	-	Protein of unknown function UPF0187	Membrane bound Golgi with score 3.1	-	-	-	-	-	0.996878	0.997047	4.32332	0.00321891	0.0260846	1.25603	1.2566	3.14855	4.4262e-05	0.000327696
1163463	1163187	-	#N/A	Membrane bound Extracellular (Secreted) with score 7.0	-	-	-	-	-	1.96532	1.96577	4.19997	4.53018e-06	7.78711e-05	1.25501	1.25534	3.94728	0.00168918	0.00892429
1201057	1200781	-	#N/A	Plasma membrane with score 8.2	-	-	-	-	-	1.33678	1.34041	0.447185	0.00527332	0.0397514	1.25426	1.25542	2.11816	8.1164e-05	0.000569632
1163802	1163526	-	Permease for cytosine/purines, uracil, thiamine, allantoin	Membrane bound Endoplasmic reticulum with score 9.4	-	-	-	-	-	-	-	-	-	-	1.25213	1.25223	5.66107	2.70288e-06	2.4612e-05
1163629	1163353	-	Short-chain dehydrogenase/reductase SDR	Membrane bound Extracellular (Secreted) with score 5.0	-	-	-	-	-	-	-	-	-	-	1.25068	1.25111	3.5043	0.000267525	0.0016813
1134930	1134654	2.3.3.10	Hydroxymethylglutaryl-coenzyme A synthase, N-terminal	Membrane bound Vacuolar with score 3.9	-3.16758	-3.16783	6.55585	1.57049e-26	5.09411e-25	-2.36131	-2.36143	6.49431	4.75438e-10	1.65964e-08	1.25035	1.25074	3.657	4.28031e-06	3.8243e-05
1148111	1147835	-	#N/A	Extracellular (Secreted) with score 7.3	-	-	-	-	-	1.2347	1.23471	8.82852	0.000114555	0.0014521	1.24674	1.24675	8.82974	1.61227e-05	0.000129344
1181823	1181547	1.8.3.2	Erv1/Alr	Plasma membrane with score 4.9	-	-	-	-	-	0.918403	0.918439	6.4246	0.0036449	0.0289423	1.24638	1.24644	6.39195	2.28123e-05	0.000178283
1189062	1188786	-	Major facilitator superfamily MFS-1	Plasma membrane with score 8.6	-	-	-	-	-	1.20217	1.2024	4.2229	0.000732457	0.00734562	1.24528	1.24558	4.03869	5.79951e-05	0.000418807
1185139	1184863	-	Tetracycline resistance protein, TetA	Plasma membrane with score 8.9	-	-	-	-	-	1.01873	1.01879	5.74881	0.000822817	0.00810846	1.24475	1.24488	5.22379	1.67857e-06	1.57742e-05
1189231	1188955	-	Ion transport	Plasma membrane with score 8.7	-	-	-	-	-	-	-	-	-	-	1.24407	1.24423	4.90557	1.26517e-06	1.21175e-05
1163786	1163510	-	GCN5-related N-acetyltransferase	Nuclear with score 7.2	-	-	-	-	-	-	-	-	-	-	1.24336	1.24349	5.23192	7.88173e-07	7.75736e-06
1188991	1188715	-	ABC transporter, transmembrane region, type 1	Plasma membrane with score 8.2	2.3591	2.35951	5.03673	1.16868e-15	2.07744e-14	3.87237	3.87281	6.22324	1.37933e-37	5.44295e-35	1.242	1.24207	6.06475	2.39729e-07	2.50523e-06
1182074	1181798	-	#N/A	Membrane bound Extracellular (Secreted) with score 6.1	-	-	-	-	-	-	-	-	-	-	1.24167	1.24196	4.04398	0.00905436	0.0392369
1148454	1148178	-	Histone H4	Cytoplasmic with score 9.1	-	-	-	-	-	-	-	-	-	-	1.24027	1.24028	9.48398	5.13128e-07	5.15712e-06
1081693	1081417	-	#N/A	Membrane bound Extracellular (Secreted) with score 7.6	-	-	-	-	-	-	-	-	-	-	1.23697	1.23731	3.84223	7.60105e-06	6.48363e-05
1117675	1117399	-	#N/A	Nuclear with score 6.1	-	-	-	-	-	-	-	-	-	-	1.23494	1.23502	6.00499	2.90621e-06	2.63672e-05
1166506	1166230	-	Permease for cytosine/purines, uracil, thiamine, allantoin	Plasma membrane with score 7.8	-	-	-	-	-	-	-	-	-	-	1.23471	1.23473	7.59203	6.06128e-07	6.03708e-06
1085076	1084800	-	Carboxylesterase, type B	Membrane bound Extracellular (Secreted) with score 4.8	2.53218	2.53315	3.98142	3.14475e-10	3.67822e-09	1.64509	1.64583	3.10508	1.13746e-05	0.000180799	1.23469	1.23579	2.16299	0.00025509	0.00161229
1146559	1146283	-	Protein of unknown function DUF1761	Membrane bound Mitochondrial with score 6.1	-1.34581	-1.34583	8.59296	1.21069e-05	7.6542e-05	1.42503	1.42503	9.83052	1.11422e-06	2.16083e-05	1.23255	1.23262	6.23111	5.57515e-05	0.00040348
1168970	1168694	2.1.1.43	SET	Nuclear with score 8.5	-	-	-	-	-	-	-	-	-	-	1.23251	1.23316	2.91023	7.1477e-05	0.000506994
1152153	1151877	-	Tetratricopeptide TPR-1	Membrane bound Mitochondrial with score 5.1	-3.37222	-3.37904	2.07704	3.3057e-13	4.96065e-12	-	-	-	-	-	1.23205	1.23297	2.42697	4.96314e-05	0.000362607
1218303	1218027	-	#N/A	Membrane bound Golgi with score 4.5	-	-	-	-	-	-	-	-	-	-	1.23159	1.23248	2.47009	0.000543782	0.00321502
1176267	1175991	-	RTA1 like protein	Plasma membrane with score 9.6	-	-	-	-	-	-	-	-	-	-	1.23145	1.23469	0.652687	0.00216069	0.0111096
1151043	1150767	-	#N/A	Membrane bound Extracellular (Secreted) with score 5.9	1.43443	1.43716	1.24698	0.00133289	0.00529053	-	-	-	-	-	1.23	1.2312	2.04192	0.00171989	0.00907696
1119563	1119287	-	Zinc finger, C2H2-type	Nuclear with score 9.0	-	-	-	-	-	-	-	-	-	-	1.22958	1.22969	5.49921	1.6467e-06	1.54893e-05
1163697	1163421	-	#N/A	Plasma membrane with score 6.5	2.09897	2.09963	4.05835	1.97416e-09	2.11751e-08	-	-	-	-	-	1.22944	1.22958	5.05991	4.36721e-07	4.4025e-06
1109137	1108861	-	General substrate transporter	Plasma membrane with score 8.8	-	-	-	-	-	-	-	-	-	-	1.22907	1.22929	4.45004	1.24108e-06	1.18982e-05
200430	200430	-	Sterol desaturase	Membrane bound Golgi with score 4.3	-1.41548	-1.41553	6.81846	1.27569e-06	9.53381e-06	-	-	-	-	-	1.22855	1.2286	6.71172	2.4768e-06	2.26567e-05
49539	49539	2.7.11.1	Protein kinase, core	Nuclear with score 8.7	-	-	-	-	-	-	-	-	-	-	1.22787	1.22822	3.77726	4.55613e-06	4.0526e-05
1127438	1127162	-	#N/A	Mitochondrial with score 5.7	-	-	-	-	-	-	-	-	-	-	1.22734	1.22761	4.14082	7.86726e-06	6.67647e-05
40199	40199	-	MFS general substrate transporter	Plasma membrane with score 7.0	-	-	-	-	-	-	-	-	-	-	1.22649	1.22686	3.69726	0.000131228	0.000877197
1178479	1178203	-	#N/A	Nuclear with score 7.8	-1.55546	-1.55556	6.08319	4.31775e-08	3.91877e-07	-	-	-	-	-	1.22613	1.2264	4.18695	0.000138265	0.000918088
1165546	1165270	-	#N/A	Nuclear with score 3.9	1.62553	1.62785	1.71431	0.000283212	0.00133704	-	-	-	-	-	1.22207	1.22302	2.34219	0.00212662	0.0109626
1020110	1020110	-	#N/A	Nuclear with score 6.5	-	-	-	-	-	-	-	-	-	-	1.22184	1.22194	5.58213	5.82666e-07	5.82083e-06
1148011	1147735	-	Heat shock protein Hsp20	Nuclear with score 4.1	-	-	-	-	-	2.00052	2.00058	7.22365	1.62004e-13	9.61011e-12	1.22174	1.22186	5.25594	0.00184132	0.00964134
39408	39408	-	#N/A	Cytoplasmic with score 5.2	-	-	-	-	-	-	-	-	-	-	1.22018	1.22297	0.827213	0.00130693	0.00708867
1188289	1188013	-	#N/A	Membrane bound Extracellular (Secreted) with score 5.6	-	-	-	-	-	-	-	-	-	-	1.21802	1.21808	6.31512	9.65195e-06	8.08108e-05
1156219	1155943	-	Peptidase S8 and S53, subtilisin, kexin, sedolisin	Nuclear with score 3.2	1.82884	1.83331	1.00937	4.85316e-06	3.32431e-05	-	-	-	-	-	1.21483	1.21516	3.84733	0.00173041	0.00912281
188502	188502	-	Lambda repressor-like, DNA-binding	Cytoplasmic with score 2.8	-	-	-	-	-	-	-	-	-	-	1.21449	1.21456	6.11933	1.35799e-06	1.29074e-05
1088448	1088172	-	#N/A	Nuclear with score 6.9	-	-	-	-	-	-	-	-	-	-	1.21322	1.21357	3.80335	2.9018e-05	0.000222427
1121016	1120740	-	Ubiquinone biosynthesis and related	Membrane bound Mitochondrial with score 9.1	-	-	-	-	-	-	-	-	-	-	1.21021	1.21028	6.14061	2.25853e-06	2.08127e-05
1163368	1163092	-	#N/A	Plasma membrane with score 4.2	-	-	-	-	-	-	-	-	-	-	1.209	1.21132	1.05428	0.00448696	0.0211825
1186221	1185945	-	Amino acid permease-associated region	Plasma membrane with score 4.3	-	-	-	-	-	-	-	-	-	-	1.2074	1.20766	4.21668	0.000390312	0.00237664
180844	180844	-	Short-chain dehydrogenase/reductase SDR	Membrane bound Mitochondrial with score 5.7	-	-	-	-	-	-	-	-	-	-	1.20738	1.2104	0.705249	0.00692639	0.0309498
1127482	1127206	-	#N/A	Membrane bound Endoplasmic reticulum with score 6.9	-	-	-	-	-	-	-	-	-	-	1.20697	1.20748	3.23791	9.58097e-05	0.000661717
1143551	1143275	-	FMN-binding split barrel, related	Lysosomal with score 6.2	-3.38114	-3.38125	8.06553	2.16405e-41	1.17393e-39	-	-	-	-	-	1.20638	1.2064	8.35097	0.000343812	0.00211024
1142444	1142168	3.2.1.151	Glycoside hydrolase, family 12	Membrane bound Extracellular (Secreted) with score 6.8	1.98513	1.98544	5.03084	2.74105e-15	4.80907e-14	-	-	-	-	-	1.20464	1.20485	4.51794	0.0001176	0.00079408
1168343	1168067	-	#N/A	Golgi with score 6.3	-	-	-	-	-	-	-	-	-	-	1.20449	1.20525	2.65583	0.000320354	0.0019772
1012835	1012835	-	#N/A	Plasma membrane with score 7.0	-	-	-	-	-	-	-	-	-	-	1.20383	1.20394	5.40455	0.0100696	0.0429834
1105503	1105227	-	Kinesin, motor region	Nuclear with score 5.3	-	-	-	-	-	-	-	-	-	-	1.2024	1.20264	4.30192	5.20046e-06	4.56871e-05
1148249	1147973	-	#N/A	Membrane bound Extracellular (Secreted) with score 9.0	-	-	-	-	-	1.8206	1.82061	9.53236	9.77418e-11	3.90795e-09	1.20114	1.20115	8.67238	6.6216e-07	6.55591e-06
1101494	1101218	3.6.4.12	MCM	Nuclear with score 4.8	-0.946412	-0.946435	7.379	0.00247612	0.00909665	-	-	-	-	-	1.19974	1.19979	6.44526	0.0111804	0.0472
1168349	1168073	-	#N/A	Plasma membrane with score 7.1	-2.22776	-2.22808	5.24765	4.90122e-09	5.0671e-08	-	-	-	-	-	1.19952	1.19989	3.68438	1.12854e-05	9.29276e-05
1124760	1124484	-	Cytochrome P450, E-class, group IV	Membrane bound Mitochondrial with score 3.4	-1.65884	-1.66211	1.31637	4.88786e-05	0.000276267	2.74295	2.74414	3.64313	2.4886e-19	2.75445e-17	1.19841	1.1985	5.8327	6.07506e-05	0.000437124
1168212	1167936	-	Beta-ketoacyl synthase, N-terminal	Cytoplasmic with score 8.0	-1.38397	-1.38456	3.40169	0.000406582	0.00183711	-	-	-	-	-	1.19835	1.19876	3.52483	1.91545e-05	0.000151595
123645	123645	-	GCN5-related N-acetyltransferase	Plasma membrane with score 6.9	1.66044	1.66066	5.14173	7.05461e-07	5.46703e-06	1.02602	1.02618	4.52372	0.002879	0.023776	1.19752	1.19755	7.30901	7.01902e-07	6.92877e-06
1206273	1205997	-	Zinc finger, C2H2-type	Nuclear with score 9.2	-1.42486	-1.42634	2.12464	0.000198362	0.000973147	-	-	-	-	-	1.19676	1.19821	1.71821	0.000649398	0.00377021
204833	204833	2.7.7.13	Bacterial transferase hexapeptide repeat	Cytoplasmic with score 8.9	-	-	-	-	-	-	-	-	-	-	1.19533	1.19535	7.47551	1.21121e-06	1.16453e-05
192649	192649	-	Ras GTPase	Cytoplasmic with score 6.9	-	-	-	-	-	-	-	-	-	-	1.19299	1.19301	8.40333	0.00214544	0.0110369
1111906	1111630	-	Major facilitator superfamily MFS-1	Plasma membrane with score 3.4	-	-	-	-	-	-	-	-	-	-	1.19274	1.19288	5.08736	2.44533e-06	2.23894e-05
1148520	1148244	-	#N/A	Extracellular (Secreted) with score 4.3	-	-	-	-	-	-	-	-	-	-	1.1921	1.19217	6.10566	8.84795e-07	8.64017e-06
1207861	1207585	-	Histidine acid phosphatase	Membrane bound Extracellular (Secreted) with score 3.2	-1.15934	-1.15941	6.14559	0.000121685	0.000626272	-	-	-	-	-	1.19179	1.1919	5.44815	3.68641e-05	0.000277453
1085612	1085336	-	Pleckstrin-like	Cytoplasmic with score 6.2	-	-	-	-	-	-	-	-	-	-	1.1915	1.19162	5.31171	6.69307e-06	5.76331e-05
1125293	1125017	-	Glycosyltransferase sugar-binding region containing DXD motif	Membrane bound Mitochondrial with score 3.8	-	-	-	-	-	-	-	-	-	-	1.19103	1.19107	6.9784	3.99895e-06	3.57933e-05
1207039	1206763	-	Amino acid permease-associated region	Plasma membrane with score 8.8	-	-	-	-	-	-	-	-	-	-	1.19073	1.19079	6.26012	3.64462e-06	3.27392e-05
1102974	1102698	-	AMP-dependent synthetase and ligase	Membrane bound Lysosomal with score 3.6	-	-	-	-	-	-	-	-	-	-	1.19057	1.19097	3.53693	0.00101022	0.00562923
1182619	1182343	-	Sterol desaturase	Membrane bound Endoplasmic reticulum with score 7.6	-	-	-	-	-	2.15133	2.15136	8.51318	4.0729e-11	1.71137e-09	1.19022	1.19026	6.82105	1.45787e-06	1.38042e-05
1168991	1168715	-	14-3-3 protein	Nuclear with score 6.3	-	-	-	-	-	-	-	-	-	-	1.18906	1.18941	3.75034	1.46731e-05	0.000118381
1145276	1145000	3.2.1.22	Glycoside hydrolase, clan GH-D	Membrane bound Lysosomal with score 9.0	-	-	-	-	-	1.39036	1.39043	6.15503	5.21697e-05	0.000713091	1.18829	1.1883	8.17941	0.000787198	0.00449184
1166645	1166369	-	#N/A	Nuclear with score 6.7	-	-	-	-	-	-	-	-	-	-	1.1879	1.19046	0.909379	0.00140774	0.00757374
36391	36391	-	#N/A	Nuclear with score 8.5	-	-	-	-	-	-	-	-	-	-	1.18504	1.18806	0.673394	0.00201041	0.0104282
1151569	1151293	-	#N/A	Membrane bound Mitochondrial with score 7.4	-	-	-	-	-	-	-	-	-	-	1.18457	1.18587	1.85498	0.000256045	0.0016173
36888	36888	-	1-aminocyclopropane-1-carboxylate synthase	Cytoplasmic with score 7.2	2.87499	2.90382	-0.484433	6.23613e-08	5.57942e-07	-	-	-	-	-	1.18395	1.18575	1.39127	0.00138487	0.0074587
1150290	1150014	-	Major facilitator superfamily MFS-1	Plasma membrane with score 7.8	-	-	-	-	-	1.20281	1.20432	1.51144	0.00186934	0.0164731	1.18359	1.18567	1.1866	0.00342855	0.016773
36981	36981	-	#N/A	Cytoplasmic with score 7.8	-	-	-	-	-	1.16287	1.16398	1.8851	0.00264991	0.0222074	1.18335	1.18595	0.864262	0.00374609	0.0180783
1181909	1181633	-	#N/A	Nuclear with score 7.2	3.37577	3.37593	7.43943	1.3187e-36	6.19263e-35	-	-	-	-	-	1.18295	1.18355	2.96539	6.94701e-05	0.000493622
1168478	1168202	-	#N/A	Plasma membrane with score 5.9	1.15224	1.15307	2.53984	0.00297526	0.0106863	1.8263	1.82732	2.87094	1.67304e-06	3.11159e-05	1.18171	1.18192	4.44622	5.50242e-05	0.000398506
1189002	1188726	-	Superoxide dismutase, copper/zinc binding	Membrane bound Extracellular (Secreted) with score 6.8	-	-	-	-	-	-	-	-	-	-	1.18157	1.18225	2.7755	0.000338846	0.0020836
1184401	1184125	-	Heterokaryon incompatibility	Cytoplasmic with score 8.4	-	-	-	-	-	-	-	-	-	-	1.1792	1.17929	5.72494	1.08908e-05	8.99751e-05
129373	129373	-	LCCL	Membrane bound Golgi with score 3.7	-	-	-	-	-	1.93499	1.93502	8.31029	1.86387e-12	9.45055e-11	1.1769	1.17694	6.78004	9.82046e-07	9.50613e-06
1118684	1118408	-	Glycosyl hydrolase, family 13, catalytic region	Plasma membrane with score 8.6	-1.09318	-1.09321	7.4505	0.000386213	0.00176195	-	-	-	-	-	1.17647	1.17659	5.25755	2.76691e-05	0.000212577
1180891	1180615	-	Oligopeptide transporter OPT superfamily	Plasma membrane with score 6.2	-	-	-	-	-	-	-	-	-	-	1.17565	1.17568	7.09985	2.71562e-05	0.00020912
1215393	1215117	-	Kinesin, motor region	Nuclear with score 4.7	-	-	-	-	-	-	-	-	-	-	1.17432	1.17452	4.53267	7.77755e-06	6.60654e-05
1181125	1180849	-	dCTP Deaminase	Membrane bound Mitochondrial with score 6.3	-	-	-	-	-	-	-	-	-	-	1.1733	1.1742	2.36023	0.000176339	0.00114873
1189490	1189214	-	General substrate transporter	Plasma membrane with score 7.9	-	-	-	-	-	-	-	-	-	-	1.17258	1.17288	3.90195	0.000111455	0.000756167
1172541	1172265	-	2OG-Fe(II) oxygenase	Cytoplasmic with score 6.3	-2.37996	-2.38057	4.49836	1.24636e-07	1.07046e-06	-2.27684	-2.27736	4.34597	2.427e-11	1.05901e-09	1.17248	1.17337	2.39701	0.00141211	0.00758495
1100801	1100525	-	Fatty acid desaturase, type 1, N-terminal	Membrane bound Endoplasmic reticulum with score 8.2	-	-	-	-	-	-	-	-	-	-	1.17224	1.17402	1.39658	0.00057034	0.00335571
1115589	1115313	2.4.1.16	Chitin synthase	Plasma membrane with score 7.8	-	-	-	-	-	-	-	-	-	-	1.17188	1.17198	5.41534	0.000391633	0.00238323
1175096	1174820	-	ABC transporter-like	Plasma membrane with score 7.9	-	-	-	-	-	-	-	-	-	-	1.16724	1.16729	6.52527	1.5261e-06	1.44092e-05
1168998	1168722	-	Lipocalin	Plasma membrane with score 7.0	-	-	-	-	-	-	-	-	-	-	1.16612	1.16636	4.24288	2.92842e-05	0.00022378
1144237	1143961	-	#N/A	Membrane bound Extracellular (Secreted) with score 8.1	1.1301	1.13058	3.29712	0.00127782	0.00510424	-	-	-	-	-	1.16549	1.16619	2.69115	0.0086104	0.037492
207764	207764	-	Uracil-DNA glycosylase-like	Membrane bound Mitochondrial with score 9.0	-	-	-	-	-	-	-	-	-	-	1.16352	1.16357	6.31902	0.000105756	0.000720934
1217580	1217304	-	Alcohol dehydrogenase, zinc-binding	Membrane bound Peroxisomal with score 4.4	-	-	-	-	-	-	-	-	-	-	1.16056	1.16285	1.02368	0.00281279	0.0140148
1143976	1143700	-	#N/A	Extracellular (Secreted) with score 9.1	0.904417	0.904567	4.60571	0.00749329	0.0239435	-	-	-	-	-	1.15947	1.15962	4.87544	0.000174223	0.00113718
1148062	1147786	-	#N/A	Nuclear with score 4.5	-	-	-	-	-	-	-	-	-	-	1.15904	1.15904	9.70597	6.04824e-06	5.25339e-05
1122343	1122067	-	#N/A	Membrane bound Vacuolar with score 4.5	1.48077	1.48096	5.12532	2.45988e-08	2.31263e-07	-	-	-	-	-	1.15848	1.15855	6.08743	7.14775e-06	6.11788e-05
1163279	1163003	-	Acyl-CoA dehydrogenase/oxidase, central region	Cytoplasmic with score 5.7	-	-	-	-	-	-	-	-	-	-	1.15824	1.15882	2.98056	0.000785073	0.00448485
1163324	1163048	-	N/apple PAN	Membrane bound Extracellular (Secreted) with score 5.2	-3.31897	-3.31931	6.35208	1.42088e-43	8.22802e-42	-	-	-	-	-	1.15721	1.15727	6.03231	0.000297963	0.00185275
1157624	1157348	5.1.3.2	NAD-dependent epimerase/dehydratase	Cytoplasmic with score 7.1	-2.70708	-2.70747	5.48469	1.33381e-14	2.20487e-13	-	-	-	-	-	1.15694	1.157	6.10224	0.000952596	0.00533413
1153540	1153264	-	#N/A	Membrane bound Vacuolar with score 5.1	1.54495	1.54672	2.00789	0.00187783	0.00715866	-	-	-	-	-	1.15565	1.15645	2.50034	0.00181137	0.00950943
42695	42695	-	#N/A	Plasma membrane with score 8.0	2.29919	2.30168	2.38256	6.42436e-06	4.30041e-05	1.82098	1.82305	1.83799	9.18083e-07	1.83132e-05	1.15501	1.15662	1.50472	0.00357775	0.0173921
1130016	1129740	-	#N/A	Membrane bound Golgi with score 6.8	-	-	-	-	-	2.23903	2.24039	2.9122	5.72385e-12	2.67782e-10	1.15436	1.15472	3.64007	4.6588e-05	0.000342262
1122675	1122399	-	Ankyrin	Nuclear with score 3.6	-	-	-	-	-	-	-	-	-	-	1.15271	1.15294	4.3283	2.33243e-05	0.00018129
1179637	1179361	-	Cyclin-like F-box	Nuclear with score 4.5	-	-	-	-	-	-	-	-	-	-	1.15234	1.1525	4.86718	7.61357e-06	6.48876e-05
126673	126673	-	Chloroperoxidase	Extracellular (Secreted) with score 5.0	-	-	-	-	-	-	-	-	-	-	1.15115	1.15311	1.22318	0.00145476	0.00778472
1146437	1146161	-	Haloacid dehalogenase-like hydrolase	Cytoplasmic with score 8.8	-1.01977	-1.01979	7.71367	0.00102804	0.00422083	1.31175	1.31176	8.76947	1.51389e-05	0.000234212	1.14876	1.1488	6.98031	1.00486e-05	8.3594e-05
1113129	1112853	-	Major facilitator superfamily MFS-1	Membrane bound Golgi with score 3.9	3.02494	3.02505	7.60312	1.18297e-24	3.53356e-23	2.76423	2.76433	7.20786	2.55315e-15	1.88394e-13	1.14836	1.14836	9.68013	7.04032e-06	6.04668e-05
1189054	1188778	-	Protein of unknown function DUF1365	Membrane bound Mitochondrial with score 4.5	-	-	-	-	-	-	-	-	-	-	1.14709	1.14863	1.55418	0.00157205	0.00836752
1162228	1161952	-	Tryptophan dimethylallyltransferase	Membrane bound Lysosomal with score 2.7	2.82889	2.82968	4.59523	8.16381e-23	2.21432e-21	2.58631	2.58702	4.22323	1.55229e-20	1.85376e-18	1.14641	1.14652	5.33977	0.000316242	0.00195545
1097480	1097204	-	Zinc finger, PHD-type	Nuclear with score 8.6	-	-	-	-	-	-	-	-	-	-	1.14634	1.14692	2.94828	0.000106574	0.000726009
1159151	1158875	-	Fungal specific transcription factor	Membrane bound Mitochondrial with score 2.7	3.4283	3.43096	3.45682	4.11496e-09	4.27294e-08	1.09794	1.09939	1.40386	0.00624176	0.0462074	1.14593	1.14607	5.02369	0.000371118	0.0022653
1182360	1182084	-	#N/A	Membrane bound Golgi with score 8.9	-	-	-	-	-	-	-	-	-	-	1.14446	1.14449	7.31358	3.26567e-06	2.94146e-05
1101005	1100729	-	Major facilitator superfamily MFS-1	Plasma membrane with score 8.9	-2.03686	-2.04033	1.60012	2.78582e-05	0.000164965	-	-	-	-	-	1.1431	1.14321	5.30989	4.44531e-06	3.96463e-05
54615	54615	-	#N/A	Membrane bound Extracellular (Secreted) with score 8.4	-	-	-	-	-	-	-	-	-	-	1.14207	1.1421	7.32069	0.000158179	0.00104131
54860	54860	-	Purine nucleoside permease	Membrane bound Mitochondrial with score 4.0	-	-	-	-	-	-	-	-	-	-	1.14102	1.14107	6.31711	0.000589315	0.00344948
1081541	1081265	-	#N/A	Membrane bound Mitochondrial with score 4.0	-	-	-	-	-	-	-	-	-	-	1.1407	1.14454	0.278744	0.00611059	0.027821
1185206	1184930	-	#N/A	Nuclear with score 5.7	1.38608	1.3894	0.901857	0.000929472	0.00386318	-	-	-	-	-	1.14066	1.14123	2.99725	0.00562773	0.0259182
1112257	1111981	-	Glucose-methanol-choline oxidoreductase, N-terminal	Cytoplasmic with score 7.9	-	-	-	-	-	1.91801	1.91994	2.05319	4.67622e-08	1.1962e-06	1.14061	1.14082	4.35134	0.000614159	0.00358649
1088383	1088107	-	#N/A	Nuclear with score 7.8	-	-	-	-	-	-	-	-	-	-	1.13995	1.14038	3.37071	7.41077e-05	0.000523051
56711	56711	-	#N/A	Mitochondrial with score 6.3	-	-	-	-	-	-	-	-	-	-	1.13887	1.13893	6.27763	0.00161364	0.00856602
1144962	1144686	1.7.3.3	Uricase	Cytoplasmic with score 5.1	-	-	-	-	-	1.3438	1.3438	9.83016	7.10227e-06	0.000117581	1.13836	1.13837	9.51148	4.02788e-05	0.000300885
40261	40261	-	Glycoside hydrolase, family 31	Membrane bound Lysosomal with score 5.2	-	-	-	-	-	-	-	-	-	-	1.13818	1.1409	0.770308	0.00584339	0.0267509
1172325	1172049	-	Ankyrin	Nuclear with score 5.3	-	-	-	-	-	2.79143	2.79205	4.62665	2.99937e-16	2.49745e-14	1.13703	1.13776	2.60572	0.00705799	0.0314599
55805	55805	-	Lipase, active site	Membrane bound Golgi with score 4.0	-	-	-	-	-	-	-	-	-	-	1.13632	1.13646	5.07333	1.00514e-05	8.3594e-05
1158292	1158016	-	#N/A	Nuclear with score 4.4	1.39732	1.39787	3.48389	0.000125984	0.00064699	1.72476	1.72533	3.56531	5.11563e-08	1.2933e-06	1.13594	1.13618	4.20732	0.000180391	0.00117283
1147561	1147285	-	Linker histone, N-terminal	Nuclear with score 8.0	-0.860905	-0.860918	8.07031	0.0111854	0.0338827	-	-	-	-	-	1.13371	1.13373	7.38562	6.53162e-06	5.62915e-05
1184339	1184063	2.7.11.24	Protein kinase, core	Cytoplasmic with score 7.6	-	-	-	-	-	-	-	-	-	-	1.13269	1.13337	2.70347	0.00020569	0.0013278
1099291	1099015	-	Lipase, active site	Cytoplasmic with score 6.3	1.61225	1.61263	4.27859	7.87866e-08	6.95016e-07	-	-	-	-	-	1.13251	1.13253	7.59721	1.2069e-05	9.86477e-05
1184543	1184267	-	#N/A	Nuclear with score 9.2	-	-	-	-	-	-	-	-	-	-	1.13158	1.13175	4.68282	1.06608e-05	8.82213e-05
1120719	1120443	3.2.1.113	Glycoside hydrolase, family 47	Membrane bound Mitochondrial with score 7.6	-	-	-	-	-	-	-	-	-	-	1.12995	1.13024	3.92789	0.000131217	0.000877197
1189426	1189150	-	Heat shock protein 9/12	Nuclear with score 9.5	-1.78448	-1.7845	8.87729	4.27513e-06	2.94978e-05	1.30308	1.30308	10.1382	4.33043e-05	0.000601883	1.12923	1.12928	6.50384	2.2109e-05	0.000173329
1037927	1037927	-	Aromatic-ring hydroxylase	Membrane bound Golgi with score 8.7	-	-	-	-	-	-	-	-	-	-	1.12909	1.1291	8.20889	0.000928424	0.00520999
1140821	1140545	-	Zinc finger, C2H2-type	Nuclear with score 7.0	-	-	-	-	-	2.25066	2.25068	9.27842	3.61313e-12	1.72593e-10	1.12862	1.12874	5.21605	5.48948e-05	0.000398147
1121551	1121275	-	Kinesin, motor region	Cytoplasmic with score 8.1	-	-	-	-	-	-	-	-	-	-	1.12722	1.12735	5.11352	7.70797e-06	6.56361e-05
1147300	1147024	-	Short-chain dehydrogenase/reductase SDR	Cytoplasmic with score 6.5	-	-	-	-	-	-	-	-	-	-	1.12599	1.12601	7.40564	1.9999e-05	0.000157779
1112031	1111755	-	Alcohol dehydrogenase, zinc-binding	Cytoplasmic with score 7.5	2.69225	2.69378	3.4971	4.44786e-13	6.62197e-12	-	-	-	-	-	1.1243	1.12454	4.18374	0.00322556	0.015889
1110484	1110208	-	#N/A	Membrane bound Mitochondrial with score 3.0	1.13304	1.13326	4.47456	0.00107084	0.00436993	2.95639	2.95671	5.7637	2.84519e-36	9.9319e-34	1.12407	1.12413	6.18944	7.06316e-06	6.05587e-05
1171791	1171515	-	FMN-binding split barrel, related	Nuclear with score 4.2	-	-	-	-	-	-	-	-	-	-	1.12311	1.1244	1.78751	0.0018427	0.00964347
53463	53463	-	Cation efflux protein	Cytoplasmic with score 6.1	-1.53062	-1.53065	7.79413	2.56377e-08	2.39361e-07	-	-	-	-	-	1.12282	1.12285	7.17298	6.04508e-06	5.25339e-05
1131950	1131674	-	#N/A	Plasma membrane with score 7.3	-	-	-	-	-	-	-	-	-	-	1.12246	1.12443	1.17952	0.00159727	0.00848916
1153172	1152896	3.6.4.12	Zinc finger, RING-type	Nuclear with score 5.8	-	-	-	-	-	-	-	-	-	-	1.12149	1.12272	1.83761	0.000651316	0.00377915
143946	143946	-	#N/A	Membrane bound Vacuolar with score 6.2	-	-	-	-	-	1.56347	1.56349	8.55131	1.75319e-07	4.03545e-06	1.1214	1.12144	6.70285	9.82973e-06	8.20927e-05
1033863	1033863	-	#N/A	Membrane bound Extracellular (Secreted) with score 8.4	-	-	-	-	-	-	-	-	-	-	1.11945	1.1196	4.8395	1.70788e-05	0.000136338
1164374	1164098	-	Tetracycline resistance protein, TetB	Membrane bound Vacuolar with score 6.5	-	-	-	-	-	-	-	-	-	-	1.11933	1.11943	5.3414	1.1585e-05	9.53158e-05
1003724	1003724	-	#N/A	Plasma membrane with score 5.1	-	-	-	-	-	-	-	-	-	-	1.11881	1.11907	4.04127	5.08609e-05	0.000370235
1120890	1120614	-	Staphylococcus nuclease subtype	Cytoplasmic with score 8.0	-1.06323	-1.06325	7.71423	0.000904462	0.00378063	-	-	-	-	-	1.11855	1.1186	6.38082	9.35888e-06	7.84229e-05
1159512	1159236	-	Beta-ketoacyl synthase, N-terminal	Cytoplasmic with score 3.4	1.93851	1.939	4.31343	2.38268e-10	2.81831e-09	-	-	-	-	-	1.11802	1.11823	4.34149	0.00955203	0.0410902
1180161	1179885	-	Allergen V5/Tpx-1 related	Membrane bound Extracellular (Secreted) with score 7.2	-	-	-	-	-	-	-	-	-	-	1.11729	1.11742	5.03989	8.39479e-05	0.000585874
1163651	1163375	-	Transferase	Nuclear with score 6.1	-	-	-	-	-	-	-	-	-	-	1.11514	1.11766	0.833685	0.00384094	0.0185092
1147461	1147185	-	Fungal transcriptional regulatory protein, N-terminal	Nuclear with score 3.0	-1.23826	-1.23853	4.29092	8.56698e-05	0.000455571	-	-	-	-	-	1.11512	1.11527	4.80556	0.000167829	0.00109831
1022835	1022835	-	#N/A	Plasma membrane with score 8.7	1.15202	1.15212	5.62218	0.000741808	0.00315939	1.16548	1.16557	5.46627	0.000332362	0.0036742	1.11462	1.11466	7.0595	0.000146448	0.000966635
1105485	1105209	-	Aldo/keto reductase	Mitochondrial with score 9.3	-4.44678	-4.44785	5.79211	9.66285e-57	7.79552e-55	-	-	-	-	-	1.11444	1.11452	5.8404	0.00164118	0.00869833
1183449	1183173	-	Oxidoreductase, N-terminal	Membrane bound Peroxisomal with score 5.6	-	-	-	-	-	1.02046	1.02069	3.88429	0.00343614	0.0275012	1.11305	1.11318	5.0649	2.30599e-05	0.000179795
1006206	1006206	-	Sodium/calcium exchanger membrane region	Cytoplasmic with score 7.3	-	-	-	-	-	1.82079	1.82083	7.45786	5.40108e-11	2.23836e-09	1.11298	1.11301	7.21441	2.76104e-05	0.000212289
1157988	1157712	-	Xanthine/uracil/vitamin C permease	Plasma membrane with score 8.0	2.20114	2.20144	5.32744	9.0726e-11	1.10214e-09	-	-	-	-	-	1.11241	1.11243	7.61324	8.93735e-06	7.52274e-05
1177897	1177621	-	AMP-dependent synthetase and ligase	Nuclear with score 3.3	-	-	-	-	-	1.06871	1.06979	1.77811	0.00658369	0.0481576	1.11236	1.11386	1.53887	0.0105332	0.0446374
1218132	1217856	3.6.4.12	Zinc finger, RING-type	Nuclear with score 6.0	-	-	-	-	-	-	-	-	-	-	1.10953	1.11077	1.81104	0.000786563	0.00449079
1186904	1186628	-	Glycoside hydrolase, family 12	Extracellular (Secreted) with score 9.9	-	-	-	-	-	-	-	-	-	-	1.10711	1.10738	4.01081	0.000268992	0.00168807
1185474	1185198	-	#N/A	Extracellular (Secreted) with score 9.5	-	-	-	-	-	-	-	-	-	-	1.10574	1.10638	2.73271	0.00659715	0.0296575
1145537	1145261	-	Cupin 2, conserved barrel	Cytoplasmic with score 6.4	-1.73128	-1.73218	3.22176	2.40779e-07	2.00063e-06	1.02176	1.02194	4.26009	0.00306643	0.0250955	1.10542	1.10545	7.0253	0.00174472	0.00918853
1091847	1091571	-	C4-dicarboxylate transporter/malic acid transport protein	Plasma membrane with score 9.1	-2.96311	-2.96537	3.21178	2.85113e-15	4.99291e-14	1.35658	1.35677	4.68898	0.000180977	0.00218513	1.10528	1.1073	1.1291	0.00334747	0.0164247
1184146	1183870	-	CoA-transferase family III	Membrane bound Mitochondrial with score 5.9	-	-	-	-	-	-	-	-	-	-	1.10487	1.10542	2.98276	0.000231799	0.00147724
206445	206445	-	Concanavalin A-like lectin/glucanase	Extracellular (Secreted) with score 9.8	1.22098	1.22159	3.09223	0.00517214	0.0173736	-	-	-	-	-	1.10487	1.10555	2.65629	0.0027274	0.0136234
1099191	1098915	2.7.11.1;2.7.11.21	Protein kinase, core	Nuclear with score 6.6	-	-	-	-	-	-	-	-	-	-	1.1045	1.1047	4.44331	0.00022663	0.00144707
1104657	1104381	2.7.11.1;2.7.11.21	Protein kinase, core	Nuclear with score 6.6	-	-	-	-	-	-	-	-	-	-	1.1045	1.1047	4.44331	0.00022663	0.00144707
1164722	1164446	-	Major facilitator superfamily MFS-1	Membrane bound Golgi with score 6.5	-	-	-	-	-	-	-	-	-	-	1.10446	1.10453	5.85389	0.000918858	0.0051634
1116752	1116476	-	ABC transporter-like	Membrane bound Endoplasmic reticulum with score 8.0	-1.13475	-1.13507	3.8878	0.000905725	0.00378281	-	-	-	-	-	1.1044	1.10456	4.67386	0.0022963	0.0117099
1164554	1164278	-	RNA-dependent RNA polymerase, eukaryotic-type	Cytoplasmic with score 4.5	-	-	-	-	-	1.49173	1.49222	3.48697	9.61617e-06	0.000155296	1.10366	1.10393	3.96908	7.72675e-05	0.000543049
127635	127635	-	#N/A	Membrane bound Mitochondrial with score 4.9	-	-	-	-	-	-	-	-	-	-	1.10068	1.1008	5.20025	9.22888e-05	0.000639169
1113865	1113589	-	Blood group Rhesus C/E and D polypeptide	Plasma membrane with score 7.0	2.00803	2.00813	6.67482	3.11981e-16	5.72916e-15	-	-	-	-	-	1.10003	1.10003	9.03051	1.27157e-05	0.000103848
1170764	1170488	-	#N/A	Plasma membrane with score 5.3	-	-	-	-	-	-	-	-	-	-	1.0983	1.0995	1.81498	0.0103778	0.0440914
1158828	1158552	-	Fungal transcriptional regulatory protein, N-terminal	Nuclear with score 4.2	-	-	-	-	-	-	-	-	-	-	1.09724	1.09736	5.08178	0.00424469	0.0202109
1188276	1188000	-	#N/A	Nuclear with score 6.1	1.00969	1.00974	6.48971	0.00406462	0.0140896	-	-	-	-	-	1.09411	1.09415	6.87819	0.000917126	0.00515657
1082227	1081951	-	Zinc finger, SWIM-type	Nuclear with score 3.1	-	-	-	-	-	-	-	-	-	-	1.09393	1.09577	1.22946	0.00209348	0.0108198
1026907	1026907	-	Membrane fusion mating protein FIG1	Membrane bound Golgi with score 7.6	-	-	-	-	-	-	-	-	-	-	1.09297	1.09313	4.77205	0.000100428	0.000689319
1102551	1102275	-	WD40 repeat	Vacuolar with score 8.3	-	-	-	-	-	-	-	-	-	-	1.09216	1.09225	5.47039	0.000280743	0.00175442
1188519	1188243	-	Fungal transcriptional regulatory protein, N-terminal	Membrane bound Endoplasmic reticulum with score 6.0	-	-	-	-	-	-	-	-	-	-	1.0916	1.09171	5.31824	2.94479e-05	0.000224859
1142243	1141967	-	General substrate transporter	Plasma membrane with score 6.8	-5.43704	-5.43739	8.37931	2.20845e-89	3.30882e-87	-	-	-	-	-	1.09113	1.09113	9.64224	0.00087445	0.00493609
1164613	1164337	-	#N/A	Cytoplasmic with score 9.1	1.49513	1.50002	0.488396	0.000857473	0.00360556	-	-	-	-	-	1.08897	1.08976	2.40829	0.00161715	0.00857555
127729	127729	-	Ankyrin	Nuclear with score 5.4	-	-	-	-	-	-	-	-	-	-	1.08764	1.08792	3.85921	0.002351	0.0119587
1185644	1185368	-	#N/A	Membrane bound Lysosomal with score 9.5	-	-	-	-	-	1.57306	1.57427	2.31518	8.13963e-06	0.000133109	1.08665	1.08717	3.04024	0.000456015	0.00273828
1184910	1184634	-	General substrate transporter	Membrane bound Endoplasmic reticulum with score 4.7	-	-	-	-	-	-	-	-	-	-	1.08646	1.08658	5.15404	7.50764e-05	0.000529514
1179270	1178994	-	#N/A	Nuclear with score 8.1	-	-	-	-	-	-	-	-	-	-	1.08626	1.09013	0.193756	0.0103166	0.0438688
1167465	1167189	-	#N/A	Cytoplasmic with score 9.2	-	-	-	-	-	-	-	-	-	-	1.08622	1.08629	6.03208	0.00154041	0.00821223
1185199	1184923	-	CP2 transcription factor	Nuclear with score 6.7	-2.33769	-2.33782	6.66625	1.39688e-21	3.57322e-20	-	-	-	-	-	1.08338	1.08353	4.73827	7.16703e-05	0.000507643
1118568	1118292	-	ABC transporter-like	Membrane bound Vacuolar with score 5.0	-	-	-	-	-	-	-	-	-	-	1.08138	1.08225	2.26657	0.0096561	0.0414129
1165799	1165523	-	#N/A	Membrane bound Mitochondrial with score 7.6	-	-	-	-	-	-	-	-	-	-	1.08125	1.0813	6.46169	0.000228408	0.00145749
1107931	1107655	3.2.1.55	Alpha-L-arabinofuranosidase, C-terminal	Membrane bound Extracellular (Secreted) with score 6.0	-2.0158	-2.0168	3.40034	6.28321e-06	4.21815e-05	-	-	-	-	-	1.08052	1.08114	2.75133	0.00151708	0.0080922
45817	45817	-	Carbohydrate-binding WSC	Membrane bound Extracellular (Secreted) with score 5.1	-	-	-	-	-	-	-	-	-	-	1.08039	1.08048	5.536	8.36577e-05	0.000585486
1168677	1168401	-	#N/A	Nuclear with score 3.6	-	-	-	-	-	-	-	-	-	-	1.08009	1.08024	4.85978	4.36126e-05	0.00032385
1181785	1181509	-	#N/A	Nuclear with score 7.8	-	-	-	-	-	1.16883	1.16889	6.05845	3.32679e-05	0.000472518	1.0794	1.07953	5.00671	6.10566e-05	0.000439009
1144673	1144397	-	#N/A	Cytoplasmic with score 4.1	-	-	-	-	-	2.35673	2.35795	3.19289	4.14787e-05	0.000580957	1.07906	1.07909	6.84744	0.000134407	0.000896647
1202733	1202457	-	Cytochrome P450	Membrane bound Mitochondrial with score 6.3	1.15094	1.15194	2.28868	0.0140102	0.0410691	-	-	-	-	-	1.07828	1.07917	2.24465	0.00132099	0.00715326
1133420	1133144	-	Protein kinase, core	Cytoplasmic with score 3.1	-0.877621	-0.877697	5.54696	0.00834389	0.0263141	-	-	-	-	-	1.07767	1.07795	3.88141	0.00030044	0.00186467
1169989	1169713	-	#N/A	Membrane bound Extracellular (Secreted) with score 4.9	-1.26962	-1.26964	7.6463	6.30317e-05	0.000348121	1.73193	1.73194	9.09172	1.05089e-06	2.06447e-05	1.07755	1.07759	6.63748	0.000258947	0.0016315
1153722	1153446	-	#N/A	Membrane bound Mitochondrial with score 2.7	-	-	-	-	-	-	-	-	-	-	1.07656	1.07711	2.91635	0.000509229	0.00302686
1119753	1119477	-	#N/A	Plasma membrane with score 9.1	-0.944521	-0.944618	5.317	0.00738433	0.0236354	-	-	-	-	-	1.07554	1.0756	6.20934	3.34806e-05	0.000254096
1032309	1032309	-	#N/A	Nuclear with score 8.4	-	-	-	-	-	-	-	-	-	-	1.07546	1.07556	5.45236	0.00224692	0.0115055
1170931	1170655	-	Beta-ketoacyl synthase, N-terminal	Nuclear with score 4.0	1.59006	1.5911	2.82361	2.5102e-06	1.79907e-05	-	-	-	-	-	1.07492	1.0762	1.71541	0.0020881	0.0107975
1174894	1174618	2.4.1.16	Myosin head, motor region	Plasma membrane with score 9.2	-	-	-	-	-	-	-	-	-	-	1.07195	1.07197	7.41277	0.000163946	0.00107643
1184892	1184616	-	Kinetochore-Ndc80 subunit Spc24	Nuclear with score 3.4	-	-	-	-	-	-	-	-	-	-	1.07191	1.07208	4.65607	9.93774e-05	0.000682578
1141620	1141344	1.1.1.1	Alcohol dehydrogenase, zinc-binding	Cytoplasmic with score 7.3	-1.53952	-1.53953	9.92939	0.0151343	0.0439142	-	-	-	-	-	1.07096	1.071	6.97053	4.67683e-05	0.000342944
1165060	1164784	-	#N/A	Nuclear with score 8.7	-	-	-	-	-	-	-	-	-	-	1.06864	1.06914	3.04864	0.000680073	0.00392546
1144592	1144316	-	Histone-fold	Membrane bound Mitochondrial with score 9.0	-	-	-	-	-	-	-	-	-	-	1.06743	1.06761	4.51939	0.00400903	0.0192172
1131381	1131105	-	Ras GTPase	Nuclear with score 6.1	-	-	-	-	-	-	-	-	-	-	1.06702	1.06719	4.61041	0.000520696	0.00308584
142703	142703	-	#N/A	Cytoplasmic with score 8.5	-	-	-	-	-	-	-	-	-	-	1.0637	1.06623	0.74455	0.00574517	0.0263739
1113363	1113087	-	Lipopolysaccharide-modifying protein	Golgi with score 9.3	-	-	-	-	-	-	-	-	-	-	1.06198	1.06209	5.11302	7.52285e-05	0.000530212
1148735	1148459	-	#N/A	Extracellular (Secreted) with score 6.3	-	-	-	-	-	-	-	-	-	-	1.06079	1.06092	5.02056	0.00368728	0.0178636
1004955	1004955	-	Cyclin-like F-box	Extracellular (Secreted) with score 8.3	2.00046	2.00055	6.82609	1.55266e-15	2.74964e-14	-	-	-	-	-	1.05852	1.05857	6.24832	0.00649397	0.0292689
193675	193675	-	#N/A	Cytoplasmic with score 7.7	-	-	-	-	-	1.3348	1.33708	1.09881	0.000521239	0.00544392	1.05504	1.05812	0.465215	0.00979152	0.0419217
43178	43178	-	Heterokaryon incompatibility	Membrane bound Mitochondrial with score 3.8	-	-	-	-	-	-	-	-	-	-	1.05424	1.05494	2.53705	0.00179759	0.0094421
1164138	1163862	-	Lipopolysaccharide-modifying protein	Plasma membrane with score 2.6	1.05599	1.05627	3.98535	0.00808878	0.0256208	-	-	-	-	-	1.05379	1.05396	4.51944	0.000174983	0.00114139
1207893	1207617	-	#N/A	Plasma membrane with score 4.4	-	-	-	-	-	-	-	-	-	-	1.05371	1.05375	6.61161	0.000386716	0.00235762
1166292	1166016	-	ABC transporter-like	Membrane bound Vacuolar with score 3.7	-	-	-	-	-	-	-	-	-	-	1.05288	1.05314	3.95054	0.00213362	0.010993
1141672	1141396	1.14.13.72	Sterol desaturase	Membrane bound Endoplasmic reticulum with score 8.6	-	-	-	-	-	1.07761	1.07762	10.1597	0.000887927	0.00865517	1.05254	1.05254	10.027	0.000225318	0.00144238
1100244	1099968	-	Tyrosine protein kinase, active site	Cytoplasmic with score 8.7	-	-	-	-	-	-	-	-	-	-	1.05182	1.05224	3.28346	0.000429803	0.00258867
1168743	1168467	-	#N/A	Nuclear with score 7.7	-0.909234	-0.909351	4.97925	0.00887505	0.0278034	-	-	-	-	-	1.0515	1.05179	3.81451	0.000491547	0.00293049
1021873	1021873	-	#N/A	Plasma membrane with score 8.2	-	-	-	-	-	-	-	-	-	-	1.04939	1.04969	3.70483	0.000513538	0.00305066
1179812	1179536	-	Glycoside hydrolase, family 1	Nuclear with score 8.8	-	-	-	-	-	-	-	-	-	-	1.0493	1.04957	3.93858	0.00527556	0.024477
1145371	1145095	-	Peptidase M, neutral zinc metallopeptidases, zinc-binding site	Plasma membrane with score 8.5	-	-	-	-	-	-	-	-	-	-	1.04738	1.04747	5.36998	0.000282984	0.00176732
1157111	1156835	-	#N/A	Cytoplasmic with score 8.6	-	-	-	-	-	-	-	-	-	-	1.04573	1.04598	4.00362	0.000200078	0.00129577
1103777	1103501	-	Major facilitator superfamily MFS-1	Plasma membrane with score 8.9	-5.55821	-5.55914	7.108	1.94802e-116	4.48472e-114	-	-	-	-	-	1.04554	1.04556	8.11499	0.000628436	0.00366772
1159543	1159267	3.2.1.55	Glycoside hydrolase, family 62	Membrane bound Extracellular (Secreted) with score 7.8	3.26257	3.26512	3.35254	3.83369e-06	2.67254e-05	-	-	-	-	-	1.04523	1.04568	3.16934	0.00665208	0.0298775
1145540	1145264	-	ATPase, V0 complex, proteolipid subunit C,	Membrane bound Vacuolar with score 9.6	2.29501	2.2951	7.16758	8.32709e-23	2.25213e-21	-	-	-	-	-	1.04166	1.04167	8.74955	0.0010675	0.00588927
1186144	1185868	-	ABC transporter-like	Membrane bound Vacuolar with score 3.8	-	-	-	-	-	-	-	-	-	-	1.04143	1.04169	3.9523	0.00235402	0.0119619
1116139	1115863	-	AMP-dependent synthetase and ligase	Membrane bound Peroxisomal with score 3.5	-	-	-	-	-	-	-	-	-	-	1.04142	1.04223	2.31524	0.00347808	0.0169406
1163145	1162869	-	#N/A	Membrane bound Endoplasmic reticulum with score 7.3	-	-	-	-	-	-	-	-	-	-	1.04074	1.04085	5.14326	0.000256359	0.00161826
1183861	1183585	-	Basic helix-loop-helix dimerisation region bHLH	Nuclear with score 8.8	-	-	-	-	-	-	-	-	-	-	1.03971	1.0398	5.34671	8.96188e-05	0.000622405
1189522	1189246	3.1.3.8	Histidine acid phosphatase	Membrane bound Extracellular (Secreted) with score 8.1	-	-	-	-	-	1.64551	1.64557	6.78947	9.96843e-07	1.96681e-05	1.03943	1.03951	5.63587	0.000516327	0.00306176
1131555	1131279	-	Glucose/ribitol dehydrogenase	Membrane bound Mitochondrial with score 8.4	-	-	-	-	-	-	-	-	-	-	1.03894	1.04097	0.996978	0.0118932	0.0497668
1127740	1127464	-	Permease for cytosine/purines, uracil, thiamine, allantoin	Plasma membrane with score 7.9	-	-	-	-	-	-	-	-	-	-	1.03873	1.0388	5.83789	0.000101333	0.0006941
209282	209282	-	Protein of unknown function DUF202	Membrane bound Mitochondrial with score 6.0	1.0264	1.02666	4.03402	0.00292848	0.0105504	1.01258	1.01281	3.86191	0.00273317	0.0227999	1.03853	1.03872	4.36959	0.000226092	0.00144548
1118103	1117827	-	ABC transporter-like	Membrane bound Vacuolar with score 4.8	-	-	-	-	-	-	-	-	-	-	1.03839	1.03843	6.96208	0.000188501	0.00122397
1159677	1159401	-	MFS general substrate transporter	Plasma membrane with score 9.2	-	-	-	-	-	-	-	-	-	-	1.03746	1.03775	3.81089	0.00186721	0.0097462
1151735	1151459	-	#N/A	Nuclear with score 3.8	-	-	-	-	-	-	-	-	-	-	1.03738	1.03747	5.40561	0.00099831	0.00556911
1165982	1165706	-	Major facilitator superfamily MFS-1	Plasma membrane with score 7.6	4.06458	4.07174	2.66892	8.05675e-31	3.14247e-29	-	-	-	-	-	1.03413	1.03424	5.26643	0.000214072	0.00137568
1165844	1165568	-	#N/A	Nuclear with score 5.1	-	-	-	-	-	-	-	-	-	-	1.02961	1.03015	2.8784	0.00136593	0.00737262
1164389	1164113	-	#N/A	Plasma membrane with score 6.8	1.44226	1.44231	6.88858	2.55743e-08	2.39005e-07	-	-	-	-	-	1.02942	1.02945	6.85074	0.00120686	0.00659607
1166565	1166289	-	#N/A	Cytoplasmic with score 6.3	-	-	-	-	-	-	-	-	-	-	1.02634	1.02876	0.735627	0.00831145	0.0363489
1181567	1181291	-	Protein of unknown function Cys-rich	Nuclear with score 7.3	-	-	-	-	-	-	-	-	-	-	1.02625	1.02634	5.47698	0.000689075	0.00397513
1213834	1213558	-	AAA ATPase, core	Plasma membrane with score 5.6	-	-	-	-	-	-	-	-	-	-	1.02508	1.02517	5.45814	0.000412605	0.00249564
1176649	1176373	-	Cyclin-like F-box	Mitochondrial with score 5.5	-	-	-	-	-	-	-	-	-	-	1.02448	1.02505	2.79325	0.00101527	0.00564792
38061	38061	-	#N/A	Cytoplasmic with score 7.9	4.63182	4.63874	3.28861	2.86653e-39	1.4705e-37	-	-	-	-	-	1.02354	1.02442	2.16536	0.00295055	0.01465
1110910	1110634	-	GTP1/OBG	Nuclear with score 7.6	-0.896617	-0.896648	6.87676	0.00796994	0.02529	-1.15066	-1.1507	6.62716	0.000223544	0.00262479	1.02183	1.0219	5.79559	0.000295542	0.00184114
1148235	1147959	-	#N/A	Nuclear with score 5.3	-	-	-	-	-	1.64908	1.64913	7.03125	4.91075e-07	1.04379e-05	1.0203	1.02036	5.95248	0.00302448	0.0149947
1180038	1179762	-	Metallophosphoesterase	Lysosomal with score 3.8	-	-	-	-	-	-	-	-	-	-	1.01999	1.02011	4.98708	0.000356293	0.00218282
1160534	1160258	-	AMP-dependent synthetase and ligase	Plasma membrane with score 2.2	-1.04782	-1.04842	2.87243	0.00707544	0.0228247	-	-	-	-	-	1.01831	1.0186	3.73073	0.00135317	0.0073156
1163366	1163090	-	NDT80/PhoG like DNA-binding	Nuclear with score 8.3	-	-	-	-	-	-	-	-	-	-	1.01738	1.01789	2.95733	0.00860904	0.037492
1184617	1184341	-	#N/A	Nuclear with score 5.3	-	-	-	-	-	-	-	-	-	-	1.0164	1.01741	1.95546	0.00250855	0.0126697
1159485	1159209	-	#N/A	Cytoplasmic with score 8.1	-0.954842	-0.954955	5.11409	0.00218475	0.00817032	-	-	-	-	-	1.01385	1.01402	4.44905	0.00108385	0.00597284
1127180	1126904	-	#N/A	Mitochondrial with score 7.7	-	-	-	-	-	-	-	-	-	-	1.01334	1.016	0.584959	0.0112648	0.0474756
1127840	1127564	-	Protein of unknown function DUF1766	Membrane bound Extracellular (Secreted) with score 8.2	-	-	-	-	-	1.56646	1.56696	3.54861	1.84674e-05	0.000278886	1.01318	1.01358	3.28355	0.00475549	0.0222503
1187919	1187643	-	#N/A	Nuclear with score 5.8	-	-	-	-	-	-	-	-	-	-	1.01225	1.01234	5.46309	0.000189399	0.0012282
1130266	1129990	-	Fumarate reductase/succinate dehydrogenase flavoprotein, N-terminal	Membrane bound Mitochondrial with score 5.3	-	-	-	-	-	-	-	-	-	-	1.01202	1.01203	8.25149	0.00703456	0.0313695
1188066	1187790	-	ABC transporter-like	Membrane bound Endoplasmic reticulum with score 4.5	1.33558	1.33571	5.484	2.46612e-05	0.000147607	1.54888	1.54901	5.47546	6.92047e-07	1.41464e-05	1.00806	1.0081	6.48997	0.000121376	0.000816814
1122208	1121932	3.6.3.8	ATPase, P-type, K/Mg/Cd/Cu/Zn/Na/Ca/Na/H-transporter	Plasma membrane with score 6.8	1.57416	1.57447	4.5338	2.63075e-08	2.44888e-07	2.32243	2.32277	4.96324	2.12176e-13	1.2188e-11	1.00698	1.00708	5.27924	0.000254256	0.00160803
1188935	1188659	-	CBF	Nuclear with score 6.0	-0.967687	-0.967744	6.12614	0.00405136	0.014054	-	-	-	-	-	1.00666	1.00672	6.0126	0.00107243	0.00591317
1081872	1081596	-	Major facilitator superfamily MFS-1	Plasma membrane with score 5.9	-	-	-	-	-	2.31332	2.32188	0.374845	5.18482e-07	1.09182e-05	1.00593	1.00829	0.744127	0.00937834	0.0404476
1129953	1129677	3.2.1.14	Glycoside hydrolase, family 18, N-terminal	Membrane bound Mitochondrial with score 5.8	1.26934	1.2704	2.36726	0.00207951	0.007817	1.23921	1.24017	2.18688	0.00139398	0.0128054	1.00479	1.00592	1.77235	0.00622334	0.028257
1165334	1165058	-	AMP-dependent synthetase and ligase	Extracellular (Secreted) with score 2.6	-	-	-	-	-	-	-	-	-	-	1.00319	1.00325	6.06504	0.000215206	0.00138208
1221006	1220730	-	Zinc finger, C2H2-type	Plasma membrane with score 3.4	-	-	-	-	-	-	-	-	-	-	1.00053	1.00063	5.25571	0.000392229	0.0023854
1220485	1220209	-	Homeodomain-like	Nuclear with score 4.6	-1.20824	-1.2088	3.21303	0.000657687	0.00283596	-	-	-	-	-	0.999192	0.999828	2.59915	0.00516525	0.0240099
1135224	1134948	-	#N/A	Membrane bound Mitochondrial with score 6.0	-	-	-	-	-	1.48344	1.48373	4.24459	5.86126e-07	1.21732e-05	0.997792	0.998118	3.54211	0.00135631	0.00732864
1186634	1186358	-	Cytochrome P450, E-class, group I	Plasma membrane with score 3.9	-	-	-	-	-	-	-	-	-	-	0.997515	0.998453	2.03462	0.00532556	0.0246632
1174574	1174298	-	#N/A	Nuclear with score 5.3	-	-	-	-	-	1.08431	1.08481	2.91	0.00317756	0.0258188	0.995168	0.995593	3.16924	0.0041991	0.0200225
1127652	1127376	-	#N/A	Membrane bound Endoplasmic reticulum with score 6.5	-	-	-	-	-	-	-	-	-	-	0.994179	0.994761	2.70607	0.00262934	0.0131864
1108914	1108638	-	Src homology-3	Cytoplasmic with score 6.2	-0.876949	-0.877062	4.97182	0.00727043	0.0233579	-	-	-	-	-	0.993798	0.994006	4.18105	0.00112118	0.00615815
1159013	1158737	-	Fungal transcriptional regulatory protein, N-terminal	Membrane bound Mitochondrial with score 8.0	-	-	-	-	-	-	-	-	-	-	0.992207	0.992449	3.96305	0.00173979	0.00916743
1148729	1148453	-	Peptidase S53, propeptide	Membrane bound Extracellular (Secreted) with score 7.6	-	-	-	-	-	1.40355	1.40356	8.84931	1.53671e-06	2.8936e-05	0.988887	0.9889	8.11054	0.00115355	0.00632898
1142196	1141920	-	EGF-like region, conserved site	Extracellular (Secreted) with score 6.7	-	-	-	-	-	2.25003	2.2515	2.81095	1.92297e-06	3.53297e-05	0.988844	0.988884	6.53969	0.000834753	0.00473343
1115970	1115694	-	#N/A	Cytoplasmic with score 8.3	-	-	-	-	-	-	-	-	-	-	0.987637	0.987834	4.25416	0.000718615	0.00413598
1203289	1203013	-	Fungal transcriptional regulatory protein, N-terminal	Plasma membrane with score 7.1	-	-	-	-	-	-	-	-	-	-	0.987233	0.988926	1.18786	0.00811108	0.0355974
1110225	1109949	3.2.1.151	Glycoside hydrolase, family 12	Membrane bound Extracellular (Secreted) with score 9.1	-	-	-	-	-	1.07971	1.07973	7.82616	0.00280243	0.023276	0.986774	0.986815	6.49347	0.000256717	0.00161949
1084867	1084591	-	#N/A	Membrane bound Golgi with score 6.0	-	-	-	-	-	-	-	-	-	-	0.986101	0.98671	2.63253	0.00210721	0.0108794
1158526	1158250	-	Ferric reductase-like transmembrane component, N-terminal	Plasma membrane with score 8.8	1.19741	1.19796	3.21252	0.000535638	0.00235377	-	-	-	-	-	0.985682	0.985869	4.32799	0.0010126	0.00563935
1088787	1088511	-	Protein of unknown function DUF1708	Cytoplasmic with score 6.8	-1.66435	-1.66456	5.25063	5.2303e-08	4.71526e-07	-	-	-	-	-	0.985175	0.985468	3.66883	0.00441822	0.0209372
1167626	1167350	4.1.99.3	DNA photolyase, FAD-binding/Cryptochrome, C-terminal	Membrane bound Golgi with score 8.3	-2.30435	-2.30449	6.5233	5.25244e-24	1.53018e-22	-	-	-	-	-	0.984961	0.985062	5.21179	0.000298682	0.00185607
1170071	1169795	-	Nnf1	Mitochondrial with score 5.4	-	-	-	-	-	-	-	-	-	-	0.984951	0.98634	1.4597	0.0055572	0.0256052
1147632	1147356	-	Histone H2A	Nuclear with score 9.2	-	-	-	-	-	-	-	-	-	-	0.983658	0.983662	9.93646	0.00031148	0.00192839
1160751	1160475	-	Erythromycin esterase	Mitochondrial with score 5.2	-	-	-	-	-	1.66435	1.66662	1.52713	0.000283676	0.00321301	0.982941	0.984713	1.11473	0.00809433	0.0355395
1159857	1159581	-	Fatty acid desaturase, type 1, N-terminal	Membrane bound Mitochondrial with score 2.2	-	-	-	-	-	1.40398	1.40401	7.54264	8.5957e-06	0.000139561	0.98217	0.982248	5.58945	0.000457985	0.00274846
1186868	1186592	-	Terpene synthase, metal-binding	Cytoplasmic with score 5.9	-	-	-	-	-	-	-	-	-	-	0.982128	0.982492	3.36832	0.00302824	0.0150059
1081133	1080857	-	Streptococcal 67 kDa myosin-cross-reactive antigen like	Membrane bound Endoplasmic reticulum with score 5.5	-	-	-	-	-	-	-	-	-	-	0.981575	0.982315	2.34617	0.00911852	0.0394464
1186161	1185885	-	#N/A	Cytoplasmic with score 9.1	-	-	-	-	-	-	-	-	-	-	0.978467	0.978667	4.22245	0.00140943	0.00757684
1145458	1145182	-	#N/A	Nuclear with score 5.3	-	-	-	-	-	-	-	-	-	-	0.978002	0.979686	1.16065	0.0103473	0.0439804
1187773	1187497	-	Chromo domain	Nuclear with score 7.1	-1.02997	-1.03009	5.07658	0.00310138	0.0110718	-	-	-	-	-	0.976771	0.976917	4.66969	0.000764888	0.00437455
1173566	1173290	-	CCAAT-binding transcription factor, subunit B	Nuclear with score 8.9	-1.02267	-1.02284	4.69698	0.00531193	0.017761	-	-	-	-	-	0.976189	0.976533	3.43339	0.00214269	0.0110284
1211431	1211155	-	#N/A	Extracellular (Secreted) with score 9.9	-1.15586	-1.15619	3.91716	0.00179656	0.00689338	-	-	-	-	-	0.976134	0.976152	7.69133	0.000415653	0.00251255
1184008	1183732	-	#N/A	Nuclear with score 6.4	-	-	-	-	-	-	-	-	-	-	0.975539	0.976499	1.9625	0.00646385	0.0291765
1146523	1146247	-	TGF-beta receptor, type I/II extracellular region	Plasma membrane with score 8.8	2.68013	2.68571	1.61251	6.0906e-13	8.99674e-12	-	-	-	-	-	0.975278	0.976075	2.2158	0.0102197	0.043475
1147980	1147704	-	#N/A	Mitochondrial with score 9.2	-	-	-	-	-	1.19973	1.19977	6.57119	1.90111e-05	0.000286619	0.975145	0.975196	6.18869	0.000474018	0.00284297
1148466	1148190	-	#N/A	Membrane bound Mitochondrial with score 5.2	-2.29734	-2.29795	4.40572	1.2392e-11	1.64744e-10	-	-	-	-	-	0.975118	0.975263	4.67598	0.011431	0.0480647
1106729	1106453	-	Regulator of chromosome condensation, RCC1	Cytoplasmic with score 4.3	-1.64961	-1.64969	6.67666	1.2148e-10	1.46257e-09	1.16445	1.16447	7.80766	0.000772297	0.0076689	0.974403	0.974521	4.973	0.000756368	0.00433078
1143791	1143515	-	#N/A	Membrane bound Mitochondrial with score 8.7	-	-	-	-	-	1.90548	1.90548	10.7389	1.89962e-12	9.57833e-11	0.973527	0.973529	10.5598	0.00040856	0.00247267
1033854	1033854	-	#N/A	Extracellular (Secreted) with score 8.7	-	-	-	-	-	-	-	-	-	-	0.971547	0.971952	3.20212	0.0116934	0.0490338
1158617	1158341	-	Fungal transcriptional regulatory protein, N-terminal	Plasma membrane with score 4.4	-	-	-	-	-	-	-	-	-	-	0.970386	0.97146	1.8079	0.00758781	0.0335964
1140627	1140351	-	Pyridine nucleotide-disulphide oxidoreductase, NAD-binding region	Membrane bound Mitochondrial with score 7.9	-1.2413	-1.24132	7.83667	3.89421e-05	0.000224267	-	-	-	-	-	0.970241	0.970265	7.22526	0.000570941	0.00335571
1156206	1155930	-	Cytochrome P450	Membrane bound Mitochondrial with score 8.7	-	-	-	-	-	-	-	-	-	-	0.969865	0.969916	6.18117	0.00390367	0.0187662
1146840	1146564	-	Isochorismatase hydrolase	Cytoplasmic with score 5.2	-	-	-	-	-	-	-	-	-	-	0.969553	0.969565	8.27101	0.0037918	0.0182901
36015	36015	-	#N/A	Nuclear with score 4.7	-	-	-	-	-	-	-	-	-	-	0.969505	0.969812	3.58425	0.00159746	0.00848916
1147633	1147357	-	Histone H2B	Nuclear with score 9.5	-	-	-	-	-	-	-	-	-	-	0.967806	0.967809	10.4744	0.000425456	0.00256559
1092464	1092188	-	Protein of unknown function DUF962	Plasma membrane with score 3.9	-	-	-	-	-	0.98322	0.983245	7.07095	0.0020177	0.0175408	0.967267	0.967287	7.52204	0.00312708	0.0154497
1142236	1141960	-	Glycoside hydrolase, family 16	Membrane bound Extracellular (Secreted) with score 7.3	-1.08899	-1.08932	3.80584	0.00131876	0.0052456	-	-	-	-	-	0.965635	0.965832	4.21023	0.0104055	0.0441861
1182767	1182491	-	Short-chain dehydrogenase/reductase SDR	Membrane bound Mitochondrial with score 4.8	3.64216	3.6426	6.26561	9.32851e-60	8.15295e-58	-	-	-	-	-	0.963444	0.963474	6.90467	0.00191229	0.00995027
56633	56633	-	#N/A	Membrane bound Mitochondrial with score 4.4	-1.04453	-1.04458	6.54972	0.000599118	0.00260123	-	-	-	-	-	0.962828	0.962924	5.25228	0.000824477	0.00468314
1110466	1110190	-	Fungal transcriptional regulatory protein, N-terminal	Plasma membrane with score 7.1	-	-	-	-	-	-	-	-	-	-	0.961964	0.962001	6.63251	0.000335543	0.00206456
37268	37268	-	Zinc finger, GATA-type	Nuclear with score 9.5	-0.827942	-0.828012	5.56519	0.0103569	0.0318432	-1.10399	-1.10409	5.30617	0.000212067	0.00251207	0.959838	0.959901	5.83091	0.000672637	0.00388704
1175793	1175517	-	Ribonuclease H1 small subunit	Cytoplasmic with score 8.7	-	-	-	-	-	-	-	-	-	-	0.959571	0.960343	2.25007	0.00435184	0.0206816
1118390	1118114	-	WD40 repeat	Membrane bound Vacuolar with score 6.9	-	-	-	-	-	-	-	-	-	-	0.958088	0.958223	4.75104	0.00573047	0.0263185
1223586	1223310	-	Glycoside hydrolase, family 76	Plasma membrane with score 9.0	3.08908	3.09049	4.02589	1.14861e-12	1.65019e-11	2.5468	2.54803	3.39146	2.06633e-06	3.76587e-05	0.957862	0.957935	5.62672	0.000440953	0.00265103
1165763	1165487	-	#N/A	Cytoplasmic with score 3.9	-	-	-	-	-	-	-	-	-	-	0.956686	0.956869	4.30704	0.000904187	0.00508956
1121197	1120921	-	RasGAP protein, C-terminal	Cytoplasmic with score 4.3	-	-	-	-	-	-	-	-	-	-	0.956152	0.956267	4.97	0.000668845	0.00386737
1107070	1106794	-	Lipopolysaccharide-modifying protein	Membrane bound Golgi with score 9.5	-	-	-	-	-	-	-	-	-	-	0.95511	0.955536	3.0854	0.002811	0.0140129
1091478	1091202	-	Fungal transcriptional regulatory protein, N-terminal	Nuclear with score 3.4	-	-	-	-	-	-	-	-	-	-	0.953192	0.95325	5.95655	0.000662203	0.00383786
1218230	1217954	-	Fungal transcriptional regulatory protein, N-terminal	Nuclear with score 3.4	-	-	-	-	-	-	-	-	-	-	0.953192	0.95325	5.95655	0.000662203	0.00383786
1126973	1126697	-	Protein kinase, core	Nuclear with score 5.2	-	-	-	-	-	-	-	-	-	-	0.952457	0.952936	2.92031	0.00585501	0.0267918
1115986	1115710	-	Amidohydrolase 1	Membrane bound Peroxisomal with score 7.0	-	-	-	-	-	-	-	-	-	-	0.952169	0.952883	2.34072	0.00544389	0.0251528
1156745	1156469	-	ERG2 and sigma1 receptor-like	Membrane bound Endoplasmic reticulum with score 6.3	-	-	-	-	-	-	-	-	-	-	0.95171	0.951744	6.72059	0.000634935	0.00369915
1184279	1184003	-	#N/A	Membrane bound Peroxisomal with score 5.0	-	-	-	-	-	-	-	-	-	-	0.950064	0.950551	2.89	0.00441404	0.0209274
39218	39218	-	Flavoprotein	Mitochondrial with score 6.1	-	-	-	-	-	-	-	-	-	-	0.949769	0.94994	4.38703	0.00188366	0.00981665
1182836	1182560	-	#N/A	Membrane bound Endoplasmic reticulum with score 7.8	-	-	-	-	-	-	-	-	-	-	0.949419	0.949547	4.81272	0.000702987	0.00404836
1114458	1114182	-	Kinesin, motor region	Nuclear with score 5.9	-	-	-	-	-	-	-	-	-	-	0.9487	0.949057	3.32782	0.00286467	0.0142662
1035868	1035868	-	Alternative oxidase	Membrane bound Mitochondrial with score 9.1	-	-	-	-	-	2.84197	2.84198	11.704	1.47615e-28	3.0449e-26	0.948456	0.94846	9.62713	0.00102649	0.00570084
1169839	1169563	-	Aflatoxin biosynthesis regulatory protein	Nuclear with score 5.8	-1.77078	-1.77735	0.472381	5.78746e-05	0.000322098	-	-	-	-	-	0.946871	0.94803	1.65109	0.0114939	0.0482784
1217996	1217720	-	Taurine catabolism dioxygenase TauD/TfdA	Cytoplasmic with score 7.1	-	-	-	-	-	1.26369	1.26384	4.90304	5.68306e-06	9.55174e-05	0.944954	0.945371	3.10059	0.00518853	0.0240956
1202164	1201888	-	Peptidase M10A and M12B, matrixin and adamalysin	Cytoplasmic with score 5.7	-	-	-	-	-	-	-	-	-	-	0.94266	0.943666	1.82707	0.0114781	0.048232
1148285	1148009	-	Rickettsia 17 kDa surface antigen	Nuclear with score 4.8	-	-	-	-	-	1.88906	1.88978	3.42914	3.95646e-10	1.40819e-08	0.942461	0.942533	5.61814	0.00530338	0.0245833
1180729	1180453	-	#N/A	Cytoplasmic with score 4.6	-2.49422	-2.49451	5.71208	7.87242e-22	2.04142e-20	-	-	-	-	-	0.942098	0.942181	5.42893	0.00145146	0.00777374
1181113	1180837	-	Fungal transcriptional regulatory protein, N-terminal	Plasma membrane with score 3.8	-	-	-	-	-	0.918448	0.918477	6.73875	0.0037068	0.0293594	0.940543	0.940656	4.97628	0.000852777	0.0048274
1180330	1180054	-	Glycolipid anchored surface protein GAS1	Plasma membrane with score 5.0	-	-	-	-	-	-	-	-	-	-	0.939897	0.939938	6.42272	0.000496391	0.00295678
1118570	1118294	-	Amino acid permease-associated region	Membrane bound Golgi with score 3.6	-1.16509	-1.16602	2.45928	0.00720726	0.0232024	1.29437	1.29477	3.52724	7.72348e-05	0.00102184	0.939781	0.940143	3.30585	0.00611372	0.0278226
1116304	1116028	-	Ferroportin1	Plasma membrane with score 4.5	-	-	-	-	-	-	-	-	-	-	0.93771	0.937729	7.54756	0.00111681	0.00614089
1016650	1016650	-	SUN	Membrane bound Extracellular (Secreted) with score 8.1	-	-	-	-	-	-	-	-	-	-	0.93735	0.937367	7.64579	0.00202124	0.0104627
1163705	1163429	-	#N/A	Membrane bound Mitochondrial with score 5.2	-	-	-	-	-	-	-	-	-	-	0.937218	0.937691	2.92053	0.00912811	0.0394708
1182905	1182629	-	#N/A	Membrane bound Extracellular (Secreted) with score 5.8	-0.826369	-0.826413	6.22757	0.016405	0.0468948	-	-	-	-	-	0.936824	0.936857	6.74016	0.000722412	0.00415337
1159735	1159459	-	Peptidase S10, serine carboxypeptidase	Membrane bound Extracellular (Secreted) with score 8.2	-	-	-	-	-	-	-	-	-	-	0.936407	0.936421	7.98173	0.000596644	0.00348829
1179321	1179045	-	#N/A	Plasma membrane with score 4.5	1.18415	1.18464	3.34314	0.000576657	0.00251761	-	-	-	-	-	0.935681	0.936536	2.05595	0.0065139	0.0293228
1181492	1181216	-	Glutamine synthetase, catalytic region	Membrane bound Mitochondrial with score 4.3	-	-	-	-	-	-	-	-	-	-	0.931886	0.931929	6.37929	0.000797032	0.00453758
1142937	1142661	-	Cyclin-like F-box	Plasma membrane with score 4.0	-	-	-	-	-	-0.926343	-0.926454	4.80525	0.0065018	0.0476659	0.931376	0.93141	6.66635	0.000895778	0.00504507
1188649	1188373	-	#N/A	Nuclear with score 6.6	-1.34029	-1.34047	5.00306	5.98507e-06	4.04389e-05	0.948781	0.948834	5.90587	0.0023206	0.0197023	0.930555	0.930626	5.61597	0.000796517	0.00453724
1140080	1139804	-	Heat shock protein DnaJ, N-terminal	Nuclear with score 9.0	-	-	-	-	-	2.68018	2.6802	9.18738	3.26977e-17	2.93826e-15	0.927213	0.927262	6.14258	0.00122235	0.00666616
1126626	1126350	-	Phenylalanine/histidine ammonia-lyase	Cytoplasmic with score 7.3	-	-	-	-	-	-	-	-	-	-	0.92625	0.926586	3.37525	0.00458758	0.0215861
1145101	1144825	-	Amidohydrolase 2	Cytoplasmic with score 7.9	-	-	-	-	-	1.45376	1.45378	8.9624	6.41149e-06	0.000107165	0.922082	0.922137	5.97245	0.000821095	0.00466659
1186281	1186005	-	Protein of unknown function UPF0132	Membrane bound Golgi with score 9.9	-	-	-	-	-	0.962672	0.962783	4.86309	0.00423435	0.0330731	0.918583	0.918794	4.0307	0.0045274	0.0213331
1107835	1107559	-	Glycolipid anchored surface protein GAS1	Extracellular (Secreted) with score 9.3	1.54663	1.54671	6.59485	6.98415e-09	7.09617e-08	-	-	-	-	-	0.917848	0.917886	6.52026	0.0030569	0.0151404
1162508	1162232	-	Fungal transcriptional regulatory protein, N-terminal	Cytoplasmic with score 6.3	-	-	-	-	-	1.0335	1.03365	4.63452	0.000901699	0.00876212	0.916825	0.917092	3.70099	0.00437377	0.0207463
1118613	1118337	-	#N/A	Plasma membrane with score 8.7	1.09172	1.09293	1.92386	0.00891583	0.0279152	-	-	-	-	-	0.916091	0.916368	3.64393	0.00531307	0.0246167
45694	45694	-	#N/A	Cytoplasmic with score 6.4	-	-	-	-	-	-1.58758	-1.59479	-0.159443	0.000586846	0.00609406	0.915946	0.916643	2.32179	0.00622309	0.028257
1132625	1132349	2.3.1.199	GNS1/SUR4 membrane protein	Membrane bound Mitochondrial with score 8.6	-	-	-	-	-	0.921673	0.921763	5.08906	0.003553	0.0283865	0.915011	0.915279	3.69466	0.00944154	0.040685
1161877	1161601	-	#N/A	Nuclear with score 8.2	-	-	-	-	-	-	-	-	-	-	0.914867	0.914981	4.91761	0.00210435	0.0108703
1116749	1116473	-	AMP-dependent synthetase and ligase	Membrane bound Vacuolar with score 4.8	3.44125	3.44154	6.65179	2.94577e-48	1.95811e-46	-	-	-	-	-	0.914401	0.915062	2.38628	0.00877346	0.0381023
1228319	1228043	-	Transcription initiation factor IID, 18 kDa subunit	Cytoplasmic with score 5.5	-	-	-	-	-	-	-	-	-	-	0.913527	0.91361	5.36551	0.00321086	0.0158322
1088360	1088084	3.6.4.12	SNF2-related	Nuclear with score 8.7	-	-	-	-	-	-	-	-	-	-	0.913111	0.913253	4.59831	0.00142784	0.0076612
1137720	1137444	-	Guanine-nucleotide dissociation stimulator CDC25	Nuclear with score 4.1	-5.81595	-5.82699	3.83159	7.26971e-56	5.71823e-54	1.56684	1.56696	5.61271	4.34554e-05	0.00060306	0.912734	0.912795	5.80578	0.00445253	0.0210498
1177386	1177110	-	Basic helix-loop-helix dimerisation region bHLH	Plasma membrane with score 8.7	-	-	-	-	-	-	-	-	-	-	0.911544	0.911603	5.86074	0.00188236	0.00981502
1144532	1144256	-	#N/A	Endoplasmic reticulum with score 3.6	1.55505	1.55523	5.32002	6.37986e-07	4.98093e-06	-	-	-	-	-	0.910655	0.910728	5.55648	0.00122313	0.00666675
1124339	1124063	-	#N/A	Cytoplasmic with score 4.8	-	-	-	-	-	-	-	-	-	-	0.909104	0.909301	4.11265	0.00617387	0.028058
1178010	1177734	-	FAD dependent oxidoreductase	Plasma membrane with score 2.4	-	-	-	-	-	-	-	-	-	-	0.907976	0.908172	4.11674	0.0106221	0.044976
1164481	1164205	-	#N/A	Nuclear with score 3.9	-	-	-	-	-	-	-	-	-	-	0.907536	0.907724	4.17986	0.00332726	0.0163416
1140546	1140270	-	#N/A	Nuclear with score 4.4	-	-	-	-	-	-	-	-	-	-	0.904994	0.905034	6.40923	0.000959766	0.0053691
1141705	1141429	-	Dolichol-phosphate mannosyltransferase subunit 3	Plasma membrane with score 7.1	-	-	-	-	-	-	-	-	-	-	0.904688	0.904724	6.55492	0.0118399	0.0495853
1182379	1182103	-	Calcium-binding EF-hand	Membrane bound Extracellular (Secreted) with score 7.1	1.2868	1.28889	1.41947	0.000938267	0.00389631	1.39271	1.39475	1.3373	0.000256297	0.00295197	0.904442	0.905217	2.15607	0.00963934	0.0413766
1145294	1145018	-	#N/A	Membrane bound Extracellular (Secreted) with score 5.1	-	-	-	-	-	-	-	-	-	-	0.904293	0.904323	6.81014	0.00970375	0.0415815
1181089	1180813	-	Sugar transporter	Plasma membrane with score 8.3	-1.35176	-1.3518	7.1941	4.78432e-06	3.28235e-05	-	-	-	-	-	0.903316	0.903447	4.69466	0.0101202	0.0431439
1183189	1182913	-	BTB/POZ fold	Cytoplasmic with score 6.3	-	-	-	-	-	-	-	-	-	-	0.900747	0.900947	4.08495	0.00253769	0.012791
1122085	1121809	-	Alcohol dehydrogenase, zinc-containing, conserved site	Cytoplasmic with score 3.5	-	-	-	-	-	1.13604	1.13615	5.16792	0.000169298	0.00205972	0.897782	0.897893	4.92308	0.00336919	0.016515
1141747	1141471	-	Protein of unknown function DUF1774, fungi	Plasma membrane with score 5.5	-1.04991	-1.04993	7.9012	0.00323656	0.0115109	-	-	-	-	-	0.895468	0.895481	8.01909	0.00223531	0.0114519
1125612	1125336	-	GCN5-related N-acetyltransferase	Cytoplasmic with score 3.1	-	-	-	-	-	-	-	-	-	-	0.894788	0.894868	5.39067	0.00239306	0.0121355
1167586	1167310	-	NAD-dependent epimerase/dehydratase	Membrane bound Mitochondrial with score 9.2	-	-	-	-	-	-	-	-	-	-	0.894656	0.894765	4.9524	0.00226425	0.0115765
1136091	1135815	-	Protein kinase, core	Cytoplasmic with score 5.0	0.887305	0.887371	5.77265	0.0103372	0.0318033	-	-	-	-	-	0.894348	0.894376	6.89929	0.00176205	0.00927493
1162595	1162319	-	Cytochrome b561 / ferric reductase transmembrane	Plasma membrane with score 8.8	-	-	-	-	-	-	-	-	-	-	0.89234	0.892548	4.01268	0.00974372	0.0417349
1093214	1092938	-	#N/A	Membrane bound Endoplasmic reticulum with score 7.2	-	-	-	-	-	-	-	-	-	-	0.890867	0.890889	7.27001	0.00711829	0.0317145
1175272	1174996	-	High mobility group box, HMG1/HMG2, subgroup	Nuclear with score 9.6	-	-	-	-	-	-	-	-	-	-	0.890771	0.890779	8.69562	0.00327831	0.016125
1141849	1141573	1.14.12.17	Globin, subset	Cytoplasmic with score 5.4	-	-	-	-	-	-	-	-	-	-	0.887754	0.887756	10.8258	0.00233418	0.0118889
1173134	1172858	-	WD40 repeat	Membrane bound Extracellular (Secreted) with score 8.9	-	-	-	-	-	-	-	-	-	-	0.887071	0.887302	3.84647	0.00410083	0.019582
1119106	1118830	-	#N/A	Cytoplasmic with score 7.2	1.27612	1.27618	6.60747	7.17723e-06	4.72756e-05	-	-	-	-	-	0.885017	0.885161	4.525	0.00692804	0.0309498
1150862	1150586	-	Protein of unknown function DUF221	Plasma membrane with score 6.6	-1.11611	-1.11616	6.76714	0.000501704	0.00222015	-	-	-	-	-	0.884853	0.885004	4.46451	0.00770245	0.0339947
1156678	1156402	-	#N/A	Membrane bound Mitochondrial with score 4.7	1.48157	1.4819	4.34996	7.12217e-07	5.51486e-06	-	-	-	-	-	0.883281	0.883324	6.29054	0.00346396	0.0168986
1088872	1088596	-	Fungal transcriptional regulatory protein, N-terminal	Membrane bound Peroxisomal with score 6.7	-	-	-	-	-	-	-	-	-	-	0.882666	0.882714	6.09974	0.00256583	0.0129133
1167295	1167019	-	#N/A	Nuclear with score 7.8	-	-	-	-	-	-	-	-	-	-	0.881779	0.882291	2.70103	0.00788497	0.034712
1201624	1201348	-	Ribosomal protein L35	Membrane bound Vacuolar with score 6.1	-	-	-	-	-	-	-	-	-	-	0.879701	0.879733	6.66488	0.00714137	0.031789
1121565	1121289	-	Heterokaryon incompatibility	Plasma membrane with score 3.2	-	-	-	-	-	1.93118	1.93242	2.69862	0.000222851	0.00262479	0.87854	0.878596	5.88573	0.0075988	0.0336302
1184371	1184095	-	Translation protein SH3-like	Nuclear with score 6.3	-	-	-	-	-	-	-	-	-	-	0.877153	0.877156	9.90421	0.00234388	0.0119286
1144028	1143752	-	Amino acid transporter, transmembrane	Plasma membrane with score 7.3	-	-	-	-	-	-	-	-	-	-	0.876377	0.876382	9.46403	0.0053448	0.0247293
1110178	1109902	-	Zinc/iron permease	Plasma membrane with score 3.8	-0.879257	-0.879342	5.38623	0.00608673	0.0200183	-	-	-	-	-	0.876151	0.876217	5.64672	0.00449099	0.0211915
208627	208627	3.1.3.48	M-phase inducer phosphatase	Nuclear with score 9.1	-	-	-	-	-	-	-	-	-	-	0.875275	0.875353	5.38882	0.00467132	0.0219284
1181776	1181500	-	Nucleotidyltransferase	Nuclear with score 4.2	-1.3174	-1.31763	4.61977	6.98325e-06	4.62561e-05	-	-	-	-	-	0.875271	0.87554	3.6104	0.00614612	0.0279573
1146383	1146107	-	FAD dependent oxidoreductase	Membrane bound Mitochondrial with score 8.5	-	-	-	-	-	-	-	-	-	-	0.875063	0.875084	7.29513	0.00649606	0.0292689
1126921	1126645	-	#N/A	Membrane bound Golgi with score 9.2	-	-	-	-	-	-	-	-	-	-	0.874465	0.874568	4.99638	0.00632022	0.0286058
1118724	1118448	-	Cytochrome P450	Membrane bound Endoplasmic reticulum with score 3.3	-	-	-	-	-	2.19872	2.19915	4.52166	1.52075e-17	1.42292e-15	0.874401	0.874645	3.75213	0.00698993	0.0311844
1202882	1202606	-	Male sterility, NAD-binding	Membrane bound Mitochondrial with score 4.4	-	-	-	-	-	-	-	-	-	-	0.87374	0.874076	3.28279	0.00639999	0.0289312
1205777	1205501	-	#N/A	Nuclear with score 5.3	-	-	-	-	-	-	-	-	-	-	0.872805	0.872962	4.37788	0.00597452	0.0273137
1161728	1161452	-	#N/A	Membrane bound Mitochondrial with score 6.4	-	-	-	-	-	1.04087	1.04091	6.35932	0.00116674	0.0109507	0.872164	0.872217	5.95246	0.00246603	0.0124866
1111531	1111255	-	Major facilitator superfamily MFS-1	Plasma membrane with score 4.7	-1.39365	-1.39385	4.95749	8.67005e-07	6.63719e-06	-	-	-	-	-	0.871543	0.871593	6.02395	0.00392835	0.0188667
1124904	1124628	-	Argonaute and Dicer protein, PAZ	Cytoplasmic with score 2.8	-	-	-	-	-	-	-	-	-	-	0.869921	0.870156	3.79041	0.00602947	0.0275144
1186050	1185774	-	von Willebrand factor, type A	Nuclear with score 4.2	-	-	-	-	-	1.03916	1.03973	2.62838	0.00483489	0.0369062	0.869885	0.870085	4.0237	0.00723394	0.0321724
1161028	1160752	-	AMP-dependent synthetase and ligase	Membrane bound Golgi with score 3.6	-	-	-	-	-	-	-	-	-	-	0.868042	0.868138	5.08262	0.00650412	0.029292
1183501	1183225	5.2.1.8	Peptidyl-prolyl cis-trans isomerase, cyclophilin-type	Cytoplasmic with score 4.7	-	-	-	-	-	-	-	-	-	-	0.866032	0.86621	4.1804	0.00443068	0.0209605
1100937	1100661	-	Cell division control, Cdc6	Nuclear with score 7.5	-	-	-	-	-	-	-	-	-	-	0.865489	0.865852	3.163	0.00778447	0.0342998
1184651	1184375	-	Cyclin-like F-box	Cytoplasmic with score 6.7	-	-	-	-	-	-	-	-	-	-	0.864919	0.865156	3.77175	0.00736696	0.0327202
1145200	1144924	-	Stomatin	Nuclear with score 5.4	1.23605	1.23611	6.46274	6.63009e-06	4.41025e-05	2.99094	2.99103	7.71275	1.87338e-34	5.86302e-32	0.864391	0.864421	6.75451	0.00643196	0.0290588
1142911	1142635	-	Glycoside hydrolase, family 16	Membrane bound Extracellular (Secreted) with score 7.6	-	-	-	-	-	-	-	-	-	-	0.860799	0.860821	7.24387	0.00361459	0.0175455
1132418	1132142	-	#N/A	Nuclear with score 7.1	-1.48823	-1.48828	6.88442	6.57268e-08	5.85279e-07	-	-	-	-	-	0.860184	0.860216	6.6254	0.00345234	0.0168646
1148554	1148278	-	#N/A	Nuclear with score 8.2	-	-	-	-	-	-	-	-	-	-	0.86005	0.860367	3.34496	0.0112934	0.0475563
1138671	1138395	-	Homeobox	Nuclear with score 9.6	-1.68873	-1.68896	5.05643	5.47633e-11	6.86469e-10	-1.9982	-1.9985	4.82248	1.38236e-13	8.42033e-12	0.859455	0.859567	4.83863	0.00454504	0.0214061
1111265	1110989	-	Fungal transcriptional regulatory protein, N-terminal	Nuclear with score 7.2	-1.31015	-1.31018	8.03211	5.5506e-05	0.00031038	-	-	-	-	-	0.859032	0.859046	7.82593	0.007705	0.0339947
1181060	1180784	-	Protein kinase, core	Membrane bound Mitochondrial with score 6.5	-	-	-	-	-	-	-	-	-	-	0.858828	0.858912	5.25862	0.00649187	0.0292689
1086134	1085858	-	FMN-dependent alpha-hydroxy acid dehydrogenase	Membrane bound Peroxisomal with score 8.3	1.74025	1.74186	2.37178	3.20912e-06	2.26728e-05	-	-	-	-	-	0.856679	0.856834	4.3666	0.00750635	0.0332652
1101287	1101011	-	#N/A	Nuclear with score 4.5	1.0586	1.05876	4.73796	0.00100518	0.00414319	1.34675	1.34693	4.77361	1.12652e-05	0.000179374	0.856417	0.856467	5.98735	0.00272335	0.0136099
1166218	1165942	-	Glyoxalase/bleomycin resistance protein/dioxygenase	Mitochondrial with score 4.9	-	-	-	-	-	-	-	-	-	-	0.855865	0.855918	5.92229	0.0118619	0.0496569
1141389	1141113	-	Glycolipid anchored surface protein GAS1	Plasma membrane with score 4.5	-	-	-	-	-	-	-	-	-	-	0.855047	0.855049	10.3367	0.00392685	0.0188667
1145459	1145183	-	#N/A	Golgi with score 4.6	1.58169	1.58411	1.58709	8.32069e-05	0.000445232	-	-	-	-	-	0.854611	0.854758	4.43652	0.00583738	0.0267357
1089195	1088919	3.2.1.14	Glycoside hydrolase, family 18, N-terminal	Membrane bound Extracellular (Secreted) with score 4.9	1.96269	1.96285	5.93737	1.87754e-16	3.48175e-15	-	-	-	-	-	0.85207	0.852104	6.52725	0.00385148	0.018551
1138155	1137879	-	#N/A	Membrane bound Mitochondrial with score 3.3	-	-	-	-	-	-	-	-	-	-	0.852045	0.852456	2.95863	0.00966617	0.0414383
1166772	1166496	-	#N/A	Plasma membrane with score 5.5	-	-	-	-	-	-	-	-	-	-	0.851062	0.851307	3.70568	0.00940559	0.0405477
1126457	1126181	-	Pyridine nucleotide-disulphide oxidoreductase, NAD-binding region	Membrane bound Mitochondrial with score 3.7	1.65417	1.6547	3.89471	0.00011797	0.000609814	1.88972	1.89023	3.91224	0.00269711	0.0225613	0.849496	0.849548	5.9263	0.00908866	0.0393343
1111150	1110874	-	Natural resistance-associated macrophage protein	Plasma membrane with score 5.1	-	-	-	-	-	-	-	-	-	-	0.848018	0.848039	7.2238	0.00369247	0.0178801
1146660	1146384	-	Peptidase A1	Membrane bound Extracellular (Secreted) with score 7.3	-	-	-	-	-	-	-	-	-	-	0.847078	0.847098	7.32856	0.00298225	0.0147927
1125290	1125014	-	Glycoside hydrolase, family 5	Membrane bound Extracellular (Secreted) with score 7.9	-	-	-	-	-	-	-	-	-	-	0.844249	0.844464	3.86727	0.00765942	0.0338384
1129774	1129498	-	Major facilitator superfamily MFS-1	Membrane bound Endoplasmic reticulum with score 5.8	-	-	-	-	-	1.1687	1.16882	5.06383	0.000167842	0.00204474	0.843662	0.843776	4.78223	0.00846115	0.036955
1088723	1088447	4.1.1.1	Thiamine pyrophosphate enzyme, central region	Cytoplasmic with score 8.9	-	-	-	-	-	1.79456	1.79456	12.6198	4.18472e-07	9.0215e-06	0.843229	0.843231	10.8082	0.00678609	0.030411
1000674	1000674	-	#N/A	Nuclear with score 9.4	-1.14167	-1.14172	6.83313	0.000326042	0.00151601	-	-	-	-	-	0.840237	0.840263	6.90142	0.00430698	0.0204879
1146279	1146003	-	Ribonuclease III	Membrane bound Mitochondrial with score 4.4	1.18501	1.18682	1.48149	0.00281185	0.0101729	2.91446	2.91706	2.69091	4.52785e-19	4.95117e-17	0.838445	0.838698	3.6267	0.00948858	0.0408349
1165597	1165321	-	Amino acid permease-associated region	Membrane bound Endoplasmic reticulum with score 9.5	-	-	-	-	-	-	-	-	-	-	0.835665	0.835732	5.55561	0.00936077	0.0403893
41765	41765	-	Protein of unknown function DUF221	Plasma membrane with score 8.2	-	-	-	-	-	-	-	-	-	-	0.83356	0.833586	6.87757	0.00477597	0.0223356
1035443	1035443	-	Arrestin-like, N-terminal	Cytoplasmic with score 4.6	-1.13138	-1.13138	9.33679	0.00156078	0.00608515	-	-	-	-	-	0.830422	0.830432	8.2675	0.00504707	0.0234934
1159492	1159216	-	Glycoside hydrolase, family 3, N-terminal	Plasma membrane with score 5.0	-	-	-	-	-	-	-	-	-	-	0.82909	0.829127	6.35405	0.00468598	0.0219662
43699	43699	-	Kinesin, motor region	Cytoplasmic with score 8.7	-	-	-	-	-	-	-	-	-	-	0.825389	0.825498	4.81754	0.00614989	0.0279617
1179075	1178799	-	Fungal transcriptional regulatory protein, N-terminal	Membrane bound Lysosomal with score 5.2	-	-	-	-	-	-	-	-	-	-	0.82504	0.825085	6.08942	0.00461506	0.0216847
1124427	1124151	2.7.7.7	DNA-directed DNA polymerase, family B, conserved region	Cytoplasmic with score 4.5	-	-	-	-	-	-	-	-	-	-	0.825011	0.825259	3.63143	0.0108083	0.0457061
1223087	1222811	-	Bile acid:sodium symporter	Membrane bound Endoplasmic reticulum with score 6.6	-	-	-	-	-	-	-	-	-	-	0.824878	0.824998	4.66664	0.00695978	0.0310638
1226276	1226000	-	ATP-binding region, ATPase-like	Nuclear with score 5.8	2.23334	2.23353	5.97252	4.78635e-17	9.31512e-16	1.68941	1.68957	5.37561	7.23497e-07	1.47561e-05	0.823221	0.823248	6.81535	0.00548133	0.0253141
1129162	1128886	-	#N/A	Cytoplasmic with score 4.5	-	-	-	-	-	1.16284	1.16295	5.16176	5.68847e-05	0.000768282	0.819451	0.819605	4.29999	0.0081749	0.0358303
1021733	1021733	-	#N/A	Membrane bound Mitochondrial with score 5.8	-	-	-	-	-	-	-	-	-	-	0.818496	0.818581	5.16432	0.0117067	0.0490689
1188162	1187886	1.8.4.8	Phosphoadenosine phosphosulphate reductase	Cytoplasmic with score 7.9	-	-	-	-	-	-1.25376	-1.25382	6.35641	1.46523e-05	0.000228103	0.81804	0.818088	5.98244	0.00805687	0.0354062
1186895	1186619	-	FAD linked oxidase, N-terminal	Membrane bound Lysosomal with score 5.3	1.19515	1.1952	6.68809	6.83471e-05	0.000372691	-	-	-	-	-	0.81372	0.813742	7.10653	0.00834128	0.0364634
1187514	1187238	-	#N/A	Extracellular (Secreted) with score 8.5	-1.19554	-1.19653	2.39227	0.006666	0.0216743	-	-	-	-	-	0.813153	0.813201	5.95529	0.00623706	0.0282807
1125441	1125165	-	Alpha/beta hydrolase fold-1	Membrane bound Extracellular (Secreted) with score 4.6	1.28126	1.28131	6.93048	2.43003e-06	1.74825e-05	-	-	-	-	-	0.811053	0.811067	7.74392	0.00740115	0.0328428
1142226	1141950	-	Peptidase A1	Membrane bound Extracellular (Secreted) with score 7.7	-	-	-	-	-	-	-	-	-	-	0.81092	0.810933	7.88379	0.00742704	0.032943
1165318	1165042	6.3.2.19	Ubiquitin-conjugating enzyme, E2	Endoplasmic reticulum with score 6.1	-	-	-	-	-	1.0158	1.01584	6.42531	0.000703994	0.00712869	0.807161	0.807225	5.52488	0.00871297	0.0379221
1171208	1170932	-	Amino acid permease-associated region	Plasma membrane with score 9.4	-1.62432	-1.62442	6.2369	9.11306e-08	7.94258e-07	-1.0712	-1.07125	6.2266	0.00252459	0.0212355	0.803482	0.803581	4.90253	0.00804691	0.0353781
1212714	1212438	-	Protein of unknown function DUF1295	Membrane bound Vacuolar with score 5.2	-	-	-	-	-	-	-	-	-	-	0.795366	0.79544	5.33215	0.00858021	0.0374096
1146143	1145867	-	#N/A	Extracellular (Secreted) with score 8.6	1.76067	1.76076	6.52577	1.3759e-12	1.96179e-11	-	-	-	-	-	0.793573	0.793604	6.52834	0.00932381	0.0402646
1146388	1146112	-	XPA	Nuclear with score 8.9	-	-	-	-	-	1.08795	1.08805	5.2574	0.000364676	0.00397335	0.785977	0.786032	5.7305	0.00907577	0.0392955
1142471	1142195	-	High mobility group box, HMG1/HMG2	Nuclear with score 7.9	-	-	-	-	-	-	-	-	-	-	0.783886	0.783932	5.98599	0.0112737	0.0474934
1148486	1148210	2.4.99.18	#N/A	Extracellular (Secreted) with score 9.1	-	-	-	-	-	-	-	-	-	-	0.777991	0.77806	5.37333	0.0111948	0.0472408
1156129	1155853	-	Mitochondrial substrate carrier	Membrane bound Mitochondrial with score 8.7	-	-	-	-	-	1.23111	1.23115	6.57147	3.19786e-05	0.000456349	0.768268	0.768302	6.37658	0.0117966	0.0494248
1166366	1166090	-	AMMECR1	Nuclear with score 7.8	-	-	-	-	-	-	-	-	-	-	-0.772568	-0.772593	6.85493	0.0100943	0.0430701
1141819	1141543	-	WW/Rsp5/WWP	Membrane bound Extracellular (Secreted) with score 5.3	-	-	-	-	-	-	-	-	-	-	-0.779593	-0.779601	8.49274	0.00994884	0.0425222
1189269	1188993	-	FAD linked oxidase, N-terminal	Membrane bound Lysosomal with score 6.1	-	-	-	-	-	-	-	-	-	-	-0.780364	-0.780403	6.19403	0.00929316	0.0401497
1157041	1156765	3.4.13.19	Peptidase M19, renal dipeptidase	Membrane bound Vacuolar with score 1.8	4.164	4.16427	7.49891	3.22753e-69	3.54241e-67	-	-	-	-	-	-0.780501	-0.780507	8.96591	0.0115583	0.0485284
1092554	1092278	-	Zinc finger, C2H2-type	Cytoplasmic with score 7.0	-	-	-	-	-	-	-	-	-	-	-0.782657	-0.782694	6.30946	0.00934063	0.0403198
1125453	1125177	-	Zinc finger, RING-type	Plasma membrane with score 8.2	1.33514	1.33523	6.15293	7.34954e-07	5.67695e-06	-	-	-	-	-	-0.78822	-0.788257	6.32331	0.00879566	0.0381821
1157589	1157313	-	Major facilitator superfamily MFS-1	Plasma membrane with score 7.9	-	-	-	-	-	-	-	-	-	-	-0.797471	-0.797564	4.97906	0.0112169	0.0473138
1124497	1124221	2.3.1.158	Lecithin:cholesterol acyltransferase	Plasma membrane with score 4.9	-	-	-	-	-	-	-	-	-	-	-0.800234	-0.800301	5.4569	0.00993664	0.0424883
1106430	1106154	-	#N/A	Cytoplasmic with score 5.7	1.2936	1.29366	6.62369	1.77896e-06	1.30572e-05	-	-	-	-	-	-0.801108	-0.801136	6.74196	0.0063159	0.0285992
1146031	1145755	5.3.1.9	Phosphoglucose isomerase (PGI)	Cytoplasmic with score 8.7	-	-	-	-	-	-	-	-	-	-	-0.804026	-0.804031	9.13851	0.00783323	0.0344994
1108726	1108450	4.2.3.1	Pyridoxal phosphate-dependent enzyme, beta subunit	Membrane bound Peroxisomal with score 5.2	-	-	-	-	-	-	-	-	-	-	-0.805459	-0.80547	8.06754	0.00665995	0.0298994
1116122	1115846	-	Fungal transcriptional regulatory protein, N-terminal	Cytoplasmic with score 6.5	0.808173	0.808233	5.74122	0.0149556	0.0434623	-	-	-	-	-	-0.810393	-0.810461	5.48209	0.00647636	0.0292197
1106063	1105787	4.2.1.20	Tryptophan synthase, alpha chain	Cytoplasmic with score 8.9	-	-	-	-	-	-	-	-	-	-	-0.810866	-0.810873	8.7266	0.00694009	0.0309897
1118308	1118032	-	Cupin 4	Cytoplasmic with score 8.0	-	-	-	-	-	-	-	-	-	-	-0.815144	-0.815243	4.94914	0.00743854	0.0329794
1145351	1145075	-	#N/A	Mitochondrial with score 8.6	1.0517	1.05236	2.73183	0.00544031	0.0181389	-	-	-	-	-	-0.818794	-0.81896	4.20861	0.00959845	0.0412543
54083	54083	-	GCN5-related N-acetyltransferase	Mitochondrial with score 5.3	-	-	-	-	-	-	-	-	-	-	-0.819023	-0.819032	8.32413	0.00568985	0.0261922
46999	46999	1.3.1.13	6-phosphogluconate dehydrogenase, NAD-binding	Cytoplasmic with score 8.2	0.932543	0.932579	6.69012	0.002455	0.00903067	-	-	-	-	-	-0.820633	-0.820645	7.92524	0.0064008	0.0289312
1182090	1181814	-	Glutamine amidotransferase class-I, C-terminal	Cytoplasmic with score 8.9	1.96935	1.96946	6.49327	8.58261e-15	1.43892e-13	0.990102	0.990171	5.6097	0.00185174	0.0163645	-0.822596	-0.822612	7.6348	0.00874405	0.0380408
1110688	1110412	2.1.2.3;3.5.4.10	AICARFT/IMPCHase bienzyme, formylation region	Cytoplasmic with score 8.9	-	-	-	-	-	-	-	-	-	-	-0.825888	-0.825896	8.59177	0.00652888	0.0293638
1102568	1102292	-	Acyl-CoA oxidase/dehydrogenase, type 1	Membrane bound Peroxisomal with score 8.3	1.16176	1.16181	6.89481	3.76222e-05	0.000217595	-	-	-	-	-	-0.825973	-0.825984	8.1684	0.00495731	0.0230863
1123666	1123390	-	Electron transfer flavoprotein, beta-subunit, core	Membrane bound Mitochondrial with score 2.5	-	-	-	-	-	-	-	-	-	-	-0.826772	-0.82678	8.57326	0.00629799	0.0285311
1108364	1108088	-	Amino acid transporter, transmembrane	Plasma membrane with score 9.4	-	-	-	-	-	-1.26509	-1.26522	5.08116	3.10418e-05	0.000445784	-0.826899	-0.826937	6.30648	0.00608489	0.027742
1027256	1027256	2.3.1.88	GCN5-related N-acetyltransferase	Peroxisomal with score 4.7	-1.13228	-1.1324	5.31059	0.000114513	0.000593568	-	-	-	-	-	-0.826946	-0.827067	4.65157	0.00756884	0.0335273
1032669	1032669	2.6.1.13	Aminotransferase class-III	Cytoplasmic with score 8.3	-3.66026	-3.66033	8.85891	1.89747e-35	8.25354e-34	-1.32546	-1.32547	9.06792	5.03825e-06	8.54713e-05	-0.828893	-0.828947	5.84897	0.00486477	0.0227189
1121525	1121249	-	Peptidase M20	Cytoplasmic with score 8.4	3.7266	3.72722	5.83724	1.05783e-46	6.74652e-45	-	-	-	-	-	-0.828943	-0.828965	7.12614	0.00772379	0.0340625
1105220	1104944	-	2-nitropropane dioxygenase, NPD	Membrane bound Mitochondrial with score 5.8	-	-	-	-	-	-	-	-	-	-	-0.831739	-0.83176	7.21833	0.00713979	0.031789
1118828	1118552	-	BolA-like protein	Nuclear with score 7.9	-	-	-	-	-	-	-	-	-	-	-0.831776	-0.831837	5.66755	0.0105857	0.044841
1114969	1114693	-	LCCL	Plasma membrane with score 5.2	1.01977	1.0198	7.21562	0.00217172	0.00813575	-	-	-	-	-	-0.832504	-0.832521	7.49221	0.00403863	0.0193219
1132639	1132363	-	Glucose/ribitol dehydrogenase	Membrane bound Mitochondrial with score 8.9	1.48558	1.48588	4.45171	1.69554e-06	1.24643e-05	-	-	-	-	-	-0.833683	-0.833746	5.62591	0.00526761	0.0244515
1106823	1106547	-	HAD-superfamily hydrolase, subfamily IIA, CECR5	Cytoplasmic with score 6.6	-1.78934	-1.78938	7.70756	3.94069e-08	3.59384e-07	-	-	-	-	-	-0.833691	-0.833706	7.63418	0.00443153	0.0209605
56950	56950	3.1.1.5	Lysophospholipase, catalytic region	Membrane bound Extracellular (Secreted) with score 8.5	-	-	-	-	-	-	-	-	-	-	-0.834199	-0.834224	6.95911	0.00818033	0.0358383
1104873	1104597	-	Phospholipase D/Transphosphatidylase	Nuclear with score 7.0	-	-	-	-	-	-	-	-	-	-	-0.834507	-0.834513	9.11341	0.00426037	0.0202759
1121236	1120960	2.4.1.15	Glycosyl transferase, family 20	Cytoplasmic with score 4.8	-	-	-	-	-	-	-	-	-	-	-0.83577	-0.835838	5.5092	0.00450721	0.021258
1027508	1027508	2.7.1.6	Galactokinase	Membrane bound Endoplasmic reticulum with score 6.9	-	-	-	-	-	-	-	-	-	-	-0.836712	-0.836735	7.0617	0.00367295	0.0178028
1169462	1169186	-	Haloacid dehalogenase-like hydrolase	Cytoplasmic with score 8.4	1.87655	1.87736	3.53276	1.10557e-08	1.09158e-07	-	-	-	-	-	-0.839117	-0.839204	5.17674	0.00495441	0.0230836
1157276	1157000	-	#N/A	Membrane bound Mitochondrial with score 7.8	-	-	-	-	-	1.15709	1.15715	6.00442	0.000273177	0.00310696	-0.839486	-0.839542	5.80471	0.00964799	0.0413959
1128195	1127919	-	WD40 repeat	Nuclear with score 4.4	-	-	-	-	-	1.37559	1.37616	3.13537	4.09324e-05	0.000574192	-0.840683	-0.840791	4.83648	0.0116018	0.0486905
1186357	1186081	-	Amino acid permease-associated region	Plasma membrane with score 9.0	3.80974	3.81181	4.20037	1.16653e-40	6.22084e-39	-	-	-	-	-	-0.840909	-0.840992	5.24742	0.00409155	0.019547
1128629	1128353	-	Fungal transcriptional regulatory protein, N-terminal	Membrane bound Mitochondrial with score 5.8	3.71407	3.71462	6.01167	2.04152e-57	1.67564e-55	-	-	-	-	-	-0.842135	-0.842163	6.84845	0.00321936	0.0158663
1167335	1167059	-	#N/A	Cytoplasmic with score 6.3	5.41463	5.41896	4.74804	3.99857e-87	5.71856e-85	-	-	-	-	-	-0.842645	-0.842682	6.38999	0.010177	0.0433117
1189056	1188780	-	FAD dependent oxidoreductase	Membrane bound Mitochondrial with score 2.8	4.61472	4.61561	6.2346	2.24015e-91	3.41045e-89	1.77676	1.77737	3.54817	2.23841e-07	5.05369e-06	-0.843613	-0.843632	7.43868	0.00346437	0.0168986
1162479	1162203	2.8.3.5	Coenzyme A transferase	Membrane bound Mitochondrial with score 7.9	-	-	-	-	-	1.38941	1.38949	6.0404	7.38219e-08	1.83564e-06	-0.846651	-0.846731	5.31195	0.00389484	0.0187418
1123464	1123188	4.1.3.16	Dihydrodipicolinate synthetase	Membrane bound Peroxisomal with score 6.8	-	-	-	-	-	-	-	-	-	-	-0.847699	-0.847724	7.01292	0.00541274	0.0250204
1112422	1112146	-	#N/A	Cytoplasmic with score 5.7	0.991271	0.991296	7.34207	0.00670543	0.0217875	-	-	-	-	-	-0.848676	-0.848688	8.06469	0.0054996	0.025375
1079785	1079509	-	Protein of unknown function DUF1212	Plasma membrane with score 4.3	-	-	-	-	-	-	-	-	-	-	-0.85101	-0.851076	5.56664	0.00594414	0.0271872
1147623	1147347	-	Peptidase M20	Cytoplasmic with score 8.7	-	-	-	-	-	-	-	-	-	-	-0.851875	-0.851882	8.79226	0.00357995	0.0173943
1181488	1181212	-	#N/A	Peroxisomal with score 6.5	-	-	-	-	-	-	-	-	-	-	-0.85306	-0.853358	3.43734	0.00906882	0.0392825
1143281	1143005	-	#N/A	Extracellular (Secreted) with score 9.5	2.01229	2.01336	3.27156	4.25084e-08	3.86176e-07	-	-	-	-	-	-0.853743	-0.85386	4.78115	0.00800995	0.0352311
1164414	1164138	-	Glycoside hydrolase, family 16	Membrane bound Extracellular (Secreted) with score 8.5	-	-	-	-	-	-1.52443	-1.52445	8.27938	8.90182e-08	2.19546e-06	-0.853756	-0.853774	7.44743	0.0088028	0.0381965
1184034	1183758	-	Heat shock protein DnaJ	Membrane bound Endoplasmic reticulum with score 8.9	-1.11554	-1.11567	5.18457	0.000172041	0.000856033	-	-	-	-	-	-0.853874	-0.853964	5.14328	0.00636527	0.0287966
1158487	1158211	2.6.1.57	Aminotransferase, class I and II	Cytoplasmic with score 6.9	1.55639	1.55642	8.35575	7.52963e-08	6.67972e-07	-	-	-	-	-	-0.854545	-0.854549	9.53475	0.00960851	0.0412798
1153013	1152737	-	#N/A	Nuclear with score 2.9	2.53436	2.53848	1.89727	5.46446e-13	8.09651e-12	-	-	-	-	-	-0.854885	-0.855154	3.59618	0.00875342	0.038065
1030265	1030265	2.3.1.35;2.3.1.1	Arginine biosynthesis protein ArgJ	Membrane bound Mitochondrial with score 8.5	1.28896	1.28898	8.52399	2.93642e-05	0.000172691	-	-	-	-	-	-0.85492	-0.854926	9.1777	0.00571769	0.0262719
1206247	1205971	-	Thiopurine S-methyltransferase	Cytoplasmic with score 5.4	-	-	-	-	-	-	-	-	-	-	-0.857965	-0.858148	4.12592	0.00738877	0.0328025
1185261	1184985	-	Polynucleotidyl transferase, Ribonuclease H fold	Cytoplasmic with score 6.0	-1.1884	-1.18985	1.83667	0.00485886	0.01645	-	-	-	-	-	-0.861142	-0.861493	3.17754	0.00995428	0.0425226
1121020	1120744	-	Major facilitator superfamily MFS-1	Membrane bound Vacuolar with score 9.0	3.53299	3.53515	3.85807	1.63252e-35	7.16713e-34	1.81323	1.8148	2.22762	5.10839e-07	1.07823e-05	-0.861309	-0.861399	5.15902	0.00288619	0.0143662
1144894	1144618	-	#N/A	Nuclear with score 8.1	2.83361	2.83436	4.67937	5.12856e-30	1.92097e-28	-	-	-	-	-	-0.861395	-0.861444	6.02427	0.00347784	0.0169406
1176731	1176455	2.6.1.1	Aspartate/other aminotransferase	Cytoplasmic with score 6.4	-	-	-	-	-	1.55424	1.55425	9.63306	5.25683e-06	8.86821e-05	-0.862125	-0.862127	10.5397	0.0112581	0.0474675
1163281	1163005	-	Short-chain dehydrogenase/reductase SDR	Cytoplasmic with score 8.2	-	-	-	-	-	-	-	-	-	-	-0.864048	-0.864092	6.18238	0.00468421	0.0219662
1184701	1184425	-	CMP/dCMP deaminase, zinc-binding	Nuclear with score 6.0	-0.884478	-0.884728	3.84068	0.0142541	0.0416417	-	-	-	-	-	-0.865024	-0.865486	2.83312	0.00957961	0.0411911
1128698	1128422	2.7.13.3	Signal transduction response regulator, receiver region	Cytoplasmic with score 2.7	3.18971	3.19131	3.94761	9.65987e-27	3.16596e-25	-	-	-	-	-	-0.865217	-0.865369	4.43853	0.00651993	0.0293368
1160971	1160695	-	Major facilitator superfamily MFS-1	Membrane bound Golgi with score 4.0	1.73974	1.73997	5.18121	4.87065e-08	4.39944e-07	2.12646	2.12669	5.3234	1.19498e-10	4.63488e-09	-0.865557	-0.865587	6.73324	0.00225692	0.0115449
1024820	1024820	1.1.1.284;1.1.1.1	Alcohol dehydrogenase, zinc-binding	Membrane bound Mitochondrial with score 4.7	-	-	-	-	-	-	-	-	-	-	-0.868115	-0.868121	9.11505	0.00251474	0.0126945
1033753	1033753	-	Protein of unknown function DUF77	Nuclear with score 7.2	-	-	-	-	-	-	-	-	-	-	-0.869797	-0.869851	5.90695	0.00254701	0.0128315
1129880	1129604	-	Major facilitator superfamily MFS-1	Plasma membrane with score 2.5	-	-	-	-	-	-	-	-	-	-	-0.869901	-0.870218	3.35147	0.00765295	0.0338248
1143559	1143283	-	Epoxide hydrolase-like	Membrane bound Lysosomal with score 5.3	0.929154	0.929174	7.57473	0.0042015	0.0144949	-	-	-	-	-	-0.872258	-0.872265	8.89456	0.00403682	0.0193219
1215482	1215206	-	Phosphatidate cytidylyltransferase	Membrane bound Endoplasmic reticulum with score 6.5	-	-	-	-	-	-	-	-	-	-	-0.873499	-0.873598	5.03353	0.00253381	0.0127779
1160056	1159780	-	HesB/YadR/YfhF-like	Mitochondrial with score 4.6	-	-	-	-	-	1.20817	1.2082	6.82591	1.67639e-05	0.000257008	-0.874733	-0.874795	5.72786	0.00309264	0.015287
1185602	1185326	-	SUA5/yciO/yrdC, N-terminal	Cytoplasmic with score 8.8	1.06458	1.06482	4.22861	0.00565119	0.0187325	-	-	-	-	-	-0.874786	-0.874817	6.69084	0.00822268	0.036008
1087904	1087628	-	Carboxylesterase, type B	Membrane bound Extracellular (Secreted) with score 8.6	1.6995	1.70022	3.46477	6.27762e-08	5.61122e-07	-	-	-	-	-	-0.875198	-0.875527	3.33431	0.00623288	0.0282746
1184356	1184080	-	Acyl-CoA oxidase/dehydrogenase, type 1	Membrane bound Mitochondrial with score 8.6	1.62207	1.62221	5.7255	7.02411e-11	8.61047e-10	-	-	-	-	-	-0.878318	-0.878331	7.97582	0.0104199	0.0442138
1146034	1145758	-	Superoxide dismutase, copper/zinc binding	Cytoplasmic with score 6.3	0.912504	0.912573	5.74258	0.00545993	0.0181914	-	-	-	-	-	-0.879337	-0.879376	6.41496	0.00729433	0.0324265
1133909	1133633	-	Phosphoribosyltransferase	Cytoplasmic with score 9.1	8.57585	8.58701	6.55322	4.10241e-171	6.45377e-168	-	-	-	-	-	-0.880726	-0.880728	10.6084	0.00229739	0.0117099
1168565	1168289	-	Survival protein SurE-like phosphatase/nucleotidase	Cytoplasmic with score 5.5	-	-	-	-	-	-	-	-	-	-	-0.88105	-0.881081	6.71939	0.00164986	0.00873509
1164936	1164660	-	Cytochrome b5	Cytoplasmic with score 8.5	1.1702	1.17028	5.99693	0.000125676	0.000645758	0.971185	0.971248	5.69788	0.00112768	0.010606	-0.881477	-0.881505	6.88719	0.00149378	0.0079807
1081771	1081495	-	#N/A	Cytoplasmic with score 2.3	1.72893	1.72987	3.14007	1.04595e-06	7.91087e-06	-	-	-	-	-	-0.882148	-0.882291	4.51391	0.00533022	0.0246733
1120994	1120718	-	AMP-dependent synthetase and ligase	Membrane bound Mitochondrial with score 7.3	-	-	-	-	-	-	-	-	-	-	-0.884356	-0.884434	5.41419	0.00691029	0.030912
1119537	1119261	2.6.1.1	Aspartate/other aminotransferase	Cytoplasmic with score 7.3	-	-	-	-	-	-	-	-	-	-	-0.886548	-0.886564	7.6941	0.00184572	0.00965425
1092334	1092058	-	Cation transporter	Plasma membrane with score 7.6	-2.21331	-2.21436	3.53431	3.70146e-12	5.10984e-11	-	-	-	-	-	-0.888975	-0.889306	3.30598	0.00838886	0.0366554
1102713	1102437	6.3.4.4	Adenylosuccinate synthetase	Cytoplasmic with score 9.0	-	-	-	-	-	-	-	-	-	-	-0.889245	-0.88925	9.44093	0.00168737	0.00891947
1100693	1100417	-	bZIP transcription factor, bZIP-1	Nuclear with score 9.3	-	-	-	-	-	-	-	-	-	-	-0.889859	-0.89029	2.93488	0.0109039	0.0460717
1182964	1182688	-	Major facilitator superfamily MFS-1	Plasma membrane with score 8.3	3.19485	3.19512	6.50368	1.96198e-42	1.11561e-40	1.79681	1.79701	5.15722	1.73035e-13	1.01978e-11	-0.89052	-0.890535	7.78179	0.00278966	0.0139204
1215733	1215457	-	Alpha/beta hydrolase fold-1	Cytoplasmic with score 7.6	1.2075	1.20773	4.46992	0.000142517	0.000721296	1.08341	1.08361	4.22129	0.00120458	0.0112593	-0.890823	-0.890865	6.34573	0.0040531	0.0193819
1185348	1185072	6.3.2.19	Ubiquitin-conjugating enzyme, E2	Cytoplasmic with score 4.5	0.955051	0.955082	6.94872	0.00275112	0.00997995	-	-	-	-	-	-0.891581	-0.891594	8.01969	0.00306586	0.0151697
1148332	1148056	-	CHCH	Membrane bound Extracellular (Secreted) with score 4.9	-	-	-	-	-	-	-	-	-	-	-0.891716	-0.891738	7.20744	0.00491633	0.0229276
1120337	1120061	-	Sugar transporter	Plasma membrane with score 7.3	-	-	-	-	-	-	-	-	-	-	-0.892821	-0.893124	3.48331	0.0101577	0.0432481
1099711	1099435	1.5.1.20	Methylenetetrahydrofolate reductase	Cytoplasmic with score 8.7	-	-	-	-	-	-	-	-	-	-	-0.892874	-0.892914	6.36425	0.0018609	0.00971834
39104	39104	-	#N/A	Cytoplasmic with score 7.8	-	-	-	-	-	1.77164	1.77636	0.620344	2.72172e-05	0.000397143	-0.893048	-0.893407	3.22146	0.00680905	0.0305002
1111760	1111484	-	Cytochrome P450	Membrane bound Mitochondrial with score 5.9	-	-	-	-	-	-	-	-	-	-	-0.896405	-0.896477	5.52892	0.0041394	0.0197472
1143950	1143674	-	GCN5-related N-acetyltransferase	Cytoplasmic with score 5.2	1.72685	1.727	5.78377	1.21529e-12	1.74068e-11	-	-	-	-	-	-0.896485	-0.896505	7.42299	0.00128242	0.00697091
1098182	1097906	-	Thiolase	Membrane bound Mitochondrial with score 5.7	-	-	-	-	-	-	-	-	-	-	-0.896496	-0.896525	6.83596	0.00315645	0.0155793
1184729	1184453	-	FAD-dependent pyridine nucleotide-disulphide oxidoreductase	Nuclear with score 6.8	0.898422	0.898428	9.13565	0.0171142	0.0486861	-	-	-	-	-	-0.897415	-0.897426	8.25899	0.00410358	0.0195857
1094140	1093864	-	#N/A	Plasma membrane with score 4.1	-	-	-	-	-	-	-	-	-	-	-0.898362	-0.898421	5.83764	0.00249192	0.0125985
1127639	1127363	-	Glucose/ribitol dehydrogenase	Membrane bound Mitochondrial with score 5.8	-	-	-	-	-	-	-	-	-	-	-0.898427	-0.898565	4.59477	0.00420916	0.0200513
1114113	1113837	4.2.1.10;1.1.1.25;2.7.1.71;2.5.1.19;4.2.3.4	3-phosphoshikimate 1-carboxyvinyltransferase, core	Membrane bound Vacuolar with score 3.4	0.967769	0.967777	8.83158	0.0159677	0.0457973	-	-	-	-	-	-0.899776	-0.899782	9.16526	0.00168281	0.0089001
1084942	1084666	-	Cys/Met metabolism, pyridoxal phosphate-dependent enzyme	Cytoplasmic with score 6.8	1.62373	1.62375	8.63413	9.00598e-09	8.96703e-08	-	-	-	-	-	-0.900894	-0.900899	9.60631	0.00337448	0.0165328
1143651	1143375	1.1.1.37	Lactate/malate dehydrogenase	Cytoplasmic with score 9.2	-	-	-	-	-	-	-	-	-	-	-0.901358	-0.901361	10.3016	0.00264839	0.013262
187470	187470	-	WD40 repeat	Membrane bound Mitochondrial with score 6.9	-	-	-	-	-	-	-	-	-	-	-0.901399	-0.902092	2.28754	0.00793307	0.0349083
1183482	1183206	-	Major facilitator superfamily MFS-1	Plasma membrane with score 6.3	-	-	-	-	-	-	-	-	-	-	-0.901495	-0.902026	2.6445	0.0106871	0.0452322
1156373	1156097	-	Protein kinase, core	Membrane bound Endoplasmic reticulum with score 5.7	1.65608	1.65663	3.79679	2.16972e-07	1.806e-06	-	-	-	-	-	-0.901763	-0.901858	5.15755	0.00145193	0.00777374
1116607	1116331	-	Zinc finger, NF-X1-type	Membrane bound Extracellular (Secreted) with score 6.1	1.84241	1.84258	5.7426	6.37824e-13	9.40691e-12	1.38993	1.39006	5.23711	1.55249e-07	3.61473e-06	-0.903532	-0.903616	5.34575	0.00692499	0.0309498
1113062	1112786	3.6.4.13	DNA/RNA helicase, DEAD/DEAH box type, N-terminal	Nuclear with score 8.4	-	-	-	-	-	-	-	-	-	-	-0.904804	-0.904923	4.82181	0.00257221	0.0129323
1169268	1168992	-	Protein of unknown function DUF1486	Cytoplasmic with score 7.6	-	-	-	-	-	-	-	-	-	-	-0.906373	-0.906439	5.69475	0.0012009	0.0065671
1107316	1107040	-	Mitochondrial substrate carrier	Membrane bound Mitochondrial with score 8.9	-	-	-	-	-	-	-	-	-	-	-0.909164	-0.90917	9.11512	0.00295731	0.0146763
1141642	1141366	-	Peptidase M16, N-terminal	Membrane bound Mitochondrial with score 9.6	-	-	-	-	-	-	-	-	-	-	-0.910066	-0.910079	7.98135	0.00104198	0.00577429
1126876	1126600	2.3.3.14	Pyruvate carboxyltransferase	Cytoplasmic with score 8.3	-	-	-	-	-	-	-	-	-	-	-0.910201	-0.910204	10.247	0.00123877	0.00674833
1200666	1200390	-	Protein of unknown function DUF1769	Cytoplasmic with score 8.2	-	-	-	-	-	-	-	-	-	-	-0.910347	-0.910391	6.26826	0.00172411	0.0090944
1139424	1139148	-	NAD-dependent epimerase/dehydratase	Mitochondrial with score 8.5	-	-	-	-	-	-	-	-	-	-	-0.910606	-0.910639	6.69792	0.00549047	0.0253445
1118883	1118607	-	C4-dicarboxylate transporter/malic acid transport protein	Plasma membrane with score 8.8	4.77251	4.77336	6.44065	9.8249e-69	1.05383e-66	1.43956	1.44008	3.34914	0.000764305	0.00760618	-0.911764	-0.911776	8.1827	0.00101834	0.00566186
1183969	1183693	-	Radical SAM	Membrane bound Mitochondrial with score 4.4	-	-	-	-	-	-	-	-	-	-	-0.912933	-0.913197	3.69848	0.00319006	0.0157374
46120	46120	-	3-hydroxyacyl-CoA dehydrogenase, C-terminal	Lysosomal with score 8.5	2.49461	2.49564	3.8508	9.89765e-17	1.86848e-15	-	-	-	-	-	-0.913728	-0.914021	3.58988	0.00925281	0.0399926
1156173	1155897	-	Clathrin/coatomer adaptor, adaptin-like, N-terminal	Cytoplasmic with score 4.6	-	-	-	-	-	-	-	-	-	-	-0.914061	-0.914114	6.01877	0.00105763	0.00585095
1182097	1181821	-	2OG-Fe(II) oxygenase	Cytoplasmic with score 4.0	-	-	-	-	-	-	-	-	-	-	-0.915342	-0.915583	3.81694	0.004678	0.0219494
1163649	1163373	-	FAD dependent oxidoreductase	Membrane bound Mitochondrial with score 6.1	-	-	-	-	-	-	-	-	-	-	-0.91535	-0.915376	7.07744	0.000859617	0.00486061
1183246	1182970	-	Methyltransferase type 12	Mitochondrial with score 4.2	-	-	-	-	-	-	-	-	-	-	-0.915773	-0.916523	2.20676	0.00674038	0.0302197
1160284	1160008	-	Fungal transcriptional regulatory protein, N-terminal	Plasma membrane with score 6.3	1.21618	1.21642	4.3935	9.75228e-05	0.000513395	-	-	-	-	-	-0.918019	-0.918175	4.48322	0.00262192	0.0131557
1146263	1145987	-	#N/A	Membrane bound Endoplasmic reticulum with score 5.8	0.845455	0.845594	4.60861	0.0159906	0.0458492	-	-	-	-	-	-0.919496	-0.919518	7.29734	0.00442755	0.0209605
1183812	1183536	-	Fungal transcriptional regulatory protein, N-terminal	Membrane bound Mitochondrial with score 7.1	3.28774	3.29144	2.83405	1.56441e-20	3.76695e-19	-	-	-	-	-	-0.91968	-0.919878	4.10946	0.00327388	0.0161111
1158585	1158309	-	Oxidoreductase, N-terminal	Cytoplasmic with score 6.7	-	-	-	-	-	-	-	-	-	-	-0.920442	-0.920565	4.82086	0.00240796	0.0122049
1088007	1087731	-	Sugar transporter	Plasma membrane with score 7.5	4.224	4.22605	4.63465	6.28895e-57	5.11736e-55	-	-	-	-	-	-0.921288	-0.921419	4.71483	0.00146469	0.00783364
1184291	1184015	-	Major facilitator superfamily MFS-1	Membrane bound Golgi with score 8.3	-	-	-	-	-	-	-	-	-	-	-0.921623	-0.92173	5.02122	0.00128161	0.00697036
1144516	1144240	-	#N/A	Nuclear with score 7.3	0.935105	0.935483	3.33144	0.0104915	0.0321629	-	-	-	-	-	-0.921917	-0.922094	4.2635	0.00823046	0.0360263
1177373	1177097	-	#N/A	Nuclear with score 8.6	-	-	-	-	-	-	-	-	-	-	-0.923073	-0.923139	5.7081	0.00198058	0.0102788
1184247	1183971	-	#N/A	Mitochondrial with score 7.4	-	-	-	-	-	-	-	-	-	-	-0.92311	-0.923256	4.58164	0.0013209	0.00715326
1162221	1161945	-	D-xylulose 5-phosphate/D-fructose 6-phosphate phosphoketolase	Membrane bound Peroxisomal with score 5.7	-	-	-	-	-	1.9558	1.95581	9.70526	5.51465e-10	1.90308e-08	-0.924056	-0.92407	7.95126	0.00217195	0.0111617
1146299	1146023	6.3.4.2	Glutamine amidotransferase class-I, C-terminal	Cytoplasmic with score 8.1	-	-	-	-	-	-	-	-	-	-	-0.924468	-0.924483	7.94091	0.00229178	0.0116932
44775	44775	-	Protein of unknown function DUF453	Membrane bound Mitochondrial with score 7.2	-	-	-	-	-	-	-	-	-	-	-0.928322	-0.928451	4.74946	0.00372368	0.0179963
1163621	1163345	-	Alpha/beta hydrolase fold-1	Membrane bound Endoplasmic reticulum with score 6.7	1.19703	1.1972	4.94203	4.01529e-05	0.000230959	-	-	-	-	-	-0.92866	-0.92877	5.00243	0.00189293	0.00985984
1181716	1181440	-	NAD-dependent epimerase/dehydratase	Membrane bound Mitochondrial with score 8.8	4.50757	4.50937	5.1036	4.14368e-66	4.16087e-64	-	-	-	-	-	-0.930164	-0.930227	5.7957	0.00201665	0.0104481
1229569	1229293	-	#N/A	Mitochondrial with score 6.7	2.56238	2.56909	1.23334	1.67182e-11	2.20395e-10	-	-	-	-	-	-0.931017	-0.932496	1.27289	0.0104805	0.0444518
1168927	1168651	-	Haloacid dehalogenase-like hydrolase	Cytoplasmic with score 8.3	0.878371	0.878404	6.76782	0.00673455	0.0218745	-	-	-	-	-	-0.931151	-0.931172	7.40592	0.000743882	0.00426663
1125924	1125648	-	Alcohol dehydrogenase, zinc-binding	Cytoplasmic with score 6.4	0.954373	0.954544	4.50927	0.0125567	0.0374125	-	-	-	-	-	-0.931229	-0.931365	4.69571	0.00128362	0.00697362
51852	51852	-	Phox-like	Nuclear with score 8.0	-	-	-	-	-	-	-	-	-	-	-0.931476	-0.931514	6.51593	0.0113236	0.0476631
1096775	1096499	-	Protein kinase, core	Membrane bound Mitochondrial with score 6.3	1.00701	1.00813	1.90552	0.0101225	0.0312345	-	-	-	-	-	-0.931477	-0.931822	3.36659	0.00372714	0.0180043
1084325	1084049	-	#N/A	Cytoplasmic with score 5.0	-	-	-	-	-	-	-	-	-	-	-0.931481	-0.931587	5.05744	0.0010146	0.00564736
1182188	1181912	-	#N/A	Membrane bound Endoplasmic reticulum with score 6.2	-	-	-	-	-	-	-	-	-	-	-0.932156	-0.93219	6.67338	0.00808206	0.0355013
1180974	1180698	-	Chondroitin AC/alginate lyase	Membrane bound Extracellular (Secreted) with score 7.5	2.81757	2.82693	1.01354	5.89439e-12	8.05169e-11	-	-	-	-	-	-0.93229	-0.933177	2.05423	0.0101005	0.0430783
1104698	1104422	-	ABC transporter-like	Plasma membrane with score 8.3	3.94514	3.9452	9.44489	2.05551e-52	1.50403e-50	1.52054	1.52058	7.19573	1.00462e-08	2.78342e-07	-0.932549	-0.932553	9.77716	0.00255866	0.0128837
1147780	1147504	-	#N/A	Plasma membrane with score 7.6	1.2112	1.21137	4.9556	4.91111e-05	0.000277415	-	-	-	-	-	-0.932552	-0.932688	4.7186	0.00456567	0.0214931
1211121	1210845	-	#N/A	Nuclear with score 9.7	-	-	-	-	-	-	-	-	-	-	-0.932612	-0.932688	5.50863	0.00623077	0.0282746
1185857	1185581	-	Fungal transcriptional regulatory protein, N-terminal	Nuclear with score 6.5	2.2134	2.2136	5.93985	5.94868e-21	1.47374e-19	-	-	-	-	-	-0.932993	-0.933032	6.50738	0.00053572	0.00317299
1161517	1161241	-	#N/A	Membrane bound Mitochondrial with score 9.0	1.37316	1.37392	3.00026	0.000101146	0.000530399	-	-	-	-	-	-0.933594	-0.93372	4.81271	0.00420201	0.0200268
1128792	1128516	-	Cytochrome P450	Membrane bound Endoplasmic reticulum with score 7.5	2.26527	2.2661	3.90923	1.99236e-14	3.22571e-13	-	-	-	-	-	-0.93372	-0.933827	5.03111	0.00156636	0.00834165
170609	170609	-	#N/A	Nuclear with score 3.5	1.0448	1.04504	4.19057	0.00512252	0.0172253	-	-	-	-	-	-0.935198	-0.935307	5.03375	0.00305862	0.0151414
1118074	1117798	3.4.24.64	Peptidase M16, N-terminal	Membrane bound Mitochondrial with score 8.5	-	-	-	-	-	-	-	-	-	-	-0.936901	-0.936909	8.77548	0.00063093	0.00368012
52032	52032	-	Fungal transcriptional regulatory protein, N-terminal	Membrane bound Mitochondrial with score 3.9	1.22251	1.22282	4.06269	0.000364285	0.00167323	-	-	-	-	-	-0.937886	-0.938057	4.39803	0.00372369	0.0179963
1159591	1159315	-	NAD-dependent epimerase/dehydratase	Cytoplasmic with score 4.8	6.23805	6.24063	6.32348	5.38515e-143	2.31047e-140	1.52322	1.5248	1.86891	0.00101767	0.0097021	-0.937929	-0.937941	8.25554	0.000883395	0.00498377
1184660	1184384	-	Major facilitator superfamily MFS-1	Membrane bound Vacuolar with score 7.2	3.43245	3.43264	7.27798	1.67805e-46	1.05217e-44	-	-	-	-	-	-0.938237	-0.938254	7.7319	0.00074931	0.00429283
1182666	1182390	1.1.1.12	Alcohol dehydrogenase, zinc-binding	Cytoplasmic with score 8.4	-	-	-	-	-	-	-	-	-	-	-0.938259	-0.938538	3.6508	0.0023349	0.0118889
1183330	1183054	-	#N/A	Plasma membrane with score 7.6	2.33753	2.33801	4.80749	3.21328e-18	6.74004e-17	2.31173	2.31216	4.62281	4.73151e-16	3.73419e-14	-0.938403	-0.938439	6.64276	0.00397214	0.0190586
1137802	1137526	-	Glucose/ribitol dehydrogenase	Membrane bound Mitochondrial with score 4.3	1.19206	1.19267	3.04601	0.000715399	0.00306382	1.12901	1.12956	2.84092	0.00170642	0.0152285	-0.938641	-0.938738	5.18602	0.00146858	0.00785024
1119724	1119448	-	#N/A	Cytoplasmic with score 4.9	-	-	-	-	-	-	-	-	-	-	-0.939325	-0.940296	1.86216	0.00684264	0.0306369
1125851	1125575	-	Aromatic-ring hydroxylase	Plasma membrane with score 8.1	1.79159	1.79263	3.05946	8.57995e-08	7.50566e-07	-	-	-	-	-	-0.939335	-0.939483	4.56024	0.00604536	0.0275743
1223609	1223333	-	Amidohydrolase 1	Cytoplasmic with score 8.4	-	-	-	-	-	-	-	-	-	-	-0.9404	-0.940421	7.35364	0.00569719	0.0262139
1187501	1187225	-	Protein kinase, core	Membrane bound Mitochondrial with score 6.0	-	-	-	-	-	-	-	-	-	-	-0.940832	-0.941708	2.01022	0.00626429	0.0283913
1148525	1148249	-	Short-chain dehydrogenase/reductase SDR	Membrane bound Mitochondrial with score 5.6	-	-	-	-	-	-	-	-	-	-	-0.941822	-0.941884	5.82485	0.000579991	0.00340289
1120108	1119832	2.7.13.3	Signal transduction response regulator, receiver region	Cytoplasmic with score 7.6	1.81868	1.82033	2.43062	7.18285e-08	6.38408e-07	1.14781	1.14898	1.78609	0.00236723	0.0200047	-0.942107	-0.942449	3.41674	0.00435622	0.0206926
1189548	1189272	-	#N/A	Plasma membrane with score 5.5	-	-	-	-	-	-	-	-	-	-	-0.942109	-0.943215	1.6741	0.00812894	0.0356601
1178341	1178065	-	Saccharopine dehydrogenase	Cytoplasmic with score 5.5	-	-	-	-	-	-	-	-	-	-	-0.943027	-0.944197	1.63529	0.0109395	0.0462024
1130654	1130378	-	Glutathione synthase, substrate-binding, eukaryotic	Cytoplasmic with score 7.1	-	-	-	-	-	-	-	-	-	-	-0.943319	-0.943374	6.03071	0.000542518	0.00320944
1164960	1164684	-	Oxidoreductase, N-terminal	Cytoplasmic with score 6.8	-	-	-	-	-	-	-	-	-	-	-0.944475	-0.944515	6.4637	0.0101449	0.0432121
1121591	1121315	-	#N/A	Nuclear with score 5.6	-	-	-	-	-	-	-	-	-	-	-0.945388	-0.945503	4.96405	0.00102627	0.00570084
1109062	1108786	-	Cytochrome P450, E-class, group I	Membrane bound Mitochondrial with score 8.0	5.56938	5.57029	7.15521	7.88849e-110	1.61868e-107	-	-	-	-	-	-0.946145	-0.946156	8.29707	0.000585621	0.00343188
1147119	1146843	-	#N/A	Extracellular (Secreted) with score 8.6	1.6932	1.69338	5.47351	7.44511e-11	9.11471e-10	2.45303	2.45323	5.9213	6.92409e-23	9.66816e-21	-0.946915	-0.946945	6.90364	0.0017861	0.00938668
1167075	1166799	3.2.1.3	Glycoside hydrolase, carbohydrate-binding	Membrane bound Extracellular (Secreted) with score 6.6	1.69634	1.69635	9.14813	1.31825e-07	1.12535e-06	2.41482	2.41484	9.56169	4.29419e-15	3.02124e-13	-0.947959	-0.94796	11.4037	0.010409	0.0441861
1120083	1119807	-	Amino acid permease-associated region	Membrane bound Endoplasmic reticulum with score 5.9	-	-	-	-	-	-	-	-	-	-	-0.948141	-0.948426	3.64234	0.00237345	0.0120484
1143175	1142899	-	Methyltransferase type 11	Golgi with score 3.2	-1.06843	-1.06854	5.29465	0.00232912	0.00863496	-	-	-	-	-	-0.949734	-0.949744	8.56434	0.000568419	0.00334878
1146777	1146501	-	Cytochrome b5	Membrane bound Mitochondrial with score 6.6	1.15498	1.15505	6.05122	4.14739e-05	0.000237832	-	-	-	-	-	-0.9499	-0.949923	7.24247	0.00664528	0.0298604
1081811	1081535	-	Glycosyl hydrolase, family 13, catalytic region	Mitochondrial with score 6.5	-	-	-	-	-	-	-	-	-	-	-0.950808	-0.952184	1.40701	0.00995745	0.0425226
1181385	1181109	-	#N/A	Extracellular (Secreted) with score 9.1	-	-	-	-	-	1.04382	1.04382	9.95476	0.00145337	0.0132437	-0.951734	-0.951738	9.92127	0.000744924	0.00427016
1219324	1219048	-	Peptidase S15	Cytoplasmic with score 6.5	-	-	-	-	-	-	-	-	-	-	-0.9521	-0.952588	2.89666	0.0026484	0.013262
1156691	1156415	-	#N/A	Membrane bound Mitochondrial with score 3.6	4.57345	4.57689	4.241	4.46683e-42	2.50967e-40	-	-	-	-	-	-0.954425	-0.954466	6.46669	0.00113529	0.00623225
1182979	1182703	-	#N/A	Cytoplasmic with score 9.6	2.30133	2.3117	0.344677	1.13562e-07	9.77128e-07	-	-	-	-	-	-0.955247	-0.955691	3.0411	0.0032646	0.0160734
1187789	1187513	-	Zinc finger, MIZ-type	Nuclear with score 9.3	-	-	-	-	-	-	-	-	-	-	-0.955453	-0.955842	3.18417	0.006103	0.0277991
1133813	1133537	2.1.1.211	Protein of unknown function DUF1613	Cytoplasmic with score 4.6	-	-	-	-	-	-	-	-	-	-	-0.958247	-0.958642	3.16414	0.00877109	0.0381023
1156851	1156575	2.6.1.42	Aminotransferase, class IV	Membrane bound Mitochondrial with score 3.6	-1.22558	-1.22928	0.60627	0.0054629	0.0181949	-	-	-	-	-	-0.959953	-0.960859	2.0008	0.00481429	0.0225043
43343	43343	-	Xylose isomerase-type TIM barrel	Membrane bound Endoplasmic reticulum with score 3.6	1.25291	1.25375	2.68268	0.00051619	0.00227705	-	-	-	-	-	-0.959994	-0.960584	2.59619	0.00762235	0.0337194
41719	41719	-	FAD linked oxidase, N-terminal	Membrane bound Extracellular (Secreted) with score 6.7	1.18542	1.1855	6.07802	2.86186e-05	0.000168832	-	-	-	-	-	-0.961072	-0.96113	5.97743	0.000638233	0.00371187
1216860	1216584	-	Glycosylphosphatidylinositol anchor biosynthesis	Membrane bound Mitochondrial with score 6.6	-	-	-	-	-	-	-	-	-	-	-0.961168	-0.961304	4.73251	0.0045924	0.0215913
1187761	1187485	-	Fungal transcriptional regulatory protein, N-terminal	Nuclear with score 4.5	2.76036	2.76146	4.04054	5.73216e-20	1.32612e-18	-	-	-	-	-	-0.961278	-0.961388	5.06202	0.00183404	0.00960824
1187556	1187280	-	Endonuclease/exonuclease/phosphatase	Membrane bound Mitochondrial with score 4.2	-	-	-	-	-	-	-	-	-	-	-0.961337	-0.961518	4.32615	0.00106339	0.00587309
1088719	1088443	-	#N/A	Cytoplasmic with score 6.1	-	-	-	-	-	-	-	-	-	-	-0.961431	-0.962114	2.3901	0.00474394	0.0222066
1218960	1218684	4.2.1.3	Aconitase/3-isopropylmalate dehydratase large subunit, alpha/beta/alpha	Membrane bound Mitochondrial with score 9.6	-	-	-	-	-	-	-	-	-	-	-0.961978	-0.963025	1.79129	0.00688452	0.0308106
1169264	1168988	-	Glucose-methanol-choline oxidoreductase, N-terminal	Cytoplasmic with score 6.4	1.3192	1.32048	2.15747	0.000478757	0.00212959	-	-	-	-	-	-0.962325	-0.962447	4.90607	0.000724718	0.0041639
1142632	1142356	-	#N/A	Plasma membrane with score 3.3	1.22394	1.22411	4.93857	0.000121168	0.000624069	-	-	-	-	-	-0.962665	-0.96271	6.31857	0.000407745	0.00247073
1210554	1210278	4.1.2.48	Aromatic amino acid beta-eliminating lyase/threonine aldolase	Membrane bound Mitochondrial with score 8.5	1.65985	1.65995	6.25784	2.42356e-11	3.15966e-10	-	-	-	-	-	-0.965005	-0.965015	8.51922	0.000690844	0.00398303
1127774	1127498	-	GTP-binding nuclear protein Ran-related	Membrane bound Mitochondrial with score 7.5	1.45732	1.45757	4.69265	5.09669e-07	4.04266e-06	-	-	-	-	-	-0.965057	-0.965204	4.65943	0.00150566	0.00803554
1163703	1163427	-	#N/A	Membrane bound Mitochondrial with score 7.5	-	-	-	-	-	-	-	-	-	-	-0.965377	-0.965527	4.62018	0.00136006	0.00734493
1142442	1142166	-	Quinate/shikimate 5-dehydrogenase/glutamyl-tRNA reductase	Cytoplasmic with score 4.7	0.89366	0.893769	5.0525	0.0108544	0.0330926	-	-	-	-	-	-0.966869	-0.966923	6.07106	0.00331168	0.016273
1181472	1181196	-	#N/A	Membrane bound Lysosomal with score 6.1	-	-	-	-	-	-	-	-	-	-	-0.96823	-0.968826	2.59702	0.00490263	0.0228851
1160165	1159889	-	O-methyltransferase, family 2	Cytoplasmic with score 7.0	-1.98624	-1.9867	4.45085	3.46783e-12	4.80658e-11	-1.02179	-1.02194	4.53554	0.00122486	0.0114253	-0.968341	-0.968492	4.58696	0.00314088	0.0155101
1145160	1144884	-	#N/A	Nuclear with score 8.6	-	-	-	-	-	-	-	-	-	-	-0.968493	-0.968534	6.47906	0.00264644	0.013262
1184658	1184382	1.14.13.9	FAD-dependent pyridine nucleotide-disulphide oxidoreductase	Membrane bound Endoplasmic reticulum with score 3.1	-	-	-	-	-	-	-	-	-	-	-0.968732	-0.968765	6.78175	0.000489651	0.00292309
1163701	1163425	-	#N/A	Cytoplasmic with score 2.2	-1.71786	-1.71795	6.4312	4.29796e-07	3.44384e-06	-	-	-	-	-	-0.970782	-0.970986	4.15487	0.00201224	0.0104323
1184581	1184305	-	#N/A	Nuclear with score 4.9	-	-	-	-	-	-	-	-	-	-	-0.97294	-0.972999	5.96947	0.000290332	0.00181208
1110193	1109917	2.7.1.23	ATP-NAD/AcoX kinase	Plasma membrane with score 2.2	-	-	-	-	-	-	-	-	-	-	-0.973891	-0.97397	5.54399	0.00165841	0.00877566
1086052	1085776	-	Short-chain dehydrogenase/reductase SDR	Membrane bound Mitochondrial with score 4.7	-	-	-	-	-	-	-	-	-	-	-0.974143	-0.974258	5.01008	0.000487451	0.00291652
1089322	1089046	-	#N/A	Nuclear with score 4.2	-0.874819	-0.875053	3.92314	0.0150145	0.0436068	-	-	-	-	-	-0.975051	-0.975226	4.38383	0.00876401	0.0380944
1136925	1136649	-	Gelsolin	Mitochondrial with score 9.5	-	-	-	-	-	-	-	-	-	-	-0.975113	-0.975197	5.43893	0.000570615	0.00335571
1107349	1107073	3.5.4.9;1.5.1.5;6.3.4.3	Tetrahydrofolate dehydrogenase/cyclohydrolase	Membrane bound Mitochondrial with score 8.5	-	-	-	-	-	-	-	-	-	-	-0.975446	-0.975466	7.58468	0.000221592	0.00142218
1188405	1188129	-	#N/A	Membrane bound Mitochondrial with score 2.9	3.37461	3.37674	3.71448	7.80495e-28	2.68872e-26	-	-	-	-	-	-0.975523	-0.975632	5.09794	0.000975707	0.00545216
1210911	1210635	-	Major facilitator superfamily MFS-1	Membrane bound Endoplasmic reticulum with score 7.4	-2.85503	-2.8553	6.20257	7.39211e-21	1.82178e-19	-	-	-	-	-	-0.976236	-0.977058	2.17573	0.00493278	0.0229935
38142	38142	-	Pyridoxamine 5'-phosphate oxidase-related, FMN-binding core	Membrane bound Lysosomal with score 4.9	2.69806	2.69817	7.3136	4.40483e-30	1.66309e-28	-	-	-	-	-	-0.976392	-0.976398	9.08024	0.000428833	0.00258439
1123645	1123369	-	#N/A	Nuclear with score 9.3	-1.53485	-1.53554	3.35004	3.88212e-06	2.7043e-05	-	-	-	-	-	-0.976834	-0.97733	2.875	0.00852075	0.0371991
1127368	1127092	-	Aldo/keto reductase	Cytoplasmic with score 8.4	-	-	-	-	-	-	-	-	-	-	-0.977789	-0.977802	8.12785	0.000552021	0.00326179
1173520	1173244	-	Glucose/ribitol dehydrogenase	Membrane bound Peroxisomal with score 7.0	-	-	-	-	-	-	-	-	-	-	-0.978556	-0.978623	5.79803	0.000582968	0.00341834
1106705	1106429	-	Crotonase, core	Membrane bound Mitochondrial with score 8.1	0.93978	0.939909	4.8807	0.00494714	0.0166951	-	-	-	-	-	-0.978698	-0.978744	6.31371	0.00293729	0.0145914
1163810	1163534	-	Nitrilotriacetate monooxygenase component A/pristinamycin IIA synthase subunit A	Membrane bound Endoplasmic reticulum with score 6.8	2.39687	2.3995	2.39661	2.79499e-12	3.90843e-11	-	-	-	-	-	-0.978754	-0.979074	3.52494	0.00142228	0.00763547
1178571	1178295	-	Glycoside hydrolase, family 43	Cytoplasmic with score 6.7	-	-	-	-	-	-	-	-	-	-	-0.97918	-0.979769	2.65428	0.00228308	0.0116548
1096990	1096714	-	Major facilitator superfamily MFS-1	Plasma membrane with score 8.4	2.55467	2.5548	6.84794	4.6793e-27	1.55521e-25	-	-	-	-	-	-0.979233	-0.979247	8.06413	0.000499129	0.00297037
1217591	1217315	-	Fungal transcriptional regulatory protein, N-terminal	Cytoplasmic with score 4.4	-	-	-	-	-	-	-	-	-	-	-0.980619	-0.98147	2.15857	0.00576731	0.0264512
1160175	1159899	-	Major facilitator superfamily MFS-1	Plasma membrane with score 9.5	2.33685	2.34022	1.97651	4.80437e-11	6.06263e-10	-	-	-	-	-	-0.982799	-0.984021	1.67584	0.00609873	0.0277924
1184556	1184280	-	Protein of unknown function DUF498	Membrane bound Mitochondrial with score 8.2	-	-	-	-	-	-	-	-	-	-	-0.983181	-0.98335	4.45838	0.00382306	0.0184319
1106738	1106462	-	GCN5-related N-acetyltransferase	Membrane bound Mitochondrial with score 7.6	-	-	-	-	-	-	-	-	-	-	-0.983363	-0.983508	4.67742	0.000922058	0.00517847
1126547	1126271	-	Aldose 1-epimerase	Cytoplasmic with score 7.0	-	-	-	-	-	-	-	-	-	-	-0.985398	-0.985407	8.81575	0.00446778	0.0211119
1203002	1202726	-	Protein of unknown function DUF1100, hydrolase-like	Membrane bound Mitochondrial with score 4.7	-	-	-	-	-	-	-	-	-	-	-0.985844	-0.986202	3.36952	0.00178531	0.00938668
1081360	1081084	4.4.1.8	Cys/Met metabolism, pyridoxal phosphate-dependent enzyme	Nuclear with score 4.2	-	-	-	-	-	-	-	-	-	-	-0.98752	-0.987536	7.93528	0.000636237	0.00370458
1114850	1114574	-	Microcystin LR degradation protein MlrC, C-terminal	Membrane bound Mitochondrial with score 4.3	-	-	-	-	-	-	-	-	-	-	-0.988344	-0.988693	3.41684	0.00129466	0.00702975
1087043	1086767	2.1.1.37	C-5 cytosine-specific DNA methylase	Cytoplasmic with score 4.0	2.26664	2.27607	0.439215	4.38604e-07	3.50846e-06	-	-	-	-	-	-0.989252	-0.990205	1.97551	0.00349873	0.0170328
1188636	1188360	1.6.99.5	4Fe-4S ferredoxin, iron-sulphur binding	Mitochondrial with score 7.4	-	-	-	-	-	-	-	-	-	-	-0.989652	-0.989705	6.1342	0.000172885	0.00112992
1162564	1162288	-	Major facilitator superfamily MFS-1	Plasma membrane with score 8.1	1.56244	1.56265	5.11556	3.36633e-07	2.73214e-06	-	-	-	-	-	-0.990306	-0.990366	5.95587	0.000202615	0.0013088
1160444	1160168	-	#N/A	Membrane bound Mitochondrial with score 7.4	4.86523	4.88944	1.72298	4.88517e-29	1.74663e-27	-	-	-	-	-	-0.990709	-0.991479	2.33735	0.0034556	0.0168723
1093781	1093505	2.7.1.30	Carbohydrate kinase, FGGY	Cytoplasmic with score 5.2	-	-	-	-	-	-0.938377	-0.938403	6.90923	0.00316501	0.0257398	-0.99344	-0.993469	7.01788	0.00026911	0.00168807
1219760	1219484	4.2.2.10	Pectate lyase/Amb allergen	Extracellular (Secreted) with score 9.9	1.49186	1.49257	3.24822	5.03403e-06	3.43325e-05	-	-	-	-	-	-0.993822	-0.994094	3.79257	0.000722471	0.00415337
1116881	1116605	2.8.3.5	Coenzyme A transferase	Membrane bound Peroxisomal with score 9.1	1.03182	1.03185	7.40202	0.00770158	0.024493	0.940074	0.940095	7.17599	0.00271139	0.022639	-0.994995	-0.995012	7.77367	0.000235147	0.00149666
1112362	1112086	1.8.1.2	Flavoprotein pyridine nucleotide cytochrome reductase	Membrane bound Vacuolar with score 4.2	-	-	-	-	-	-1.11862	-1.11865	6.86679	0.000466885	0.00495608	-0.995059	-0.995105	6.34175	0.000230434	0.00146947
1114864	1114588	-	Tannase and feruloyl esterase	Membrane bound Extracellular (Secreted) with score 8.5	3.18242	3.18787	2.16311	1.90372e-19	4.28859e-18	-	-	-	-	-	-0.995439	-0.996153	2.45879	0.00289431	0.0143922
1163299	1163023	-	Zinc finger, C2H2-type	Nuclear with score 9.1	-	-	-	-	-	1.50562	1.50628	3.10009	3.05045e-05	0.000438762	-0.997606	-0.997939	3.52112	0.0011979	0.0065543
1182770	1182494	3.5.4.19;3.6.1.31;1.1.1.23	Phosphoribosyl-AMP cyclohydrolase	Membrane bound Mitochondrial with score 9.6	1.06931	1.06932	8.93384	0.00351504	0.0123478	-	-	-	-	-	-0.998018	-0.998024	9.2945	0.000225101	0.00144192
57046	57046	-	Aldehyde dehydrogenase	Membrane bound Mitochondrial with score 8.9	-	-	-	-	-	-0.971443	-0.971462	7.36572	0.00481814	0.0368093	-0.998958	-0.998978	7.56884	0.00134764	0.00728969
1189320	1189044	-	Arrestin-like, N-terminal	Nuclear with score 4.8	2.58727	2.58734	7.86086	8.24957e-17	1.56991e-15	1.90536	1.90541	7.13381	1.79173e-07	4.10649e-06	-0.999581	-0.99959	8.72769	0.000248003	0.00157247
1157914	1157638	-	Phosphopantetheine attachment site	Cytoplasmic with score 5.5	0.98134	0.981427	5.52123	0.00443603	0.0152261	1.09069	1.09078	5.43041	0.000126219	0.00158666	-1.00025	-1.00035	5.24347	0.00103671	0.00575119
1091430	1091154	-	Multicopper oxidase, type 1	Membrane bound Extracellular (Secreted) with score 6.9	1.97985	1.98843	0.260258	1.056e-05	6.74397e-05	-	-	-	-	-	-1.00135	-1.00284	1.43544	0.00736505	0.0327202
1146065	1145789	2.1.1.144	Methyltransferase type 12	Cytoplasmic with score 8.0	-	-	-	-	-	-	-	-	-	-	-1.00416	-1.00419	6.86856	0.000262625	0.00165154
1167900	1167624	-	#N/A	Membrane bound Extracellular (Secreted) with score 5.5	2.79227	2.79277	5.21813	2.09605e-13	3.17061e-12	-	-	-	-	-	-1.00526	-1.00531	6.15484	0.000121782	0.000818438
1218772	1218496	-	Short-chain dehydrogenase/reductase SDR	Cytoplasmic with score 6.0	-	-	-	-	-	-	-	-	-	-	-1.00574	-1.00583	5.39475	0.000201377	0.00130249
1120699	1120423	-	Peptidase S15	Cytoplasmic with score 9.2	-	-	-	-	-	-	-	-	-	-	-1.00872	-1.00924	2.94816	0.0058183	0.0266605
1155930	1155654	-	Histone H4	Membrane bound Mitochondrial with score 3.0	1.32037	1.32058	4.73581	4.77381e-05	0.000270956	-	-	-	-	-	-1.00915	-1.0092	6.47411	0.000177499	0.00115554
1213809	1213533	1.18.1.6	Adrenodoxin reductase	Membrane bound Mitochondrial with score 9.3	-	-	-	-	-	-	-	-	-	-	-1.00971	-1.00977	6.03382	0.000693419	0.00399556
1182712	1182436	-	#N/A	Cytoplasmic with score 7.0	1.2147	1.21486	5.00235	0.000194064	0.000954045	1.91248	1.91267	5.3575	4.13254e-14	2.64133e-12	-1.0101	-1.01015	6.32111	0.00399146	0.0191421
1171504	1171228	-	HMG-I and HMG-Y, DNA-binding	Nuclear with score 8.2	1.63542	1.64	0.75637	7.96271e-05	0.000428506	3.18366	3.18921	1.88083	1.0351e-17	1.01016e-15	-1.01073	-1.01144	2.48969	0.0027057	0.0135346
45757	45757	-	#N/A	Extracellular (Secreted) with score 3.0	-	-	-	-	-	-	-	-	-	-	-1.01231	-1.01238	5.5976	0.00201739	0.0104481
48279	48279	-	Cytochrome P450, B-class	Nuclear with score 4.6	1.51941	1.52036	2.88163	0.00269155	0.0097935	-	-	-	-	-	-1.01257	-1.01317	2.71409	0.00194204	0.0100946
1157919	1157643	1.1.1.8	NAD-dependent glycerol-3-phosphate dehydrogenase, C-terminal	Cytoplasmic with score 8.9	-	-	-	-	-	-	-	-	-	-	-1.01466	-1.01508	3.24597	0.00161666	0.00857555
1183763	1183487	2.3.3.9	Malate synthase	Cytoplasmic with score 6.5	-2.57242	-2.57245	9.04458	2.30432e-08	2.17629e-07	-1.33146	-1.33147	9.13829	0.00428939	0.0334454	-1.01884	-1.01884	9.86538	0.000153508	0.00101189
1183024	1182748	-	#N/A	Cytoplasmic with score 5.8	1.34883	1.3498	2.6086	0.000619999	0.00268571	-	-	-	-	-	-1.01936	-1.01961	4.04605	0.0036045	0.017505
1128786	1128510	1.10.3.2	Multicopper oxidase, type 1	Cytoplasmic with score 4.7	3.5513	3.56319	1.42242	5.37064e-20	1.24554e-18	-	-	-	-	-	-1.02321	-1.02392	2.46823	0.0025903	0.0130102
1118514	1118238	-	Kinesin, motor region	Mitochondrial with score 4.2	0.842291	0.842415	4.76191	0.0123924	0.0370205	-	-	-	-	-	-1.02373	-1.02381	5.6406	0.00341111	0.0166959
1111634	1111358	2.3.3.8	ATP-citrate lyase/succinyl-CoA ligase	Cytoplasmic with score 5.3	-1.38123	-1.38124	8.85695	8.49513e-05	0.00045277	-	-	-	-	-	-1.0252	-1.02521	8.33572	9.73841e-05	0.000671197
1109573	1109297	-	#N/A	Cytoplasmic with score 6.0	3.53673	3.53692	7.32201	1.6832e-46	1.05217e-44	0.996355	0.996454	5.08494	0.00286025	0.0236427	-1.02656	-1.02657	8.60071	0.000114184	0.000773629
1120969	1120693	-	ATP-grasp fold	Cytoplasmic with score 7.6	-	-	-	-	-	-	-	-	-	-	-1.02869	-1.02977	1.91865	0.0024863	0.0125764
1157950	1157674	-	Glucose/ribitol dehydrogenase	Cytoplasmic with score 5.8	3.35815	3.36591	1.83822	7.5205e-18	1.55671e-16	-	-	-	-	-	-1.02943	-1.02995	2.90729	0.000971995	0.00543446
1187873	1187597	-	Protein of unknown function DUF967	Membrane bound Mitochondrial with score 4.3	-	-	-	-	-	-	-	-	-	-	-1.0295	-1.02954	6.82373	0.00643495	0.0290592
1083258	1082982	-	Major facilitator superfamily MFS-1	Plasma membrane with score 8.5	3.11313	3.11385	5.01221	8.78072e-40	4.55391e-38	-	-	-	-	-	-1.02971	-1.02979	5.7052	0.000115767	0.000782234
1124065	1123789	-	Cytochrome P450	Membrane bound Mitochondrial with score 5.8	2.71266	2.7145	3.24841	4.99887e-17	9.66891e-16	-	-	-	-	-	-1.03019	-1.03033	4.85368	0.00121747	0.00665041
1166240	1165964	-	Alcohol dehydrogenase, zinc-binding	Cytoplasmic with score 5.5	2.26963	2.26985	5.81723	7.2267e-17	1.38363e-15	-	-	-	-	-	-1.03049	-1.0305	8.87943	7.30216e-05	0.000516116
1164373	1164097	-	GCN5-related N-acetyltransferase	Cytoplasmic with score 7.1	3.37909	3.37943	6.35377	9.2912e-45	5.5157e-43	-	-	-	-	-	-1.0313	-1.03131	9.45709	0.00517664	0.0240516
1147584	1147308	-	Isochorismatase hydrolase	Mitochondrial with score 4.2	3.93205	3.93216	8.57395	1.91732e-34	8.15208e-33	-	-	-	-	-	-1.03192	-1.03192	10.2246	0.00105932	0.00585708
205959	205959	-	Cytochrome c1	Membrane bound Mitochondrial with score 9.3	-	-	-	-	-	-	-	-	-	-	-1.03306	-1.03308	7.57584	0.000928715	0.00520999
1184014	1183738	-	#N/A	Membrane bound Vacuolar with score 3.0	1.88704	1.88734	4.92968	9.67445e-10	1.08453e-08	1.31615	1.31638	4.33798	0.000447619	0.00477951	-1.0338	-1.0339	5.26624	8.37543e-05	0.000585536
1179182	1178906	-	#N/A	Extracellular (Secreted) with score 7.4	2.24014	2.2408	4.2316	1.08158e-16	2.02962e-15	-	-	-	-	-	-1.03481	-1.03498	4.57928	0.00371768	0.0179847
1184621	1184345	-	Protein of unknown function DUF52	Cytoplasmic with score 6.8	-	-	-	-	-	-	-	-	-	-	-1.0375	-1.03757	5.80924	0.000261937	0.00164825
1164602	1164326	-	Sugar transporter	Plasma membrane with score 5.6	2.57568	2.57612	5.14719	5.34048e-26	1.68591e-24	-	-	-	-	-	-1.03795	-1.03802	5.80717	0.0018757	0.00978541
1166486	1166210	-	NAD-dependent epimerase/dehydratase	Mitochondrial with score 6.8	-	-	-	-	-	-	-	-	-	-	-1.03845	-1.03851	6.00729	0.00106429	0.00587479
1168383	1168107	1.1.1.169	Ketopantoate reductase ApbA/PanE, N-terminal	Cytoplasmic with score 3.0	-	-	-	-	-	-	-	-	-	-	-1.03904	-1.03948	3.14106	0.00853748	0.0372558
1096374	1096098	-	Cytochrome P450	Membrane bound Mitochondrial with score 9.6	2.67698	2.67732	5.66528	2.19386e-31	8.77451e-30	-	-	-	-	-	-1.03945	-1.03949	6.55721	4.79479e-05	0.000350821
1163253	1162977	-	Aminotransferase, class V/Cysteine desulphurase	Cytoplasmic with score 6.2	5.66583	5.66794	6.03656	7.13119e-117	1.68278e-114	1.47243	1.4737	2.10608	0.000273057	0.00310696	-1.04047	-1.04049	7.62403	0.00121906	0.00665546
1165659	1165383	-	Copper amine oxidase, C-terminal	Cytoplasmic with score 8.2	-	-	-	-	-	-	-	-	-	-	-1.04078	-1.04081	7.40899	0.00160162	0.00850676
1189540	1189264	3.2.1.21	Glycoside hydrolase, family 3, N-terminal	Membrane bound Mitochondrial with score 8.7	2.78108	2.78497	2.24413	1.66049e-09	1.80361e-08	-	-	-	-	-	-1.04113	-1.04376	0.713248	0.00981139	0.0419887
1225426	1225150	6.3.2.6	SAICAR synthetase	Cytoplasmic with score 9.0	-	-	-	-	-	-	-	-	-	-	-1.04134	-1.04135	8.28826	0.000258471	0.00162953
1161569	1161293	-	#N/A	Membrane bound Mitochondrial with score 6.0	-	-	-	-	-	-	-	-	-	-	-1.04145	-1.04176	3.68392	0.00434521	0.0206599
1157459	1157183	-	Alcohol dehydrogenase, zinc-binding	Membrane bound Peroxisomal with score 9.1	-	-	-	-	-	-	-	-	-	-	-1.04321	-1.04435	1.91121	0.00777337	0.034266
1083039	1082763	-	Glycosyltransferase sugar-binding region containing DXD motif	Cytoplasmic with score 8.6	2.05171	2.0558	1.39202	6.31578e-08	5.63999e-07	1.91295	1.91662	1.13471	2.34099e-07	5.24612e-06	-1.04355	-1.04419	2.71777	0.00471208	0.0220679
1187593	1187317	-	Amino acid transporter, transmembrane	Plasma membrane with score 9.0	2.23192	2.23215	5.74849	3.59289e-20	8.4152e-19	1.31156	1.31172	4.87519	1.31877e-05	0.00020708	-1.04461	-1.04473	5.03717	8.7285e-05	0.000607041
1153641	1153365	-	Luciferase-like monooxygenase	Cytoplasmic with score 4.3	-	-	-	-	-	-	-	-	-	-	-1.04691	-1.04838	1.5592	0.00946586	0.0407723
1208687	1208411	-	#N/A	Membrane bound Mitochondrial with score 6.8	-	-	-	-	-	4.06778	4.08374	1.26441	5.7823e-23	8.20003e-21	-1.04769	-1.04987	0.859129	0.00855144	0.0373004
1129797	1129521	-	Peptidase M20	Cytoplasmic with score 5.6	1.36075	1.36801	-0.217553	0.00459785	0.0156789	-	-	-	-	-	-1.04776	-1.04857	2.29482	0.00124144	0.00675917
1118289	1118013	-	Multicopper oxidase, type 1	Membrane bound Extracellular (Secreted) with score 6.1	-7.13332	-7.17753	3.16592	4.9277e-58	4.11615e-56	-1.39567	-1.39614	3.43855	2.45925e-05	0.00036238	-1.04797	-1.0482	4.08368	0.00245571	0.0124406
1150263	1149987	-	NUDIX hydrolase, core	Cytoplasmic with score 6.8	-	-	-	-	-	-	-	-	-	-	-1.048	-1.04807	5.7962	0.00110612	0.00608549
1182385	1182109	-	#N/A	Mitochondrial with score 4.9	-	-	-	-	-	1.24373	1.24577	1.13936	0.00657119	0.0481357	-1.04944	-1.04989	3.15519	0.00119356	0.0065377
1184987	1184711	-	Major facilitator superfamily MFS-1	Plasma membrane with score 8.2	-	-	-	-	-	-	-	-	-	-	-1.05086	-1.05128	3.29386	0.000631914	0.0036837
1169400	1169124	6.1.1.4	Valyl/Leucyl/Isoleucyl-tRNA synthetase, class I, anticodon-binding	Nuclear with score 4.4	0.978135	0.97814	9.61284	0.0101412	0.0312657	-	-	-	-	-	-1.05136	-1.05136	10.5202	0.00118804	0.00651461
1112134	1111858	1.2.4.1	Dehydrogenase, E1 component	Membrane bound Mitochondrial with score 7.8	2.21601	2.21646	4.76457	1.66592e-17	3.33855e-16	-	-	-	-	-	-1.05205	-1.05217	5.08206	0.000117821	0.000795031
1170896	1170620	-	Major facilitator superfamily MFS-1	Membrane bound Endoplasmic reticulum with score 4.4	1.63533	1.6376	1.76097	4.19153e-05	0.000240155	1.27283	1.27464	1.34528	0.0014379	0.0131424	-1.05232	-1.05371	1.54837	0.00235967	0.0119845
1181134	1180858	-	#N/A	Membrane bound Extracellular (Secreted) with score 6.4	1.82987	1.8337	1.23042	4.13713e-06	2.86503e-05	-	-	-	-	-	-1.05254	-1.05306	2.96687	0.000942306	0.00528326
1188091	1187815	-	Helix-turn-helix, AraC type	Nuclear with score 7.2	2.24535	2.24914	1.71487	1.71211e-09	1.85541e-08	-	-	-	-	-	-1.05312	-1.05351	3.35789	0.000894652	0.00504157
1183935	1183659	-	Fungal transcriptional regulatory protein, N-terminal	Membrane bound Endoplasmic reticulum with score 5.5	1.02456	1.02495	3.42336	0.00492998	0.016649	-	-	-	-	-	-1.05404	-1.05425	4.24719	0.000209506	0.00134895
1187192	1186916	4.3.1.19	Pyridoxal phosphate-dependent enzyme, beta subunit	Membrane bound Endoplasmic reticulum with score 3.0	-	-	-	-	-	-	-	-	-	-	-1.0557	-1.05571	8.47142	0.000999147	0.00557066
1131642	1131366	-	#N/A	Cytoplasmic with score 7.5	-	-	-	-	-	-	-	-	-	-	-1.05687	-1.05919	0.917648	0.00671627	0.0301251
1138843	1138567	-	#N/A	Mitochondrial with score 5.5	1.69656	1.70333	0.274979	0.000368673	0.00169092	-	-	-	-	-	-1.05694	-1.05769	2.45826	0.00077339	0.00442063
1161033	1160757	-	Alpha/beta hydrolase fold-3	Membrane bound Peroxisomal with score 8.9	-	-	-	-	-	-	-	-	-	-	-1.05874	-1.05957	2.31881	0.00281064	0.0140129
1186057	1185781	-	MORN motif	Plasma membrane with score 4.4	-	-	-	-	-	-	-	-	-	-	-1.05897	-1.05902	6.37181	4.34679e-05	0.000323256
1208290	1208014	-	#N/A	Plasma membrane with score 3.6	1.14818	1.14819	8.72819	0.000297618	0.00139831	-	-	-	-	-	-1.05977	-1.05979	8.52668	3.11345e-05	0.000237012
1097468	1097192	-	#N/A	Cytoplasmic with score 5.4	-	-	-	-	-	-	-	-	-	-	-1.05993	-1.06121	1.75649	0.00490672	0.0228935
1117105	1116829	-	Alpha/beta hydrolase fold-1	Nuclear with score 6.2	-	-	-	-	-	-	-	-	-	-	-1.06013	-1.06022	5.44645	0.000952981	0.00533413
1165701	1165425	-	Protein of unknown function DUF689	Nuclear with score 4.4	-	-	-	-	-	-	-	-	-	-	-1.06061	-1.06064	7.38167	0.000207193	0.00133492
1167739	1167463	1.13.11.5	Homogentisate 1,2-dioxygenase	Cytoplasmic with score 8.2	1.55846	1.56255	0.827625	0.000683149	0.00293636	-	-	-	-	-	-1.06106	-1.06221	1.83488	0.00136981	0.00738959
1146980	1146704	3.2.1.20	Glycoside hydrolase, family 31	Membrane bound Extracellular (Secreted) with score 6.5	1.89053	1.89055	8.83444	1.13945e-12	1.63952e-11	-	-	-	-	-	-1.06122	-1.06123	10.4589	0.000326926	0.00201527
1119770	1119494	-	Tetratricopeptide region	Cytoplasmic with score 8.0	-	-	-	-	-	1.30039	1.30088	3.25029	0.000167583	0.00204433	-1.0615	-1.06167	4.57715	0.00470651	0.0220521
1181713	1181437	-	WD40 repeat	Nuclear with score 9.2	-	-	-	-	-	-	-	-	-	-	-1.06174	-1.06184	5.29478	5.14461e-05	0.000373949
1188096	1187820	-	Glutathione S-transferase, C-terminal	Mitochondrial with score 6.6	2.69137	2.69178	5.36947	4.72608e-31	1.87435e-29	-	-	-	-	-	-1.06176	-1.06177	8.75837	5.05221e-05	0.000368575
1118764	1118488	-	Fungal transcriptional regulatory protein, N-terminal	Membrane bound Mitochondrial with score 7.9	-	-	-	-	-	-	-	-	-	-	-1.06318	-1.06434	1.87459	0.00220791	0.0113232
205026	205026	-	#N/A	Nuclear with score 9.5	1.15997	1.15999	7.60625	6.34143e-05	0.000349427	1.12235	1.12237	7.415	0.000204964	0.00245092	-1.0642	-1.06421	8.07282	0.000316224	0.00195545
1121067	1120791	-	Copper amine oxidase, C-terminal	Cytoplasmic with score 7.2	-	-	-	-	-	-	-	-	-	-	-1.06426	-1.06511	2.24241	0.00190741	0.00993005
1109353	1109077	-	Major facilitator superfamily MFS-1	Membrane bound Vacuolar with score 6.2	3.25241	3.25263	6.81208	1.69283e-47	1.10962e-45	-	-	-	-	-	-1.06432	-1.06434	7.70686	2.52816e-05	0.000195589
1129146	1128870	-	Cystathionine beta-synthase, core	Nuclear with score 5.8	-	-	-	-	-	-	-	-	-	-	-1.06489	-1.06495	6.11198	0.00085741	0.00485088
1213500	1213224	-	Alpha/beta hydrolase fold-3	Mitochondrial with score 6.7	1.05968	1.06041	2.5838	0.00565378	0.0187325	-	-	-	-	-	-1.06646	-1.06683	3.49198	0.000599396	0.00350232
1159792	1159516	-	#N/A	Plasma membrane with score 6.9	1.14869	1.14894	4.27087	0.000631093	0.00273001	-	-	-	-	-	-1.06663	-1.0667	5.83812	7.16566e-05	0.000507643
1143969	1143693	-	Urease accessory protein UreD	Membrane bound Mitochondrial with score 9.2	0.868144	0.868233	5.27918	0.00790403	0.025103	-	-	-	-	-	-1.06724	-1.0673	5.92982	0.000143611	0.000949162
1182293	1182017	-	Glycoside hydrolase, family 18, catalytic domain	Membrane bound Mitochondrial with score 5.2	1.22093	1.22122	4.1802	0.000193782	0.000953158	-	-	-	-	-	-1.06977	-1.07003	3.95165	0.000130077	0.000870669
1153323	1153047	-	Zinc finger, RING-type	Plasma membrane with score 7.6	-	-	-	-	-	-	-	-	-	-	-1.07022	-1.07025	6.97424	2.5176e-05	0.000194924
1187304	1187028	-	Protein of unknown function DUF1772, fungi	Membrane bound Mitochondrial with score 7.5	-	-	-	-	-	-	-	-	-	-	-1.07097	-1.07102	6.53679	0.000206836	0.00133395
1112302	1112026	1.5.1.12	Aldehyde dehydrogenase	Membrane bound Mitochondrial with score 5.0	-	-	-	-	-	-2.29209	-2.29215	7.52895	3.1044e-11	1.32904e-09	-1.07125	-1.07126	8.38404	2.85351e-05	0.000218893
1204396	1204120	-	Hly-III related proteins	Membrane bound Golgi with score 3.8	2.17531	2.17638	3.44887	3.49705e-11	4.49709e-10	-	-	-	-	-	-1.07143	-1.07165	4.2181	0.000237009	0.00150678
1127066	1126790	-	Mitochondrial carrier protein	Nuclear with score 4.7	-	-	-	-	-	-	-	-	-	-	-1.07174	-1.07182	5.75694	0.000136089	0.000905445
1120836	1120560	2.7.1.17	Carbohydrate kinase, FGGY	Cytoplasmic with score 6.9	-	-	-	-	-	-	-	-	-	-	-1.07299	-1.07307	5.68916	0.000738468	0.00423802
1166702	1166426	4.4.1.1;2.5.1.48	Cys/Met metabolism, pyridoxal phosphate-dependent enzyme	Cytoplasmic with score 5.6	-	-	-	-	-	-	-	-	-	-	-1.07315	-1.07323	5.79714	0.000175462	0.00114377
1128114	1127838	3.2.1.58	Glycoside hydrolase, catalytic core	Plasma membrane with score 8.9	0.880294	0.880357	5.81459	0.00505997	0.017021	-	-	-	-	-	-1.07514	-1.0752	6.1236	0.000311368	0.00192839
184680	184680	2.2.1.1	Transketolase, N-terminal	Membrane bound Peroxisomal with score 9.1	1.484	1.49135	-0.10322	0.00309252	0.0110527	-	-	-	-	-	-1.07556	-1.07715	1.46921	0.00452272	0.0213211
1148692	1148416	-	#N/A	Cytoplasmic with score 6.4	-	-	-	-	-	-	-	-	-	-	-1.07702	-1.07709	5.91072	8.5099e-05	0.000593078
1183011	1182735	-	Methyltransferase type 12	Cytoplasmic with score 8.4	-	-	-	-	-	-	-	-	-	-	-1.07812	-1.07818	6.1566	3.96879e-05	0.000296915
1121500	1121224	-	O-methyltransferase, family 2	Cytoplasmic with score 7.3	-2.38527	-2.39051	1.42988	1.02737e-09	1.14625e-08	-	-	-	-	-	-1.07814	-1.07867	2.93483	0.0114199	0.0480481
1106635	1106359	-	Pyridoxal phosphate-dependent decarboxylase	Cytoplasmic with score 8.2	-	-	-	-	-	-1.11176	-1.11184	5.50062	0.000270979	0.00308971	-1.07931	-1.07939	5.73907	2.82208e-05	0.000216649
35781	35781	-	#N/A	Membrane bound Extracellular (Secreted) with score 6.5	-	-	-	-	-	-	-	-	-	-	-1.08016	-1.08082	2.67297	0.00581381	0.0266522
1186555	1186279	-	#N/A	Mitochondrial with score 6.9	3.63361	3.63379	7.53341	1.22527e-30	4.73989e-29	-	-	-	-	-	-1.08179	-1.0818	9.71317	0.000291241	0.00181548
1143325	1143049	-	Cytochrome b5	Peroxisomal with score 4.7	1.83352	1.83427	3.57899	9.56487e-06	6.15844e-05	-	-	-	-	-	-1.08348	-1.08363	4.81363	0.00332975	0.0163458
1169182	1168906	-	#N/A	Extracellular (Secreted) with score 9.9	-	-	-	-	-	-	-	-	-	-	-1.08479	-1.085	4.38538	0.000408343	0.00247267
1183289	1183013	-	Cytochrome P450	Membrane bound Mitochondrial with score 4.2	-	-	-	-	-	-	-	-	-	-	-1.08509	-1.08589	2.36998	0.00256913	0.0129234
1147898	1147622	2.5.1.9	Lumazine-binding protein	Cytoplasmic with score 9.2	-	-	-	-	-	-	-	-	-	-	-1.0866	-1.08664	6.79661	1.33702e-05	0.00010866
1152197	1151921	-	Amidohydrolase 2	Cytoplasmic with score 8.2	4.08514	4.09629	2.04819	1.45065e-25	4.4894e-24	-	-	-	-	-	-1.08713	-1.08741	3.92209	0.000167697	0.00109818
1228940	1228664	-	Zinc finger, U1-type	Membrane bound Mitochondrial with score 4.4	-	-	-	-	-	-	-	-	-	-	-1.08818	-1.08825	5.92907	0.00130058	0.00705809
1182863	1182587	-	Short-chain dehydrogenase/reductase SDR	Cytoplasmic with score 9.0	-	-	-	-	-	1.14553	1.14742	1.1003	0.00455833	0.03512	-1.08995	-1.09005	5.35787	6.61817e-05	0.000472456
1182400	1182124	-	Major facilitator superfamily MFS-1	Membrane bound Vacuolar with score 7.1	4.8582	4.86997	2.75355	3.94315e-36	1.78083e-34	-	-	-	-	-	-1.09197	-1.09224	3.95938	0.00012954	0.00086797
1147662	1147386	-	#N/A	Cytoplasmic with score 7.8	2.61826	2.61839	6.89917	4.15365e-26	1.32008e-24	-	-	-	-	-	-1.09241	-1.09242	8.69856	3.57722e-05	0.00027005
1153731	1153455	-	Lipase, active site	Plasma membrane with score 2.1	-	-	-	-	-	-	-	-	-	-	-1.09274	-1.09293	4.44071	4.52318e-05	0.000333886
1108739	1108463	-	Sucraseferredoxin-like	Cytoplasmic with score 8.2	1.14812	1.14836	4.32149	0.000511722	0.00225919	-	-	-	-	-	-1.09328	-1.09338	5.53013	1.74977e-05	0.000139145
1209676	1209400	-	Zinc finger, CCCH-type	Plasma membrane with score 3.1	5.03034	5.03318	4.97116	2.45529e-86	3.40816e-84	1.45065	1.45237	1.65041	0.000994085	0.00953733	-1.09362	-1.09371	5.52632	6.32264e-05	0.000452979
1118033	1117757	2.6.1.9	Aminotransferase, class I and II	Membrane bound Mitochondrial with score 4.3	-	-	-	-	-	-	-	-	-	-	-1.09392	-1.09393	8.90253	0.000108254	0.000735952
1140925	1140649	-	#N/A	Cytoplasmic with score 8.2	2.19286	2.19534	2.26627	2.02377e-10	2.41191e-09	-	-	-	-	-	-1.09631	-1.09682	3.05902	0.000225677	0.00144375
1091677	1091401	-	Alcohol dehydrogenase, zinc-binding	Cytoplasmic with score 8.6	-	-	-	-	-	-	-	-	-	-	-1.09648	-1.09758	1.99693	0.00143826	0.00771299
1114914	1114638	-	Major facilitator superfamily MFS-1	Plasma membrane with score 6.1	1.87384	1.8743	4.33197	1.68946e-11	2.22411e-10	-	-	-	-	-	-1.09689	-1.097	5.32996	0.000488719	0.00292061
1141453	1141177	4.2.1.1	Carbonic anhydrase	Mitochondrial with score 6.7	-	-	-	-	-	-	-	-	-	-	-1.09848	-1.09849	8.32755	2.61067e-05	0.000201817
1162098	1161822	-	Glutathione S-transferase, C-terminal	Membrane bound Mitochondrial with score 4.1	1.65983	1.66239	1.61202	6.25634e-06	4.2031e-05	-	-	-	-	-	-1.09994	-1.10059	2.72114	0.00111974	0.00615364
1174896	1174620	-	Haloacid dehalogenase-like hydrolase	Cytoplasmic with score 7.7	2.46947	2.46957	7.15178	2.1787e-26	7.04271e-25	0.987356	0.987414	5.85517	0.00193676	0.0169219	-1.10252	-1.10253	8.56005	3.83403e-05	0.00028748
1160319	1160043	-	Fungal transcriptional regulatory protein, N-terminal	Membrane bound Extracellular (Secreted) with score 2.6	-	-	-	-	-	-	-	-	-	-	-1.10278	-1.10533	0.783152	0.00389957	0.0187555
1122569	1122293	-	#N/A	Membrane bound Mitochondrial with score 7.5	-	-	-	-	-	-	-	-	-	-	-1.10343	-1.10351	5.67274	1.3998e-05	0.000113393
1144873	1144597	-	Dienelactone hydrolase	Cytoplasmic with score 9.1	-	-	-	-	-	-	-	-	-	-	-1.10432	-1.10433	9.03095	4.41765e-05	0.00032755
1003271	1003271	1.10.2.2	Rieske iron-sulphur protein, C-terminal	Membrane bound Extracellular (Secreted) with score 4.2	-	-	-	-	-	-	-	-	-	-	-1.10441	-1.10442	7.87839	1.70901e-05	0.000136338
1115815	1115539	-	Cytochrome b5	Cytoplasmic with score 8.3	-	-	-	-	-	-	-	-	-	-	-1.10442	-1.10455	5.09267	2.08451e-05	0.000164065
1112529	1112253	-	Aminoglycoside phosphotransferase	Membrane bound Endoplasmic reticulum with score 7.1	-	-	-	-	-	-	-	-	-	-	-1.1088	-1.10918	3.52219	9.30114e-05	0.000643727
1184033	1183757	6.1.1.17	Glutamyl/glutaminyl-tRNA synthetase, class Ic	Membrane bound Mitochondrial with score 9.1	-	-	-	-	-	-	-	-	-	-	-1.10953	-1.10994	3.37705	0.00025296	0.00160085
1141876	1141600	-	GCN5-related N-acetyltransferase	Membrane bound Mitochondrial with score 5.5	-	-	-	-	-	-	-	-	-	-	-1.11034	-1.11038	6.64995	4.23073e-05	0.00031533
186986	186986	-	Protein of unknown function DUF453	Membrane bound Mitochondrial with score 8.1	2.0156	2.01705	2.8437	6.67305e-09	6.82415e-08	-	-	-	-	-	-1.11129	-1.11178	3.14332	0.000164766	0.00108061
1141867	1141591	-	Glycosyl hydrolase, family 88	Membrane bound Mitochondrial with score 4.2	-	-	-	-	-	-	-	-	-	-	-1.11319	-1.11579	0.821326	0.00394406	0.018933
1185583	1185307	-	Rieske [2Fe-2S] region	Cytoplasmic with score 8.7	-	-	-	-	-	-	-	-	-	-	-1.1135	-1.11402	3.10043	0.00237683	0.0120594
172633	172633	-	#N/A	Cytoplasmic with score 8.7	-	-	-	-	-	-1.14079	-1.14102	4.09267	0.000683231	0.00693625	-1.11351	-1.1137	4.52775	2.28634e-05	0.000178402
1172850	1172574	-	#N/A	Nuclear with score 6.8	7.34924	7.3536	6.67914	1.35613e-146	6.73709e-144	3.01661	3.02017	2.35096	5.14461e-12	2.4193e-10	-1.11401	-1.11404	7.18324	0.00221008	0.0113285
1126139	1125863	-	Fungal transcriptional regulatory protein, N-terminal	Nuclear with score 5.2	-	-	-	-	-	-1.28191	-1.28264	2.6546	0.000667286	0.00679718	-1.11713	-1.11745	3.71071	0.000165737	0.00108605
1143776	1143500	4.2.1.79	MmgE/PrpD	Membrane bound Mitochondrial with score 7.8	-	-	-	-	-	-	-	-	-	-	-1.11788	-1.11789	8.89095	0.000132204	0.000882542
1205648	1205372	-	Crotonase, core	Membrane bound Mitochondrial with score 3.8	-	-	-	-	-	-	-	-	-	-	-1.11816	-1.11844	3.92509	0.00990913	0.0423888
1186787	1186511	3.1.3.25	Inositol monophosphatase	Cytoplasmic with score 5.7	2.71172	2.71181	7.53461	1.732e-27	5.81791e-26	1.01366	1.01372	6.04743	0.00439176	0.034068	-1.11897	-1.11898	9.38267	2.7011e-05	0.000208323
1147106	1146830	-	#N/A	Membrane bound Endoplasmic reticulum with score 6.0	-	-	-	-	-	-2.85897	-2.85956	4.7783	1.02403e-25	1.82237e-23	-1.1192	-1.12	2.50365	0.00598618	0.0273544
1147138	1146862	2.3.3.8	ATP-grasp fold, succinyl-CoA synthetase-type	Cytoplasmic with score 8.4	-1.17761	-1.17763	8.37253	0.0013093	0.00521234	-	-	-	-	-	-1.12056	-1.12058	7.9834	5.68514e-06	4.95959e-05
1182588	1182312	-	Glutathione S-transferase, C-terminal	Membrane bound Mitochondrial with score 7.8	-	-	-	-	-	-	-	-	-	-	-1.12101	-1.12102	9.10183	0.00402187	0.0192694
1112494	1112218	-	#N/A	Membrane bound Extracellular (Secreted) with score 3.3	1.69273	1.69611	1.2554	4.19297e-05	0.000240155	-	-	-	-	-	-1.12182	-1.1229	2.07795	0.00178181	0.00937398
1188029	1187753	-	Peptidase M24, catalytic core	Membrane bound Mitochondrial with score 7.7	-	-	-	-	-	-	-	-	-	-	-1.12248	-1.12252	6.54479	2.28309e-05	0.000178288
1141832	1141556	-	#N/A	Nuclear with score 8.3	3.89035	3.89053	7.85726	8.09072e-55	6.20881e-53	1.22468	1.22478	5.4475	1.56325e-05	0.000240884	-1.12261	-1.12262	9.97071	8.55557e-06	7.22374e-05
1083739	1083463	-	Major facilitator superfamily MFS-1	Plasma membrane with score 8.2	-	-	-	-	-	-	-	-	-	-	-1.12476	-1.12646	1.46237	0.00527909	0.024482
1184251	1183975	-	Electron transfer flavoprotein, alpha subunit, C-terminal	Membrane bound Mitochondrial with score 9.5	-	-	-	-	-	-	-	-	-	-	-1.12515	-1.12516	9.00201	8.99938e-05	0.000624574
1124976	1124700	6.1.1.9	Valyl-tRNA synthetase, class Ia	Nuclear with score 5.4	2.14564	2.14565	10.8056	8.2051e-14	1.28865e-12	-	-	-	-	-	-1.12528	-1.12528	11.2127	0.000984133	0.00549616
1128640	1128364	-	Carotenoid oxygenase	Membrane bound Endoplasmic reticulum with score 6.5	1.07654	1.07686	3.81897	0.00241364	0.00891329	-	-	-	-	-	-1.1264	-1.12654	4.99881	0.00022295	0.00142905
1126631	1126355	-	Fungal transcriptional regulatory protein, N-terminal	Membrane bound Mitochondrial with score 4.1	-	-	-	-	-	-	-	-	-	-	-1.12767	-1.12787	4.44453	7.54218e-05	0.0005312
1101763	1101487	-	Flavodoxin/nitric oxide synthase	Membrane bound Mitochondrial with score 7.4	-	-	-	-	-	-	-	-	-	-	-1.12795	-1.12803	5.70891	0.000398787	0.00241939
1181769	1181493	2.5.1.54	DAHP synthetase I/KDSA	Cytoplasmic with score 7.0	-	-	-	-	-	-	-	-	-	-	-1.12811	-1.12811	10.3957	2.92045e-05	0.000223341
1176655	1176379	-	#N/A	Nuclear with score 6.3	-	-	-	-	-	-	-	-	-	-	-1.12912	-1.12921	5.59172	6.10805e-06	5.30073e-05
1115689	1115413	-	FAD dependent oxidoreductase	Membrane bound Mitochondrial with score 5.1	1.45141	1.45224	2.96072	0.000278671	0.00131981	1.66712	1.66795	2.95922	7.89367e-06	0.000129553	-1.13005	-1.13034	3.93075	5.65386e-05	0.000408881
1088697	1088421	-	Major facilitator superfamily MFS-1	Plasma membrane with score 9.5	-	-	-	-	-	-	-	-	-	-	-1.13121	-1.13486	0.408495	0.00894805	0.038793
1139394	1139118	-	Alcohol dehydrogenase, zinc-binding	Membrane bound Mitochondrial with score 5.6	-	-	-	-	-	1.08212	1.08231	4.30555	0.00583174	0.043527	-1.13123	-1.13164	3.39526	0.0107478	0.0454697
1144879	1144603	-	Peptidase S10, serine carboxypeptidase	Membrane bound Extracellular (Secreted) with score 7.8	2.42857	2.4287	6.78992	4.98543e-17	9.66273e-16	-	-	-	-	-	-1.13152	-1.13157	6.28574	4.76616e-06	4.22435e-05
1084941	1084665	-	Peptidase S10, serine carboxypeptidase	Extracellular (Secreted) with score 4.7	5.09436	5.17088	0.322714	4.84329e-21	1.20622e-19	-	-	-	-	-	-1.13154	-1.13276	1.86904	0.000646432	0.00375736
191783	191783	-	#N/A	Membrane bound Endoplasmic reticulum with score 6.4	-	-	-	-	-	-	-	-	-	-	-1.13263	-1.13533	0.711978	0.00963259	0.0413654
1184955	1184679	-	Major facilitator superfamily MFS-1	Membrane bound Endoplasmic reticulum with score 4.5	-	-	-	-	-	-	-	-	-	-	-1.1334	-1.13379	3.46664	0.000668347	0.00386672
1183351	1183075	-	Hydantoinase/oxoprolinase	Nuclear with score 4.3	-	-	-	-	-	-	-	-	-	-	-1.13369	-1.1341	3.43569	8.3915e-05	0.000585874
1028516	1028516	-	#N/A	Extracellular (Secreted) with score 6.5	1.18121	1.1813	5.80618	6.97649e-05	0.000379983	-	-	-	-	-	-1.13406	-1.13416	5.57755	4.48771e-05	0.000331758
1146328	1146052	1.1.1.67	Mannitol dehydrogenase, core	Cytoplasmic with score 5.0	-	-	-	-	-	-	-	-	-	-	-1.13476	-1.13478	7.9514	3.59056e-05	0.000270853
1203375	1203099	-	NmrA-like	Membrane bound Mitochondrial with score 9.7	4.07318	4.07845	3.11842	3.26142e-33	1.36215e-31	-	-	-	-	-	-1.13487	-1.13533	3.32878	0.00249688	0.0126171
1120215	1119939	-	Crotonase, core	Membrane bound Extracellular (Secreted) with score 3.1	-	-	-	-	-	-	-	-	-	-	-1.13539	-1.13555	4.79213	0.00602301	0.0274975
39523	39523	-	#N/A	Nuclear with score 8.2	-	-	-	-	-	-	-	-	-	-	-1.13559	-1.13561	7.33215	0.00860653	0.037492
1157953	1157677	-	Alpha/beta hydrolase fold-1	Cytoplasmic with score 8.7	1.07534	1.07565	3.85653	0.00450299	0.0154278	-	-	-	-	-	-1.13611	-1.13624	5.0793	1.48277e-05	0.000119532
1024304	1024304	-	#N/A	Extracellular (Secreted) with score 9.3	1.9676	1.96771	6.44414	6.72922e-10	7.6619e-09	-	-	-	-	-	-1.13668	-1.13674	6.29626	0.00389221	0.0187382
1113141	1112865	-	Cytochrome P450, E-class, group IV	Plasma membrane with score 4.6	5.18303	5.19652	2.87926	1.60003e-38	7.9488e-37	-	-	-	-	-	-1.13683	-1.13696	5.08851	0.000173833	0.00113537
1117064	1116788	-	Fungal transcriptional regulatory protein, N-terminal	Membrane bound Mitochondrial with score 3.5	-	-	-	-	-	-	-	-	-	-	-1.13689	-1.13995	0.672136	0.00769843	0.0339947
1212523	1212247	3.5.1.49	Acetamidase/Formamidase	Membrane bound Peroxisomal with score 6.9	1.22513	1.22562	3.42338	0.000393487	0.00178923	-	-	-	-	-	-1.14391	-1.14394	7.2861	0.000398432	0.00241871
1144031	1143755	-	#N/A	Membrane bound Mitochondrial with score 5.0	2.21513	2.21585	4.08292	7.76011e-10	8.76168e-09	1.18317	1.18364	3.13721	0.000997735	0.00956224	-1.14549	-1.14561	5.258	0.000515457	0.00305842
45728	45728	-	Carboxylesterase, type B	Membrane bound Extracellular (Secreted) with score 6.6	1.20444	1.20467	4.52903	0.000103533	0.000541113	-	-	-	-	-	-1.14578	-1.14617	3.53111	0.000327989	0.00202057
1126784	1126508	1.6.5.3;1.6.99.3	NADH-ubiquinone oxidoreductase, 51 kDa subunit	Membrane bound Mitochondrial with score 7.4	-	-	-	-	-	-	-	-	-	-	-1.14581	-1.14584	6.85537	1.73843e-05	0.000138574
1158586	1158310	-	Dihydrodipicolinate synthetase	Membrane bound Mitochondrial with score 5.3	-	-	-	-	-	-	-	-	-	-	-1.1466	-1.14684	4.21692	4.65632e-05	0.000342262
179172	179172	-	Phenazine biosynthesis PhzC/PhzF protein	Membrane bound Lysosomal with score 5.8	7.85428	7.85994	6.80487	1.89837e-177	5.9729e-174	2.03047	2.03445	1.15009	1.41927e-07	3.32851e-06	-1.14719	-1.14721	7.94774	1.60287e-05	0.000128694
1160925	1160649	3.2.1.91	Glycoside hydrolase, family 6	Membrane bound Extracellular (Secreted) with score 7.5	3.44711	3.45416	2.06589	1.34187e-22	3.60853e-21	-	-	-	-	-	-1.14784	-1.14836	3.13161	0.000297731	0.00185247
1189456	1189180	-	AMP-dependent synthetase and ligase	Membrane bound Mitochondrial with score 5.3	1.51354	1.51381	4.64395	1.21116e-07	1.04118e-06	-	-	-	-	-	-1.14874	-1.14878	6.62388	0.000490029	0.00292318
1206265	1205989	-	Gamma-glutamyltranspeptidase	Membrane bound Mitochondrial with score 7.2	-	-	-	-	-	-	-	-	-	-	-1.14929	-1.14931	7.50622	0.000114792	0.000776693
48790	48790	-	Major facilitator superfamily MFS-1	Membrane bound Vacuolar with score 5.8	-	-	-	-	-	-	-	-	-	-	-1.14995	-1.15201	1.13543	0.00213982	0.0110193
1161850	1161574	-	Alcohol dehydrogenase, zinc-binding	Cytoplasmic with score 7.7	-	-	-	-	-	-	-	-	-	-	-1.15003	-1.15058	3.03508	0.000124362	0.000834655
40898	40898	-	Peptidase S15	Cytoplasmic with score 8.2	-	-	-	-	-	-	-	-	-	-	-1.15022	-1.15314	0.728264	0.00366301	0.0177633
1142558	1142282	2.7.1.35	Phosphomethylpyrimidine kinase type-1	Cytoplasmic with score 7.3	1.61703	1.61713	6.25023	7.52796e-09	7.6159e-08	-	-	-	-	-	-1.15103	-1.15107	6.79405	1.72898e-06	1.62174e-05
1188509	1188233	-	AMP-dependent synthetase and ligase	Membrane bound Mitochondrial with score 5.2	-	-	-	-	-	-	-	-	-	-	-1.1528	-1.15288	5.77555	0.000136819	0.000909694
45506	45506	-	Pirin, N-terminal	Membrane bound Mitochondrial with score 7.1	-	-	-	-	-	-	-	-	-	-	-1.15317	-1.1533	5.16955	0.000110342	0.000749123
38584	38584	-	#N/A	Cytoplasmic with score 8.1	3.63491	3.67569	-0.232752	9.37305e-12	1.25849e-10	-	-	-	-	-	-1.15357	-1.155	1.73824	0.0013289	0.0071922
1145746	1145470	-	NADH:flavin oxidoreductase/NADH oxidase, N-terminal	Membrane bound Mitochondrial with score 4.9	-	-	-	-	-	-	-	-	-	-	-1.15415	-1.15424	5.64651	6.30707e-06	5.44975e-05
1129127	1128851	-	Fungal transcriptional regulatory protein, N-terminal	Membrane bound Mitochondrial with score 3.7	1.46079	1.46773	-0.0383096	0.00166658	0.00644178	-	-	-	-	-	-1.15453	-1.1566	1.21031	0.00170966	0.00902774
1155835	1155559	-	Fungal specific transcription factor	Membrane bound Endoplasmic reticulum with score 5.8	1.48793	1.49041	1.44734	0.000105905	0.000552897	-	-	-	-	-	-1.15612	-1.15673	2.91701	0.000200503	0.00129768
1143720	1143444	1.13.11.54	Acireductone dioxygenase, ARD	Cytoplasmic with score 7.8	-	-	-	-	-	-	-	-	-	-	-1.15846	-1.15848	8.20911	3.93255e-06	3.52306e-05
1171395	1171119	-	Selenoprotein W-related	Membrane bound Extracellular (Secreted) with score 7.0	-	-	-	-	-	-	-	-	-	-	-1.15858	-1.1587	5.24198	0.000101933	0.000696824
1169063	1168787	-	Fungal transcriptional regulatory protein, N-terminal	Membrane bound Mitochondrial with score 5.1	-	-	-	-	-	-	-	-	-	-	-1.15953	-1.16216	0.831884	0.00182712	0.00957701
175753	175753	-	Short-chain dehydrogenase/reductase SDR	Membrane bound Mitochondrial with score 5.7	-	-	-	-	-	-	-	-	-	-	-1.1606	-1.16573	0.00190632	0.0114334	0.0480647
1144718	1144442	-	Cytochrome c, class IA/ IB	Mitochondrial with score 8.5	-	-	-	-	-	-	-	-	-	-	-1.16074	-1.16075	8.94888	2.97851e-06	2.69742e-05
1115223	1114947	-	Pyridoxal phosphate-dependent transferase, major region	Membrane bound Mitochondrial with score 6.6	1.34375	1.34395	4.8959	1.26204e-05	7.9575e-05	-	-	-	-	-	-1.16174	-1.16178	6.8072	2.50446e-06	2.28887e-05
1183385	1183109	-	#N/A	Cytoplasmic with score 9.3	1.80881	1.81035	2.51679	2.19114e-05	0.000132834	-	-	-	-	-	-1.16188	-1.16261	2.67662	0.000234348	0.00149253
1188631	1188355	-	Major facilitator superfamily MFS-1	Plasma membrane with score 8.9	-	-	-	-	-	-	-	-	-	-	-1.16316	-1.16373	2.94483	0.00668038	0.0299776
1169041	1168765	-	Glycine cleavage H-protein	Mitochondrial with score 8.9	-	-	-	-	-	-	-	-	-	-	-1.16556	-1.16559	7.21887	4.8269e-06	4.2699e-05
1102665	1102389	-	Saccharopine dehydrogenase	Membrane bound Peroxisomal with score 6.2	2.34517	2.34525	7.51504	2.66069e-20	6.29429e-19	-	-	-	-	-	-1.16609	-1.16609	10.257	0.00306822	0.0151739
1162963	1162687	-	Cytochrome b5	Membrane bound Mitochondrial with score 8.8	-	-	-	-	-	-	-	-	-	-	-1.16661	-1.16669	5.77108	0.00131107	0.00710724
1171858	1171582	-	Saccharopine dehydrogenase	Plasma membrane with score 4.8	-	-	-	-	-	-	-	-	-	-	-1.16709	-1.17222	-0.0267026	0.00826925	0.0361802
1169964	1169688	-	#N/A	Membrane bound Mitochondrial with score 4.7	1.47649	1.4788	1.53383	0.00032123	0.001496	-	-	-	-	-	-1.16719	-1.16797	2.54136	0.000140978	0.000934238
1189066	1188790	-	WD40 repeat	Cytoplasmic with score 5.2	2.88746	2.88775	6.09451	1.14159e-37	5.49771e-36	-	-	-	-	-	-1.16806	-1.16808	7.31613	6.35555e-05	0.00045501
1099239	1098963	-	#N/A	Cytoplasmic with score 8.8	1.79664	1.79669	7.30274	0.000356833	0.001643	-	-	-	-	-	-1.16918	-1.16925	6.12408	3.74151e-05	0.000280965
1082997	1082721	-	Glucose/ribitol dehydrogenase	Membrane bound Mitochondrial with score 8.1	-	-	-	-	-	-	-	-	-	-	-1.17061	-1.17064	7.26712	2.28914e-06	2.10558e-05
1184202	1183926	-	#N/A	Membrane bound Extracellular (Secreted) with score 7.9	2.0154	2.02191	0.696929	2.91297e-05	0.000171526	-	-	-	-	-	-1.17239	-1.17305	2.85436	0.00252397	0.0127347
1141734	1141458	-	#N/A	Extracellular (Secreted) with score 9.3	2.5207	2.52088	6.37679	1.3619e-17	2.77047e-16	1.02092	1.02103	5.05925	0.00402192	0.0316043	-1.17369	-1.17394	4.24449	0.000277044	0.00173348
1188196	1187920	-	Metal-dependent phosphohydrolase, HD region, subdomain	Cytoplasmic with score 8.8	-	-	-	-	-	-	-	-	-	-	-1.17389	-1.174	5.47431	4.69773e-05	0.000344224
1125939	1125663	-	Cytochrome P450	Membrane bound Golgi with score 6.2	1.21888	1.21945	3.17288	0.00127628	0.00510025	-	-	-	-	-	-1.1765	-1.17666	4.87993	8.16139e-06	6.90846e-05
199928	199928	-	NUDIX hydrolase, core	Membrane bound Mitochondrial with score 8.4	-	-	-	-	-	-	-	-	-	-	-1.17761	-1.17775	5.01974	0.000195792	0.00126884
1182127	1181851	-	Rhodanese-like	Membrane bound Mitochondrial with score 8.2	-	-	-	-	-	-	-	-	-	-	-1.17827	-1.17835	5.74061	0.00336394	0.0164974
1150451	1150175	-	Glycoside hydrolase family 2, immunoglobulin-like beta-sandwich	Cytoplasmic with score 9.0	-1.80758	-1.8091	2.54429	0.000401984	0.00181982	-	-	-	-	-	-1.1783	-1.17845	4.9293	0.00273446	0.0136518
1171222	1170946	-	Major facilitator superfamily MFS-1	Plasma membrane with score 9.3	-	-	-	-	-	-	-	-	-	-	-1.1793	-1.18435	0.0239055	0.00763594	0.0337646
1189340	1189064	-	#N/A	Membrane bound Endoplasmic reticulum with score 6.7	1.92546	1.93314	0.368644	0.000129162	0.000660077	-	-	-	-	-	-1.17954	-1.18083	1.82897	0.0015869	0.00844205
1183188	1182912	3.4.11.9	Peptidase M24, catalytic core	Membrane bound Mitochondrial with score 7.7	-	-	-	-	-	-	-	-	-	-	-1.1828	-1.18281	9.01445	8.365e-06	7.06881e-05
1163672	1163396	-	#N/A	Membrane bound Extracellular (Secreted) with score 3.3	-	-	-	-	-	-	-	-	-	-	-1.18543	-1.18685	1.76155	0.000318286	0.00196565
1164867	1164591	-	Cytochrome b5	Nuclear with score 5.9	-	-	-	-	-	-	-	-	-	-	-1.18562	-1.18585	4.31378	4.42204e-05	0.000327632
1113143	1112867	-	Ent-kaurene synthase, fungal	Membrane bound Mitochondrial with score 6.6	3.72368	3.73277	1.98211	6.55378e-23	1.78789e-21	-	-	-	-	-	-1.18567	-1.18595	4.0435	5.0749e-05	0.00036969
1186691	1186415	-	#N/A	Membrane bound Endoplasmic reticulum with score 6.3	-	-	-	-	-	-	-	-	-	-	-1.18857	-1.19114	0.846964	0.0022555	0.0115435
1189448	1189172	-	#N/A	Plasma membrane with score 8.5	2.31117	2.31205	3.87987	4.26564e-15	7.37424e-14	1.07639	1.07693	2.78353	0.00580574	0.0433686	-1.18911	-1.18935	4.27083	5.0354e-06	4.43934e-05
173584	173584	-	Ankyrin	Membrane bound Mitochondrial with score 8.4	3.97295	3.99798	0.770353	4.10986e-15	7.14419e-14	-	-	-	-	-	-1.19255	-1.1941	1.60016	0.00154767	0.00824651
1163644	1163368	-	Major facilitator superfamily MFS-1	Membrane bound Vacuolar with score 3.9	-	-	-	-	-	-	-	-	-	-	-1.19567	-1.19606	3.55562	0.00891236	0.0386551
1089178	1088902	-	Aminotransferase, class V/Cysteine desulphurase	Cytoplasmic with score 8.6	1.35549	1.3555	8.8946	8.42898e-05	0.000450516	-	-	-	-	-	-1.19591	-1.19591	10.0318	0.0026945	0.013486
1185824	1185548	-	AMP-dependent synthetase and ligase	Cytoplasmic with score 7.2	-	-	-	-	-	-	-	-	-	-	-1.19613	-1.1966	3.34223	4.10456e-05	0.000306384
1186671	1186395	-	Glucose/ribitol dehydrogenase	Membrane bound Mitochondrial with score 6.7	-	-	-	-	-	-	-	-	-	-	-1.1962	-1.19623	7.21124	0.000128246	0.000860147
1164372	1164096	-	Beta-lactamase	Cytoplasmic with score 5.7	2.5264	2.54159	0.0464667	1.20273e-06	9.01713e-06	-	-	-	-	-	-1.19879	-1.20045	1.52761	0.000637645	0.00371061
1119386	1119110	-	Zinc finger, C2H2-type	Membrane bound Mitochondrial with score 4.5	3.02135	3.03207	1.0323	1.9044e-14	3.0886e-13	-	-	-	-	-	-1.20073	-1.20143	2.77984	6.21866e-05	0.00044617
1158613	1158337	-	#N/A	Plasma membrane with score 9.4	-1.56167	-1.5629	2.5723	0.000217043	0.00105439	-	-	-	-	-	-1.20096	-1.20106	5.49151	2.60407e-06	2.37339e-05
1122122	1121846	-	Thiamine pyrophosphate enzyme, central region	Membrane bound Mitochondrial with score 6.4	-2.18455	-2.18568	3.40288	2.05407e-08	1.95251e-07	-	-	-	-	-	-1.2014	-1.2017	3.95841	0.000542028	0.00320844
1147298	1147022	3.2.1.1	Glycoside hydrolase, carbohydrate-binding	Membrane bound Extracellular (Secreted) with score 6.9	4.39011	4.39159	5.27134	2.70065e-52	1.96088e-50	4.03943	4.04078	4.77611	2.8316e-30	6.26819e-28	-1.20449	-1.20451	8.03049	0.00235358	0.0119619
1203445	1203169	-	#N/A	Plasma membrane with score 3.1	0.940516	0.941434	2.06766	0.0164981	0.0471039	-1.43131	-1.43433	0.84586	0.000296205	0.00332306	-1.20478	-1.20527	3.26373	0.000239978	0.00152352
1164165	1163889	-	Fungal specific transcription factor	Nuclear with score 4.7	-	-	-	-	-	-	-	-	-	-	-1.20569	-1.20724	1.64022	0.000222613	0.00142782
1116330	1116054	-	Zinc finger, GATA-type	Cytoplasmic with score 4.4	-	-	-	-	-	-	-	-	-	-	-1.20594	-1.20608	5.03981	0.000100632	0.000690245
1187298	1187022	-	Glucose/ribitol dehydrogenase	Membrane bound Mitochondrial with score 8.6	-	-	-	-	-	-	-	-	-	-	-1.2061	-1.20684	2.6742	0.000237038	0.00150678
1080161	1079885	-	Carboxylesterase, type B	Membrane bound Extracellular (Secreted) with score 8.3	2.08231	2.08697	1.23849	1.94237e-07	1.62392e-06	-	-	-	-	-	-1.20763	-1.2086	2.30061	0.00015904	0.00104629
39517	39517	-	#N/A	Membrane bound Extracellular (Secreted) with score 7.1	1.64984	1.6506	3.33301	7.14817e-07	5.53046e-06	-	-	-	-	-	-1.20764	-1.2081	3.4018	0.00362833	0.0176036
1152316	1152040	-	FAD linked oxidase, N-terminal	Membrane bound Extracellular (Secreted) with score 3.9	-	-	-	-	-	1.75013	1.75323	1.18246	7.16451e-06	0.000118227	-1.20893	-1.20977	2.53254	0.00010194	0.000696824
1144959	1144683	-	#N/A	Nuclear with score 9.0	-	-	-	-	-	-	-	-	-	-	-1.2091	-1.20924	5.01062	0.00185779	0.00970721
1138229	1137953	-	Mitochondrial carrier protein	Membrane bound Mitochondrial with score 4.4	0.919004	0.919052	6.25306	0.0046664	0.0158839	-	-	-	-	-	-1.2093	-1.20934	7.00876	1.44139e-06	1.3661e-05
1103501	1103225	2.1.2.1	Glycine hydroxymethyltransferase	Plasma membrane with score 8.5	-	-	-	-	-	-	-	-	-	-	-1.20937	-1.20938	8.82028	8.30368e-07	8.15657e-06
1118679	1118403	-	Fungal transcriptional regulatory protein, N-terminal	Membrane bound Extracellular (Secreted) with score 5.0	-	-	-	-	-	-	-	-	-	-	-1.2094	-1.20965	4.26282	5.12731e-06	4.51239e-05
1146253	1145977	-	#N/A	Nuclear with score 3.2	3.05639	3.05656	7.00014	8.84122e-39	4.46269e-37	-	-	-	-	-	-1.21099	-1.211	8.19716	9.19592e-07	8.94496e-06
1123029	1122753	-	Tetracycline resistance protein, TetB	Plasma membrane with score 9.4	2.50274	2.50437	3.19929	5.05795e-15	8.69618e-14	1.11424	1.11523	1.97455	0.00460539	0.0354225	-1.21102	-1.21149	3.34739	4.44677e-05	0.000328975
1037828	1037828	-	O-methyltransferase, family 3	Cytoplasmic with score 9.2	1.76617	1.7662	8.03859	1.49972e-11	1.9854e-10	-	-	-	-	-	-1.21169	-1.21169	10.1384	6.94555e-05	0.000493622
1181902	1181626	-	Class II aldolase/adducin, N-terminal	Cytoplasmic with score 8.2	-	-	-	-	-	-	-	-	-	-	-1.21237	-1.21252	4.95668	1.75945e-06	1.64721e-05
1162447	1162171	-	Short-chain dehydrogenase/reductase SDR	Mitochondrial with score 9.6	-	-	-	-	-	-	-	-	-	-	-1.21435	-1.21436	9.20248	9.18782e-07	8.94496e-06
1091625	1091349	-	Protein of unknown function DUF1399	Membrane bound Mitochondrial with score 4.4	-	-	-	-	-	-	-	-	-	-	-1.21459	-1.21856	0.272072	0.00436316	0.0207157
1174470	1174194	-	Fungal transcriptional regulatory protein, N-terminal	Membrane bound Mitochondrial with score 3.9	-	-	-	-	-	-	-	-	-	-	-1.21474	-1.21899	0.28393	0.00344094	0.0168231
1169256	1168980	-	Phytanoyl-CoA dioxygenase	Cytoplasmic with score 7.1	2.71072	2.71402	2.4071	3.83667e-16	7.0047e-15	-	-	-	-	-	-1.21476	-1.21519	3.48267	2.32717e-05	0.000181023
1168185	1167909	-	Immunoglobulin/major histocompatibility complex, conserved site	Nuclear with score 6.5	3.44949	3.45009	5.62154	1.39324e-46	8.82606e-45	-	-	-	-	-	-1.21545	-1.21549	7.09446	6.81477e-06	5.86305e-05
1121473	1121197	-	#N/A	Plasma membrane with score 9.4	3.61902	3.6253	2.40394	5.76567e-17	1.10839e-15	-	-	-	-	-	-1.21714	-1.21803	2.43279	6.11724e-05	0.000439525
1166264	1165988	-	Cupin, RmlC-type	Cytoplasmic with score 7.4	-	-	-	-	-	-	-	-	-	-	-1.2179	-1.21829	3.6533	7.37313e-06	6.29999e-05
1183276	1183000	6.3.4.14;6.4.1.2	Carbamoyl phosphate synthase, large subunit, N-terminal	Cytoplasmic with score 5.7	-0.968803	-0.968824	7.50797	0.00578129	0.0191137	-	-	-	-	-	-1.21793	-1.21797	6.8223	0.00185054	0.00967438
1146658	1146382	-	DNA-binding SAP	Nuclear with score 8.3	-	-	-	-	-	1.02354	1.02355	8.73302	0.00399157	0.031393	-1.21946	-1.21947	9.84466	0.000180126	0.00117188
1164747	1164471	-	Sugar transporter	Plasma membrane with score 6.2	-	-	-	-	-	-	-	-	-	-	-1.22036	-1.22066	4.00899	1.1963e-05	9.80576e-05
1119507	1119231	4.1.3.1	Isocitrate lyase and phosphorylmutase, core	Membrane bound Mitochondrial with score 9.2	1.44073	1.44078	7.01414	2.61431e-07	2.16081e-06	-	-	-	-	-	-1.22147	-1.22149	8.5558	2.249e-06	2.0744e-05
1137502	1137226	-	#N/A	Plasma membrane with score 4.6	-	-	-	-	-	-	-	-	-	-	-1.22169	-1.22215	3.38405	1.03329e-05	8.57926e-05
1175342	1175066	-	Metal-dependent phosphohydrolase, HD region, subdomain	Cytoplasmic with score 5.2	3.4369	3.44706	1.52655	2.87936e-17	5.69775e-16	-	-	-	-	-	-1.22204	-1.22255	3.24475	4.32151e-05	0.000321615
1156702	1156426	-	Alcohol dehydrogenase, zinc-binding	Nuclear with score 5.4	-1.6486	-1.65792	-0.185333	0.0011785	0.00475378	-	-	-	-	-	-1.2221	-1.2254	0.625285	0.00219192	0.0112528
1145272	1144996	-	Peptidase M14, carboxypeptidase A	Mitochondrial with score 8.0	1.67188	1.67211	5.09361	5.4524e-10	6.24577e-09	2.59836	2.59862	5.68182	3.34497e-27	6.45935e-25	-1.22265	-1.22269	6.62522	0.000662638	0.00383815
1099411	1099135	-	Major facilitator superfamily MFS-1	Membrane bound Lysosomal with score 4.2	-	-	-	-	-	-	-	-	-	-	-1.22268	-1.22288	4.57539	0.00436637	0.020721
1106057	1105781	-	Alcohol dehydrogenase, zinc-binding	Membrane bound Mitochondrial with score 8.3	-	-	-	-	-	-	-	-	-	-	-1.2233	-1.22334	6.72984	4.86985e-06	4.30098e-05
1115098	1114822	-	Major facilitator superfamily MFS-1	Plasma membrane with score 6.8	-	-	-	-	-	-	-	-	-	-	-1.22489	-1.22542	3.1628	0.000416743	0.00251609
1167732	1167456	-	Fungal transcriptional regulatory protein, N-terminal	Membrane bound Mitochondrial with score 5.4	2.25902	2.26261	1.80219	2.08459e-09	2.21832e-08	-	-	-	-	-	-1.22846	-1.22901	3.1161	9.92626e-05	0.00068226
1129362	1129086	-	Aminotransferase, class V/Cysteine desulphurase	Cytoplasmic with score 6.7	-	-	-	-	-	-	-	-	-	-	-1.22857	-1.22859	7.9179	2.6477e-07	2.7525e-06
1160492	1160216	3.2.1.171	Glycoside hydrolase, family 28	Membrane bound Extracellular (Secreted) with score 7.9	-	-	-	-	-	1.45523	1.46008	0.200356	0.000712729	0.00718748	-1.22977	-1.23133	1.62352	0.000440846	0.00265103
43294	43294	-	Aldehyde dehydrogenase	Cytoplasmic with score 7.3	4.3928	4.46788	-0.32953	1.01142e-13	1.57019e-12	-	-	-	-	-	-1.22987	-1.23118	1.99273	0.00575364	0.0264006
1210768	1210492	-	NAD-dependent epimerase/dehydratase	Cytoplasmic with score 5.7	-	-	-	-	-	-	-	-	-	-	-1.2306	-1.23093	3.86392	0.00181319	0.00951032
1161273	1160997	-	Nitrilase/cyanide hydratase and apolipoprotein N-acyltransferase	Plasma membrane with score 6.1	-	-	-	-	-	-	-	-	-	-	-1.23071	-1.23083	5.34278	1.05914e-06	1.02424e-05
1202184	1201908	-	Fungal transcriptional regulatory protein, N-terminal	Membrane bound Mitochondrial with score 6.7	-	-	-	-	-	-	-	-	-	-	-1.23099	-1.23239	1.83786	0.000117976	0.000795539
1200508	1200232	-	#N/A	Plasma membrane with score 9.6	-3.20284	-3.24261	-0.457539	2.88055e-08	2.67087e-07	-	-	-	-	-	-1.23242	-1.23666	0.254204	0.00369623	0.0178896
1188050	1187774	-	Phenazine biosynthesis PhzC/PhzF protein	Membrane bound Mitochondrial with score 6.6	4.95486	4.95514	8.23606	3.74858e-79	4.71771e-77	1.38911	1.38928	4.92752	5.18308e-06	8.77642e-05	-1.23368	-1.23369	10.9045	0.000366454	0.00224094
1158267	1157991	-	#N/A	Membrane bound Mitochondrial with score 6.9	1.33778	1.33796	5.08086	7.03674e-06	4.6415e-05	-	-	-	-	-	-1.23481	-1.23489	5.85161	2.7249e-05	0.000209672
1167012	1166736	-	#N/A	Membrane bound Mitochondrial with score 4.5	-	-	-	-	-	-	-	-	-	-	-1.23493	-1.23501	5.90546	7.44261e-06	6.35391e-05
1131187	1130911	-	Cytochrome b561 / ferric reductase transmembrane	Plasma membrane with score 8.1	-	-	-	-	-	-	-	-	-	-	-1.23613	-1.2379	1.41104	0.00442281	0.020949
1204443	1204167	-	Cytochrome P450	Membrane bound Golgi with score 9.0	3.53543	3.56357	0.185611	3.70286e-12	5.10984e-11	-	-	-	-	-	-1.23618	-1.23811	1.36717	0.000249621	0.00158173
1187517	1187241	-	#N/A	Extracellular (Secreted) with score 9.5	-10.6531	-10.9391	4.10534	3.57322e-63	3.37276e-61	-	-	-	-	-	-1.23639	-1.23646	6.13064	2.82572e-07	2.92842e-06
1185287	1185011	-	NAD(P)-binding	Membrane bound Mitochondrial with score 5.5	1.5178	1.5195	2.02603	0.000310579	0.00145342	-	-	-	-	-	-1.23751	-1.23856	2.28539	0.000272973	0.00171015
1096348	1096072	-	Fungal specific transcription factor	Membrane bound Endoplasmic reticulum with score 6.4	-	-	-	-	-	-	-	-	-	-	-1.23858	-1.23928	2.8051	3.23033e-05	0.000245534
1186672	1186396	-	Aromatic-ring hydroxylase	Membrane bound Lysosomal with score 6.5	-	-	-	-	-	-	-	-	-	-	-1.23985	-1.23995	5.66989	3.61065e-05	0.000272162
1144689	1144413	-	Cerato-platanin	Extracellular (Secreted) with score 9.0	1.70689	1.7071	5.29781	1.1195e-06	8.42662e-06	1.03914	1.03929	4.65352	0.00112155	0.0105703	-1.24208	-1.24212	6.84376	4.18487e-07	4.2358e-06
133108	133108	-	Scramblase	Cytoplasmic with score 4.0	-	-	-	-	-	-	-	-	-	-	-1.24275	-1.24285	5.65302	1.3355e-05	0.000108625
1143415	1143139	1.6.5.3;1.6.99.3	NADH dehydrogenase (ubiquinone), 24 kDa subunit	Cytoplasmic with score 5.0	-	-	-	-	-	-	-	-	-	-	-1.24596	-1.246	6.8416	8.39125e-08	9.34651e-07
1160408	1160132	-	#N/A	Plasma membrane with score 8.9	-	-	-	-	-	-	-	-	-	-	-1.24647	-1.24766	2.10961	0.000101476	0.000694605
1168473	1168197	-	#N/A	Membrane bound Golgi with score 8.5	3.64817	3.66238	1.27137	5.95327e-15	1.01799e-13	-	-	-	-	-	-1.24652	-1.24699	3.44504	0.000299358	0.00185911
1125355	1125079	-	Glucose/ribitol dehydrogenase	Cytoplasmic with score 4.9	-2.15871	-2.16326	1.39818	4.55689e-08	4.12392e-07	-	-	-	-	-	-1.24728	-1.24776	3.36188	9.3649e-05	0.00064769
1227768	1227492	-	Cytochrome P450	Membrane bound Mitochondrial with score 3.2	2.16577	2.17625	0.181779	4.25792e-06	2.94005e-05	1.99503	2.00437	-0.0905236	5.31727e-05	0.000724618	-1.24798	-1.24839	3.57542	0.00150245	0.00802272
1155810	1155534	-	Fungal transcriptional regulatory protein, N-terminal	Cytoplasmic with score 5.9	-	-	-	-	-	-	-	-	-	-	-1.24814	-1.24887	2.74669	0.000129587	0.00086797
1183535	1183259	-	Pyridine nucleotide-disulphide oxidoreductase, NAD-binding region	Membrane bound Mitochondrial with score 4.8	1.18416	1.18884	0.141402	0.0110919	0.0336428	2.09979	2.10577	0.652165	9.91039e-08	2.41144e-06	-1.24844	-1.25014	1.59187	0.000139208	0.000923734
1180910	1180634	-	#N/A	Cytoplasmic with score 7.2	-	-	-	-	-	-	-	-	-	-	-1.24922	-1.24974	3.21617	0.00103369	0.00573759
1182075	1181799	-	Bacterial bifunctional deaminase-reductase, C-terminal	Membrane bound Mitochondrial with score 4.1	-	-	-	-	-	-	-	-	-	-	-1.2519	-1.25205	5.02049	0.002888	0.014368
194525	194525	-	Male sterility, NAD-binding	Membrane bound Mitochondrial with score 8.4	-	-	-	-	-	1.95612	1.95845	1.82695	4.17435e-07	9.02058e-06	-1.25349	-1.25516	1.57948	0.000212542	0.00136673
1187866	1187590	-	Major facilitator superfamily MFS-1	Plasma membrane with score 7.4	1.18139	1.18342	1.31956	0.00425903	0.0146665	-	-	-	-	-	-1.25389	-1.25569	1.50517	0.000134591	0.000897273
1184645	1184369	-	Lipase, GDSL	Membrane bound Extracellular (Secreted) with score 5.2	-	-	-	-	-	-	-	-	-	-	-1.25464	-1.25645	1.5085	0.000201762	0.00130414
1168895	1168619	-	#N/A	Cytoplasmic with score 9.2	2.28528	2.28846	2.01049	1.0333e-09	1.15015e-08	-	-	-	-	-	-1.25493	-1.25542	3.35421	6.25538e-06	5.40977e-05
1146422	1146146	-	Vitamin B6 biosynthesis protein	Membrane bound Mitochondrial with score 7.8	1.12883	1.12883	9.81233	0.00204278	0.00769732	-	-	-	-	-	-1.25692	-1.25692	11.0751	2.02857e-06	1.88677e-05
1125962	1125686	-	FMN-binding split barrel, related	Cytoplasmic with score 8.6	1.72225	1.72241	5.65326	5.56706e-11	6.96916e-10	-	-	-	-	-	-1.25732	-1.25737	6.69184	6.3267e-06	5.46198e-05
1120300	1120024	-	Major facilitator superfamily MFS-1	Plasma membrane with score 7.2	3.05942	3.0599	5.55668	8.01656e-33	3.30429e-31	-	-	-	-	-	-1.2579	-1.25791	8.63479	5.74467e-07	5.75044e-06
1188104	1187828	-	#N/A	Membrane bound Extracellular (Secreted) with score 7.9	-	-	-	-	-	-	-	-	-	-	-1.2583	-1.26068	1.024	0.00227633	0.0116263
1130703	1130427	-	Metallophosphoesterase	Cytoplasmic with score 6.8	-	-	-	-	-	-	-	-	-	-	-1.25872	-1.26253	0.456623	0.00128162	0.00697036
1169391	1169115	-	#N/A	Plasma membrane with score 9.0	-	-	-	-	-	-	-	-	-	-	-1.26153	-1.26154	9.15705	2.38621e-07	2.49627e-06
1133684	1133408	-	#N/A	Cytoplasmic with score 9.3	6.61963	6.69761	1.81223	1.07611e-41	5.97492e-40	-	-	-	-	-	-1.26172	-1.26217	3.54535	1.74481e-05	0.000138972
1180410	1180134	-	Short-chain dehydrogenase/reductase SDR	Cytoplasmic with score 6.7	-	-	-	-	-	1.39086	1.39506	0.317822	0.00181053	0.0160159	-1.26188	-1.26265	2.71074	1.74949e-05	0.000139145
1163881	1163605	-	Hemerythrin/HHE cation-binding motif	Mitochondrial with score 8.5	1.39902	1.40066	1.92572	0.00055903	0.00244858	-	-	-	-	-	-1.26255	-1.26441	1.52747	0.000790951	0.00451068
1124636	1124360	-	NAD-dependent epimerase/dehydratase	Membrane bound Peroxisomal with score 7.1	0.849634	0.849729	5.1703	0.00891665	0.0279152	-	-	-	-	-	-1.26292	-1.26297	6.52771	2.90819e-07	2.99832e-06
1111981	1111705	1.1.99.24	Iron-containing alcohol dehydrogenase	Membrane bound Mitochondrial with score 8.8	-	-	-	-	-	-	-	-	-	-	-1.26502	-1.26508	6.31987	0.00119445	0.00653899
47117	47117	-	1-aminocyclopropane-1-carboxylate synthase	Membrane bound Mitochondrial with score 5.5	-	-	-	-	-	-	-	-	-	-	-1.26616	-1.26839	1.20273	0.000210381	0.00135371
1123689	1123413	6.3.5.5	Glutamine amidotransferase superfamily	Membrane bound Mitochondrial with score 4.8	1.55308	1.55309	10.0184	8.88085e-07	6.79306e-06	-1.29338	-1.29339	8.37074	5.69759e-06	9.55846e-05	-1.26722	-1.26722	10.5796	1.06364e-05	8.80925e-05
1109748	1109472	-	Beta-ketoacyl synthase, N-terminal	Nuclear with score 5.0	-1.91126	-1.91581	1.07097	0.00243381	0.0089702	-	-	-	-	-	-1.26905	-1.27194	0.843693	0.000647857	0.00376345
1183400	1183124	-	FAD-dependent pyridine nucleotide-disulphide oxidoreductase	Membrane bound Mitochondrial with score 6.3	-	-	-	-	-	2.61432	2.62298	0.675137	3.16161e-07	6.96474e-06	-1.26907	-1.2697	3.03343	4.01166e-05	0.000299898
1188569	1188293	-	Alcohol dehydrogenase, zinc-binding	Membrane bound Mitochondrial with score 5.0	-	-	-	-	-	-	-	-	-	-	-1.26953	-1.26958	6.89916	5.2121e-07	5.23308e-06
1186359	1186083	-	#N/A	Cytoplasmic with score 8.7	7.00466	7.01236	5.51316	1.10808e-131	3.4864e-129	-	-	-	-	-	-1.27082	-1.27092	5.75006	0.00220364	0.0113071
1123212	1122936	-	#N/A	Membrane bound Extracellular (Secreted) with score 3.5	-	-	-	-	-	-	-	-	-	-	-1.27418	-1.2742	7.67335	3.70721e-08	4.31715e-07
1117058	1116782	-	Aromatic-L-amino-acid decarboxylase	Cytoplasmic with score 7.9	-	-	-	-	-	-	-	-	-	-	-1.27496	-1.27512	5.05235	0.00374514	0.0180783
1189554	1189278	-	Sugar transporter	Plasma membrane with score 7.7	1.70602	1.70629	4.8716	2.07721e-09	2.21546e-08	-1.19516	-1.19563	3.14693	0.00279131	0.0232208	-1.27534	-1.2754	6.38925	3.48135e-05	0.00026341
1148469	1148193	1.2.1.3	Aldehyde dehydrogenase	Cytoplasmic with score 7.9	-	-	-	-	-	-	-	-	-	-	-1.27645	-1.27645	9.58421	1.39575e-06	1.32536e-05
1172777	1172501	-	NAD-dependent epimerase/dehydratase	Cytoplasmic with score 6.1	-	-	-	-	-	-	-	-	-	-	-1.27656	-1.28066	0.352268	0.00138184	0.00744641
1125633	1125357	4.2.1.1	Carbonic anhydrase	Mitochondrial with score 6.6	-	-	-	-	-	-	-	-	-	-	-1.27658	-1.2766	7.96043	7.05015e-07	6.94576e-06
1109675	1109399	-	NAD-dependent epimerase/dehydratase	Cytoplasmic with score 7.6	-	-	-	-	-	-	-	-	-	-	-1.27717	-1.27725	5.85793	0.0001188	0.000800555
1187312	1187036	-	GCN5-related N-acetyltransferase	Cytoplasmic with score 6.8	6.41566	6.4177	6.83964	9.13632e-103	1.69094e-100	-	-	-	-	-	-1.27812	-1.27814	8.60622	1.06982e-06	1.03357e-05
1040652	1040652	-	ABC transporter-like	Cytoplasmic with score 7.4	-	-	-	-	-	-	-	-	-	-	-1.27899	-1.27908	5.70482	6.2678e-07	6.22414e-06
1127853	1127577	-	Aromatic-ring hydroxylase	Extracellular (Secreted) with score 5.7	-	-	-	-	-	-	-	-	-	-	-1.27917	-1.27957	3.64489	0.00105389	0.00583353
1108157	1107881	2.3.1.37	Aminotransferase, class I and II	Membrane bound Mitochondrial with score 9.2	-	-	-	-	-	-	-	-	-	-	-1.27924	-1.27929	6.74598	1.27891e-06	1.21905e-05
1144183	1143907	-	Succinate dehydrogenase, cytochrome b subunit	Membrane bound Mitochondrial with score 6.7	0.837871	0.837883	8.13866	0.0171719	0.0488209	-	-	-	-	-	-1.28088	-1.28091	7.12753	2.06798e-06	1.92164e-05
1186962	1186686	-	Cytochrome P450	Membrane bound Mitochondrial with score 7.4	3.99743	4.05936	-0.44036	8.15913e-12	1.10335e-10	-	-	-	-	-	-1.28169	-1.28771	-0.0661358	0.00464817	0.02183
1117133	1116857	-	Zinc finger, C2H2-type	Plasma membrane with score 4.7	-	-	-	-	-	-	-	-	-	-	-1.2841	-1.28553	1.93329	0.0081413	0.0356987
1115228	1114952	-	AMP-dependent synthetase and ligase	Membrane bound Endoplasmic reticulum with score 2.6	-	-	-	-	-	-	-	-	-	-	-1.28603	-1.28806	1.39093	0.00013781	0.000915676
1131962	1131686	1.5.1.2	NADP oxidoreductase, coenzyme F420-dependent	Membrane bound Mitochondrial with score 6.6	4.27139	4.27465	4.01381	6.02202e-36	2.69393e-34	-	-	-	-	-	-1.28885	-1.28893	5.93648	5.19542e-08	5.9055e-07
1099509	1099233	-	Alcohol dehydrogenase, zinc-binding	Cytoplasmic with score 5.1	-	-	-	-	-	-	-	-	-	-	-1.28985	-1.29024	3.68367	5.3398e-05	0.000387854
38059	38059	-	Galactose-binding like	Membrane bound Extracellular (Secreted) with score 7.1	1.59216	1.60115	-0.222124	0.00153679	0.00600155	-	-	-	-	-	-1.29036	-1.2943	0.500356	0.00122235	0.00666616
1161451	1161175	-	Acyl-CoA oxidase/dehydrogenase, type 1	Membrane bound Mitochondrial with score 8.7	-	-	-	-	-	-	-	-	-	-	-1.29186	-1.29206	4.67606	1.65791e-05	0.000132608
1184141	1183865	-	Taurine catabolism dioxygenase TauD/TfdA	Cytoplasmic with score 6.2	2.13485	2.14307	0.506065	3.92217e-06	2.72817e-05	-	-	-	-	-	-1.29203	-1.29422	1.3337	0.000405228	0.00245697
1183546	1183270	-	NAD(P)-binding	Membrane bound Mitochondrial with score 7.7	-	-	-	-	-	2.22475	2.22476	10.1481	2.47984e-17	2.27344e-15	-1.29235	-1.29235	9.96016	1.84612e-07	1.96421e-06
1159779	1159503	-	Carboxylesterase, type B	Membrane bound Extracellular (Secreted) with score 5.0	1.30561	1.30827	1.10403	0.00163821	0.00635034	-	-	-	-	-	-1.2929	-1.29406	2.24123	0.00447287	0.021126
1171869	1171593	-	GCN5-related N-acetyltransferase	Extracellular (Secreted) with score 6.3	3.31198	3.31269	5.25314	5.50173e-24	1.58326e-22	-	-	-	-	-	-1.29351	-1.29354	7.23132	0.000555697	0.00328157
1104257	1103981	4.2.1.36	Aconitase/3-isopropylmalate dehydratase large subunit, alpha/beta/alpha	Plasma membrane with score 2.7	0.98102	0.981034	8.16692	0.00538033	0.0179579	-	-	-	-	-	-1.29407	-1.29409	7.96175	1.12334e-07	1.23197e-06
1139152	1138876	-	Phosphoglycerate mutase	Cytoplasmic with score 6.7	0.892932	0.892959	7.05547	0.00482222	0.0163495	1.06275	1.06278	7.00265	0.000288101	0.00325224	-1.29486	-1.29488	8.36981	5.72054e-06	4.98611e-05
1107471	1107195	6.3.2.5	DNA/pantothenate metabolism flavoprotein, C-terminal	Nuclear with score 4.7	-	-	-	-	-	-	-	-	-	-	-1.29572	-1.29578	6.42196	4.33028e-06	3.86549e-05
1098995	1098719	-	Mlu1-box-binding protein, DNA-binding	Nuclear with score 5.4	2.51759	2.52484	1.07469	5.70455e-11	7.12239e-10	-	-	-	-	-	-1.29751	-1.2981	3.19094	9.87572e-06	8.23389e-05
1144651	1144375	-	Sugar transporter	Plasma membrane with score 6.1	-	-	-	-	-	-	-	-	-	-	-1.29977	-1.30055	2.7258	1.19487e-05	9.80576e-05
1202565	1202289	-	ABC transporter-like	Plasma membrane with score 7.3	-	-	-	-	-	-	-	-	-	-	-1.30022	-1.30426	0.498341	0.00137064	0.00739005
1124373	1124097	-	Beta-lactamase	Membrane bound Peroxisomal with score 5.8	-	-	-	-	-	-	-	-	-	-	-1.30074	-1.30089	5.12562	3.24128e-06	2.92213e-05
1178267	1177991	-	#N/A	Cytoplasmic with score 7.5	-	-	-	-	-	-	-	-	-	-	-1.30087	-1.30153	2.94578	0.000251649	0.00159356
1080294	1080018	1.6.5.3;1.6.99.3	Ferredoxin	Mitochondrial with score 7.0	-	-	-	-	-	-	-	-	-	-	-1.30098	-1.30099	8.56951	1.96413e-08	2.38758e-07
1165207	1164931	-	Histidine triad (HIT) protein	Mitochondrial with score 8.1	-	-	-	-	-	-	-	-	-	-	-1.30268	-1.30284	5.0583	0.000112353	0.000761742
1183258	1182982	-	#N/A	Mitochondrial with score 4.5	-	-	-	-	-	4.79402	4.79765	4.11161	1.41133e-47	1.16447e-44	-1.3038	-1.30412	4.02257	8.76979e-07	8.57223e-06
1100261	1099985	-	Amino acid transporter, transmembrane	Plasma membrane with score 6.0	1.10582	1.10586	6.98325	0.00449116	0.0153985	-	-	-	-	-	-1.30413	-1.30416	7.35498	1.92561e-08	2.34934e-07
1165733	1165457	-	Glucose/ribitol dehydrogenase	Membrane bound Mitochondrial with score 8.1	-	-	-	-	-	-	-	-	-	-	-1.30495	-1.30524	4.12788	5.49474e-05	0.000398239
1167442	1167166	-	Cyclin-like F-box	Nuclear with score 7.8	-	-	-	-	-	-	-	-	-	-	-1.3075	-1.30783	4.00019	8.74162e-07	8.55307e-06
1152768	1152492	-	Cytochrome P450	Membrane bound Lysosomal with score 5.5	5.00043	5.01897	2.24053	3.01529e-36	1.37494e-34	-	-	-	-	-	-1.31106	-1.31179	2.88858	4.83037e-06	4.2699e-05
1220640	1220364	-	Major facilitator superfamily MFS-1	Membrane bound Endoplasmic reticulum with score 6.7	1.33851	1.33911	3.26902	0.000141097	0.000714492	-	-	-	-	-	-1.31199	-1.31248	3.4871	5.35476e-05	0.000388658
1080854	1080578	-	#N/A	Membrane bound Vacuolar with score 8.2	-	-	-	-	-	-	-	-	-	-	-1.3123	-1.31542	0.853523	0.000496549	0.00295678
1161049	1160773	6.1.1.5	Isoleucyl-tRNA synthetase, class Ia, N-terminal	Nuclear with score 5.3	1.77958	1.77959	9.9051	2.72669e-07	2.24387e-06	-	-	-	-	-	-1.31312	-1.31312	10.6502	2.43665e-06	2.23304e-05
1142630	1142354	2.5.1.54	DAHP synthetase I/KDSA	Cytoplasmic with score 8.0	1.38693	1.38696	8.02827	3.83074e-06	2.67246e-05	-	-	-	-	-	-1.31583	-1.31584	9.20198	4.52743e-08	5.19951e-07
1174017	1173741	-	Extradiol ring-cleavage dioxygenase, class III enzyme, subunit B	Membrane bound Mitochondrial with score 3.9	-	-	-	-	-	-	-	-	-	-	-1.31595	-1.31793	1.45529	7.96281e-05	0.000559246
1136711	1136435	-	Alcohol dehydrogenase, zinc-binding	Cytoplasmic with score 6.4	2.87597	2.88179	1.75843	6.49917e-16	1.16849e-14	-	-	-	-	-	-1.31619	-1.31679	3.16835	1.81774e-06	1.70019e-05
1104687	1104411	-	Alcohol dehydrogenase, zinc-binding	Nuclear with score 5.0	-	-	-	-	-	-	-	-	-	-	-1.3165	-1.31708	3.19611	2.70532e-05	0.000208487
1143907	1143631	3.2.1.15	Glycoside hydrolase, family 28	Extracellular (Secreted) with score 9.6	-	-	-	-	-	-	-	-	-	-	-1.31657	-1.31873	1.27327	0.000261517	0.00164665
1115113	1114837	-	D-isomer specific 2-hydroxyacid dehydrogenase, catalytic region	Cytoplasmic with score 8.4	-	-	-	-	-	-	-	-	-	-	-1.31722	-1.31738	4.9891	2.13453e-05	0.000167737
1125339	1125063	-	#N/A	Membrane bound Mitochondrial with score 6.2	-	-	-	-	-	-	-	-	-	-	-1.31841	-1.32044	1.41369	6.27724e-05	0.000450049
1147652	1147376	-	O-methyltransferase, family 3	Cytoplasmic with score 6.7	3.96912	3.96928	8.0492	1.55205e-60	1.38205e-58	1.39989	1.39999	5.68999	7.59107e-08	1.88242e-06	-1.31856	-1.31857	10.0098	7.68602e-08	8.61871e-07
1114924	1114648	-	NAD-dependent epimerase/dehydratase	Membrane bound Mitochondrial with score 4.4	1.98169	1.98224	4.20294	0.000102334	0.000535734	1.1221	1.12247	3.40019	0.00477563	0.0365461	-1.32194	-1.32215	4.63877	6.25512e-06	5.40977e-05
1186646	1186370	-	NADH:flavin oxidoreductase/NADH oxidase, N-terminal	Cytoplasmic with score 7.6	1.73755	1.74086	1.35535	0.00137055	0.00542414	2.36747	2.37099	1.68837	1.7802e-11	7.95915e-10	-1.3223	-1.32415	1.56521	5.11744e-05	0.000372245
38992	38992	-	Cytochrome P450	Membrane bound Mitochondrial with score 8.0	-	-	-	-	-	-	-	-	-	-	-1.32319	-1.32945	-0.125406	0.00248464	0.0125744
1188424	1188148	-	Cytochrome P450	Membrane bound Mitochondrial with score 4.3	2.63083	2.63109	5.982	7.49642e-33	3.10345e-31	-	-	-	-	-	-1.3236	-1.32364	7.31257	8.79503e-09	1.11815e-07
39114	39114	-	AMP-dependent synthetase and ligase	Cytoplasmic with score 3.0	-	-	-	-	-	-	-	-	-	-	-1.32361	-1.32418	3.22114	1.34944e-05	0.000109491
46149	46149	-	#N/A	Membrane bound Mitochondrial with score 4.0	4.32685	4.41997	-0.674884	9.65504e-12	1.29452e-10	-	-	-	-	-	-1.32364	-1.32752	0.573085	0.000762789	0.00436504
1147527	1147251	-	CHCH	Nuclear with score 7.5	0.863128	0.863158	6.83813	0.00814691	0.025779	-	-	-	-	-	-1.32397	-1.32404	6.40357	2.05731e-05	0.00016218
1160540	1160264	2.8.1.8	Radical SAM	Membrane bound Mitochondrial with score 7.2	-	-	-	-	-	-	-	-	-	-	-1.32488	-1.32493	6.86501	2.27741e-05	0.000178124
1149343	1149067	-	Cytochrome P450	Mitochondrial with score 3.2	-	-	-	-	-	-	-	-	-	-	-1.33103	-1.33617	0.0929829	0.0019316	0.0100455
1105597	1105321	2.4.1.15	Glycosyl transferase, family 20	Cytoplasmic with score 8.4	-	-	-	-	-	-	-	-	-	-	-1.3326	-1.33263	7.53307	1.95353e-08	2.37759e-07
1185108	1184832	1.6.5.3;1.6.99.3;1.6.99.5	NADH-ubiquinone oxidoreductase, chain 49kDa	Membrane bound Mitochondrial with score 9.3	-	-	-	-	-	-	-	-	-	-	-1.33317	-1.33322	6.75916	1.13184e-08	1.41374e-07
1120077	1119801	-	#N/A	Membrane bound Mitochondrial with score 8.9	-	-	-	-	-	-	-	-	-	-	-1.33389	-1.33608	1.34367	6.05763e-05	0.000436185
1188895	1188619	-	#N/A	Membrane bound Mitochondrial with score 8.2	-	-	-	-	-	-	-	-	-	-	-1.33587	-1.3359	7.66658	4.26671e-09	5.64745e-08
1176844	1176568	-	#N/A	Membrane bound Mitochondrial with score 3.6	-	-	-	-	-	-	-	-	-	-	-1.33657	-1.34135	0.323283	0.00164478	0.00871282
1225516	1225240	-	#N/A	Membrane bound Mitochondrial with score 7.5	2.78837	2.78937	4.20695	1.38274e-25	4.2933e-24	-	-	-	-	-	-1.33675	-1.33691	5.05065	1.96752e-05	0.000155388
1091352	1091076	2.8.1.9	Aminotransferase, class V/Cysteine desulphurase	Membrane bound Lysosomal with score 3.0	2.20907	2.21493	1.04961	1.10304e-08	1.09022e-07	1.40346	1.40777	0.298057	0.000926232	0.0089717	-1.34146	-1.3436	1.34681	6.7431e-05	0.00048103
1095450	1095174	-	FAD linked oxidase, N-terminal	Membrane bound Peroxisomal with score 4.3	-	-	-	-	-	-	-	-	-	-	-1.34321	-1.35	-0.320632	0.0051432	0.0239185
1139577	1139301	-	Alpha/beta hydrolase fold-1	Cytoplasmic with score 8.6	10.7446	11.1012	3.88529	5.87118e-96	9.3929e-94	-	-	-	-	-	-1.34674	-1.34688	5.30741	0.000590633	0.00345517
142824	142824	-	Aldehyde dehydrogenase	Cytoplasmic with score 5.7	-	-	-	-	-	-	-	-	-	-	-1.34971	-1.35442	0.328428	0.00084596	0.00479153
1104468	1104192	6.3.3.3	Aminotransferase class-III	Membrane bound Mitochondrial with score 8.2	-	-	-	-	-	-	-	-	-	-	-1.35021	-1.35025	6.81179	7.77253e-06	6.60654e-05
1166300	1166024	-	#N/A	Nuclear with score 9.1	-	-	-	-	-	-	-	-	-	-	-1.35077	-1.35226	1.86301	3.37921e-05	0.000256071
1128273	1127997	-	WD40 repeat	Cytoplasmic with score 5.6	-	-	-	-	-	-	-	-	-	-	-1.35108	-1.35113	6.61315	3.35244e-09	4.4849e-08
1122095	1121819	-	Fumarate reductase/succinate dehydrogenase flavoprotein, N-terminal	Membrane bound Peroxisomal with score 9.1	1.33952	1.34023	3.05173	0.000126493	0.000649248	-	-	-	-	-	-1.35117	-1.35151	3.99553	3.49091e-07	3.5696e-06
1147698	1147422	-	2OG-Fe(II) oxygenase	Membrane bound Golgi with score 8.9	2.08806	2.08841	4.97082	1.48156e-09	1.62045e-08	-	-	-	-	-	-1.35205	-1.35215	5.77413	3.8611e-09	5.13784e-08
1182966	1182690	-	2-nitropropane dioxygenase, NPD	Membrane bound Mitochondrial with score 8.2	-1.55291	-1.5531	5.22009	6.46112e-08	5.75888e-07	-1.30516	-1.3053	5.12009	8.37617e-05	0.00109384	-1.35578	-1.35583	6.60155	0.000361152	0.00220987
1205554	1205278	-	Cytochrome P450	Membrane bound Golgi with score 8.4	1.59294	1.59334	4.19424	4.17336e-07	3.34684e-06	3.25074	3.25124	5.41857	2.66589e-34	7.80505e-32	-1.35847	-1.35857	5.78862	1.36225e-07	1.47454e-06
1183009	1182733	-	Heterokaryon incompatibility	Cytoplasmic with score 7.5	-	-	-	-	-	2.58856	2.59015	3.05869	4.17649e-15	2.96139e-13	-1.36016	-1.36084	3.03504	1.20683e-06	1.16144e-05
1153207	1152931	-	Conserved hypothetical protein CHP00730	Cytoplasmic with score 4.8	6.04817	6.0493	7.31837	2.67252e-121	6.81782e-119	1.31043	1.31106	2.89041	0.000888786	0.00865517	-1.36207	-1.36208	9.28791	8.13607e-06	6.89287e-05
1032479	1032479	2.5.1.54	DAHP synthetase, class II	Cytoplasmic with score 8.2	1.96297	1.96303	7.27853	4.12798e-14	6.52664e-13	-	-	-	-	-	-1.36231	-1.36233	8.48304	1.30378e-05	0.000106218
1187420	1187144	-	#N/A	Membrane bound Extracellular (Secreted) with score 7.7	-	-	-	-	-	-	-	-	-	-	-1.36288	-1.36345	3.23408	9.18017e-05	0.000636236
1204761	1204485	-	Protein of unknown function DUF427	Extracellular (Secreted) with score 7.9	2.80521	2.80859	2.47472	1.0374e-11	1.38501e-10	-	-	-	-	-	-1.36322	-1.36342	4.80235	0.000135677	0.000903305
1151962	1151686	-	FAD linked oxidase, N-terminal	Membrane bound Extracellular (Secreted) with score 7.1	-	-	-	-	-	-	-	-	-	-	-1.3664	-1.36881	1.25021	4.66066e-05	0.000342262
1104480	1104204	-	Beta-ketoacyl synthase, N-terminal	Nuclear with score 5.6	-	-	-	-	-	1.05644	1.05712	2.41835	0.00520313	0.0392875	-1.36944	-1.36996	3.45863	8.97695e-07	8.75757e-06
1164649	1164373	-	#N/A	Membrane bound Extracellular (Secreted) with score 3.0	1.15954	1.16165	1.24101	0.00876145	0.0274657	-	-	-	-	-	-1.37048	-1.3712	2.96738	1.29492e-05	0.000105583
1165017	1164741	-	#N/A	Cytoplasmic with score 4.8	9.39399	9.42069	6.11459	1.14294e-187	5.39409e-184	5.37695	5.40117	1.97135	4.04354e-35	1.31068e-32	-1.37174	-1.37174	9.96586	1.98157e-07	2.09937e-06
1082433	1082157	-	Fatty acid desaturase, type 1, N-terminal	Membrane bound Endoplasmic reticulum with score 8.4	-	-	-	-	-	-	-	-	-	-	-1.37226	-1.37742	0.220699	0.000795174	0.00453218
1141742	1141466	-	#N/A	Mitochondrial with score 4.6	-	-	-	-	-	-	-	-	-	-	-1.37423	-1.37511	2.65942	1.10807e-05	9.14685e-05
1184559	1184283	1.8.4.11	Methionine sulphoxide reductase A	Mitochondrial with score 6.6	-	-	-	-	-	-	-	-	-	-	-1.3746	-1.37468	6.20246	2.11986e-06	1.96619e-05
1115718	1115442	-	Glutamine amidotransferase class-I, C-terminal	Cytoplasmic with score 6.6	-	-	-	-	-	-	-	-	-	-	-1.3747	-1.37475	6.88879	6.97832e-10	1.03482e-08
1221875	1221599	-	Methyltransferase type 11	Membrane bound Mitochondrial with score 6.1	4.54504	4.54556	6.94054	1.54976e-86	2.18331e-84	1.21599	1.21627	3.90627	0.000291071	0.00327762	-1.3765	-1.37651	9.36293	2.22212e-05	0.000173935
1171805	1171529	-	#N/A	Plasma membrane with score 6.4	-	-	-	-	-	-	-	-	-	-	-1.37779	-1.37909	2.14306	9.84026e-06	8.21118e-05
1109378	1109102	1.13.11.6	3-hydroxyanthranilic acid dioxygenase	Membrane bound Peroxisomal with score 7.1	-	-	-	-	-	-	-	-	-	-	-1.37808	-1.37817	5.92286	2.97346e-07	3.0593e-06
185006	185006	-	NAD(P)-binding	Membrane bound Mitochondrial with score 7.2	-	-	-	-	-	-	-	-	-	-	-1.37982	-1.38546	0.0687908	0.000913037	0.00513647
1181034	1180758	4.2.1.3	Aconitase/3-isopropylmalate dehydratase large subunit, alpha/beta/alpha	Membrane bound Mitochondrial with score 8.3	-	-	-	-	-	-	-	-	-	-	-1.38062	-1.38065	7.55714	2.01418e-09	2.79187e-08
1086111	1085835	-	#N/A	Membrane bound Mitochondrial with score 4.5	7.40758	7.45702	3.24827	1.2e-68	1.27268e-66	-	-	-	-	-	-1.381	-1.38111	5.76001	6.38248e-07	6.33172e-06
185018	185018	-	#N/A	Membrane bound Golgi with score 3.5	1.63275	1.63519	1.65667	0.000521259	0.00229807	-	-	-	-	-	-1.38124	-1.38262	2.08043	1.65925e-05	0.000132608
1183986	1183710	-	Cyclin, N-terminal	Cytoplasmic with score 4.3	-	-	-	-	-	-	-	-	-	-	-1.38181	-1.38194	5.44047	4.24682e-06	3.79778e-05
1200532	1200256	-	Aromatic-ring hydroxylase	Membrane bound Mitochondrial with score 5.0	4.42412	4.47824	0.150666	1.87329e-16	3.4807e-15	-	-	-	-	-	-1.38188	-1.38458	1.13943	0.00485877	0.0227015
1105289	1105013	6.4.1.4	Carboxyl transferase	Membrane bound Mitochondrial with score 9.2	1.70965	1.70979	5.81724	2.92104e-08	2.70576e-07	-	-	-	-	-	-1.38328	-1.38331	7.55313	1.61278e-06	1.51845e-05
1178996	1178720	-	Cytochrome P450, E-class, group IV	Membrane bound Mitochondrial with score 5.2	3.81158	3.81939	2.28198	2.33608e-26	7.52568e-25	2.22276	2.2289	0.744592	2.32687e-07	5.2274e-06	-1.38341	-1.38407	3.12141	4.63138e-07	4.6641e-06
1137712	1137436	-	Cupin 1	Cytoplasmic with score 5.0	-1.27238	-1.27238	9.6651	0.000178275	0.000882402	-	-	-	-	-	-1.38363	-1.38366	7.33167	4.42551e-08	5.10006e-07
1089864	1089588	-	NADH:flavin oxidoreductase/NADH oxidase, N-terminal	Cytoplasmic with score 8.3	-1.34004	-1.34521	0.284309	0.00428728	0.0147477	-	-	-	-	-	-1.38387	-1.38413	4.40197	0.000416717	0.00251609
1172385	1172109	-	Glucose/ribitol dehydrogenase	Cytoplasmic with score 7.2	1.44093	1.44545	0.557325	0.00413003	0.0143006	-	-	-	-	-	-1.38486	-1.38694	1.46075	7.60967e-05	0.000535342
1211498	1211222	-	Amino acid permease-associated region	Plasma membrane with score 8.8	1.63805	1.64473	0.226796	0.000206702	0.00101039	-	-	-	-	-	-1.38634	-1.39199	0.0613127	0.000892134	0.00503022
1161139	1160863	-	General substrate transporter	Membrane bound Lysosomal with score 7.2	-	-	-	-	-	-	-	-	-	-	-1.38654	-1.38963	0.889004	0.000340198	0.00209038
1144044	1143768	-	Secretory lipase	Membrane bound Extracellular (Secreted) with score 8.2	1.49818	1.49822	7.33646	6.25481e-07	4.88735e-06	-	-	-	-	-	-1.38849	-1.38854	6.9669	3.17944e-09	4.27639e-08
1151932	1151656	4.1.2.4	Deoxyribose-phosphate aldolase/phospho-2-dehydro-3-deoxyheptonate aldolase	Cytoplasmic with score 9.1	1.415	1.42004	0.348822	0.00120234	0.00483753	-	-	-	-	-	-1.38868	-1.39102	1.34388	3.53395e-05	0.000267188
1118501	1118225	-	Major facilitator superfamily MFS-1	Membrane bound Vacuolar with score 6.8	4.2014	4.20221	5.94607	5.65059e-74	6.66699e-72	-	-	-	-	-	-1.38934	-1.38939	6.79678	9.6363e-10	1.40806e-08
1160394	1160118	3.2.1.14	Chitin-binding, type 1	Plasma membrane with score 4.3	2.61911	2.63302	0.223127	0.000128766	0.000658954	-	-	-	-	-	-1.39086	-1.39534	0.518826	0.00197622	0.0102615
1169697	1169421	-	#N/A	Mitochondrial with score 8.1	4.17418	4.20125	0.879667	7.71252e-17	1.47068e-15	-	-	-	-	-	-1.39118	-1.39409	1.05707	0.000114584	0.000775812
1141736	1141460	-	#N/A	Nuclear with score 7.8	-	-	-	-	-	-	-	-	-	-	-1.39238	-1.39254	5.08295	1.45603e-08	1.79397e-07
1128771	1128495	4.2.1.9	Dihydroxy-acid and 6-phosphogluconate dehydratase	Membrane bound Mitochondrial with score 3.8	-	-	-	-	-	-	-	-	-	-	-1.39374	-1.394	4.45911	0.000145259	0.000959418
1028120	1028120	-	Glutathione S-transferase, C-terminal	Cytoplasmic with score 9.0	-	-	-	-	-	-	-	-	-	-	-1.39411	-1.39414	7.38391	1.36539e-09	1.93012e-08
1186263	1185987	-	#N/A	Plasma membrane with score 8.1	1.80977	1.80991	5.97682	8.30045e-12	1.12086e-10	-	-	-	-	-	-1.39453	-1.39464	5.66576	3.40073e-08	3.97416e-07
1154836	1154560	-	Fungal specific transcription factor	Cytoplasmic with score 3.8	2.73834	2.74304	1.92793	1.5323e-13	2.34742e-12	-	-	-	-	-	-1.3947	-1.39587	2.35156	4.51736e-05	0.000333703
1179785	1179509	-	Metal-dependent protein hydrolase	Membrane bound Mitochondrial with score 6.8	-0.833365	-0.833412	6.14723	0.0106777	0.0326277	-	-	-	-	-	-1.39515	-1.39531	5.11639	2.81851e-09	3.81665e-08
1106436	1106160	-	#N/A	Membrane bound Golgi with score 4.1	2.73464	2.73573	4.0274	1.30467e-20	3.14956e-19	-	-	-	-	-	-1.3966	-1.39685	4.50821	7.68216e-08	8.61871e-07
1170233	1169957	-	Immunoglobulin/major histocompatibility complex, conserved site	Mitochondrial with score 5.7	-	-	-	-	-	-	-	-	-	-	-1.39749	-1.39775	4.42405	5.41261e-06	4.73426e-05
1102085	1101809	-	Sugar transporter	Plasma membrane with score 9.4	-	-	-	-	-	-	-	-	-	-	-1.39809	-1.39812	8.05839	5.81597e-09	7.57746e-08
1143782	1143506	2.3.3.1;2.3.3.5	Citrate synthase-like	Membrane bound Mitochondrial with score 9.9	1.03926	1.03931	6.45683	0.00150002	0.00587829	-	-	-	-	-	-1.40194	-1.40194	9.52309	0.000355021	0.00217635
1105893	1105617	-	Aromatic-ring hydroxylase	Cytoplasmic with score 7.7	-	-	-	-	-	-	-	-	-	-	-1.40212	-1.40228	5.09448	2.73897e-08	3.25029e-07
1185150	1184874	2.6.1.42	Aminotransferase, class IV	Cytoplasmic with score 8.4	3.75215	3.75218	10.2656	6.27431e-43	3.61117e-41	2.20369	2.20371	8.7321	4.35612e-18	4.34464e-16	-1.40269	-1.40269	11.9921	4.14088e-09	5.49547e-08
1150813	1150537	-	t-SNARE	Membrane bound Mitochondrial with score 4.9	-	-	-	-	-	6.11322	6.1286	3.34787	2.27125e-33	6.0629e-31	-1.4042	-1.40682	1.10889	0.00048972	0.00292309
1121452	1121176	-	Hydantoinase/oxoprolinase	Cytoplasmic with score 8.0	-	-	-	-	-	-	-	-	-	-	-1.40445	-1.40522	2.90582	4.30511e-07	4.34901e-06
188697	188697	-	Alcohol dehydrogenase, zinc-binding	Nuclear with score 6.4	-	-	-	-	-	-	-	-	-	-	-1.40683	-1.41145	0.369854	0.000736448	0.00422886
1129969	1129693	-	#N/A	Cytoplasmic with score 7.4	1.13355	1.13633	0.797376	0.00699908	0.0226093	-	-	-	-	-	-1.40826	-1.40874	3.56677	2.07234e-05	0.000163236
1159375	1159099	-	Alpha/beta hydrolase fold-1	Cytoplasmic with score 5.1	4.77617	4.77792	5.42085	1.97556e-72	2.30214e-70	2.05619	2.05746	2.8026	3.2634e-10	1.17534e-08	-1.40887	-1.40889	8.26249	4.64155e-05	0.000341613
1167619	1167343	-	Cytochrome P450	Membrane bound Endoplasmic reticulum with score 6.1	-	-	-	-	-	-	-	-	-	-	-1.41232	-1.41245	5.42293	3.13751e-07	3.22144e-06
1157211	1156935	-	SMP-30/Gluconolaconase/LRE-like region	Cytoplasmic with score 6.5	1.65897	1.66811	-0.194001	0.00106427	0.00434499	-	-	-	-	-	-1.41348	-1.41661	1.00244	0.000168415	0.00110143
1143065	1142789	-	CybS	Membrane bound Mitochondrial with score 7.4	0.918942	0.918954	8.22928	0.00639528	0.0208948	-	-	-	-	-	-1.41385	-1.41388	7.66232	1.04135e-09	1.50619e-08
1125360	1125084	-	Amino acid permease-associated region	Plasma membrane with score 6.2	6.42984	6.43477	5.57617	2.34635e-108	4.51984e-106	2.19344	2.19705	1.46126	9.31268e-10	3.14383e-08	-1.41973	-1.41978	6.73167	3.08366e-10	4.75655e-09
1109778	1109502	-	#N/A	Cytoplasmic with score 7.7	-	-	-	-	-	-	-	-	-	-	-1.41978	-1.42005	4.46188	2.9101e-05	0.000222864
1181145	1180869	3.6.1.22	NUDIX hydrolase, core	Cytoplasmic with score 5.3	-	-	-	-	-	-	-	-	-	-	-1.42016	-1.42026	5.82514	0.000368413	0.00225154
1125576	1125300	-	Aromatic-ring hydroxylase	Membrane bound Mitochondrial with score 2.2	-	-	-	-	-	-	-	-	-	-	-1.42463	-1.42553	2.70945	2.16463e-06	2.00213e-05
1157171	1156895	-	Sugar transporter	Plasma membrane with score 9.2	1.99505	2.00161	0.657114	2.37791e-06	1.71862e-05	-	-	-	-	-	-1.42553	-1.42764	1.47894	1.4169e-05	0.000114592
1139130	1138854	-	#N/A	Extracellular (Secreted) with score 9.6	-	-	-	-	-	-	-	-	-	-	-1.42621	-1.43214	0.13746	0.00110401	0.00607725
1102599	1102323	2.3.3.13	Pyruvate carboxyltransferase	Membrane bound Mitochondrial with score 6.3	0.99781	0.997816	9.29768	0.0150683	0.0437361	-	-	-	-	-	-1.42662	-1.42663	9.81501	9.04093e-08	1.00365e-06
1141974	1141698	-	#N/A	Nuclear with score 8.5	-	-	-	-	-	-	-	-	-	-	-1.43235	-1.43238	8.06402	8.26768e-08	9.22947e-07
1084091	1083815	-	Cytochrome P450	Membrane bound Mitochondrial with score 4.4	4.61446	4.61691	4.76295	1.70921e-69	1.89803e-67	-	-	-	-	-	-1.43396	-1.43404	6.16486	5.83e-09	7.58585e-08
1112868	1112592	-	Major facilitator superfamily MFS-1	Plasma membrane with score 7.0	3.17797	3.17845	5.67237	2.76571e-42	1.5632e-40	-	-	-	-	-	-1.43424	-1.4343	6.66652	1.85906e-09	2.596e-08
1164526	1164250	-	#N/A	Membrane bound Mitochondrial with score 6.2	2.56434	2.58517	-0.365084	1.20128e-06	9.01339e-06	2.95227	2.97256	-0.178647	3.73805e-08	9.6933e-07	-1.43486	-1.43633	2.07957	1.04609e-05	8.67111e-05
1184679	1184403	1.3.1.32	Iron-containing alcohol dehydrogenase	Cytoplasmic with score 7.9	-	-	-	-	-	-	-	-	-	-	-1.43489	-1.43517	4.40527	2.27823e-08	2.7295e-07
1184166	1183890	-	#N/A	Plasma membrane with score 2.2	3.9028	3.90725	3.18568	3.83068e-25	1.17395e-23	1.46733	1.47015	0.970049	0.000745241	0.00744108	-1.43765	-1.43774	6.04727	1.089e-07	1.19826e-06
1166984	1166708	-	#N/A	Plasma membrane with score 3.4	0.938391	0.938782	3.28973	0.0148686	0.0432361	-	-	-	-	-	-1.44149	-1.44205	3.42514	3.51194e-07	3.58743e-06
1182849	1182573	-	Ubiquitin-conjugating enzyme, E2	Plasma membrane with score 6.5	-	-	-	-	-	-	-	-	-	-	-1.44206	-1.4423	4.66628	9.81162e-10	1.42741e-08
1100130	1099854	-	Major facilitator superfamily MFS-1	Plasma membrane with score 8.8	1.58445	1.58528	3.13471	2.86631e-06	2.03918e-05	-	-	-	-	-	-1.44311	-1.44328	5.09706	1.32039e-09	1.8718e-08
51523	51523	-	Proline racemase	Cytoplasmic with score 7.9	-	-	-	-	-	-	-	-	-	-	-1.44403	-1.44873	0.430327	0.000296545	0.00184624
1142379	1142103	1.4.3.3	FAD dependent oxidoreductase	Membrane bound Endoplasmic reticulum with score 7.8	2.01749	2.01757	6.96851	8.48406e-15	1.42493e-13	-	-	-	-	-	-1.44576	-1.44576	9.99252	4.65108e-08	5.33538e-07
1175633	1175357	-	Haloacid dehalogenase-like hydrolase	Cytoplasmic with score 6.2	1.39522	1.39527	6.99512	2.66657e-07	2.20015e-06	-	-	-	-	-	-1.44598	-1.44599	8.56361	6.71104e-07	6.63787e-06
1165011	1164735	-	#N/A	Extracellular (Secreted) with score 7.4	3.13739	3.16473	-0.153051	1.71711e-09	1.85869e-08	-	-	-	-	-	-1.44624	-1.44793	1.80992	8.05464e-06	6.82968e-05
1169517	1169241	-	Aldehyde dehydrogenase	Membrane bound Peroxisomal with score 6.3	2.2081	2.20945	3.15453	3.34139e-12	4.64497e-11	-	-	-	-	-	-1.44694	-1.44728	4.16131	3.59098e-09	4.79117e-08
1173942	1173666	-	Short-chain dehydrogenase/reductase SDR	Cytoplasmic with score 8.7	2.74715	2.74795	4.48353	6.8719e-18	1.42558e-16	1.96179	1.96244	3.66701	1.2612e-10	4.8709e-09	-1.44754	-1.4477	5.15574	4.02422e-10	6.10361e-09
1145979	1145703	-	Cytochrome b5	Membrane bound Vacuolar with score 8.4	-	-	-	-	-	-	-	-	-	-	-1.44857	-1.44862	6.9681	1.84926e-10	2.9202e-09
1150881	1150605	-	Short-chain dehydrogenase/reductase SDR	Cytoplasmic with score 6.5	6.27313	6.28517	4.13763	3.99837e-68	4.1934e-66	2.29155	2.30055	0.286971	1.11259e-06	2.16083e-05	-1.45061	-1.4507	6.12603	2.5367e-10	3.96185e-09
1160736	1160460	-	Ankyrin	Membrane bound Peroxisomal with score 7.3	-	-	-	-	-	-	-	-	-	-	-1.45172	-1.45175	7.7251	3.1903e-11	5.41482e-10
1174230	1173954	-	Carbamoyl phosphate synthase, large subunit, N-terminal	Membrane bound Mitochondrial with score 9.1	1.8813	1.88143	6.20433	4.16431e-10	4.81112e-09	-	-	-	-	-	-1.45201	-1.45204	7.86142	2.5186e-10	3.93975e-09
1174736	1174460	-	#N/A	Extracellular (Secreted) with score 6.5	2.38359	2.38624	2.37189	1.05977e-12	1.53188e-11	-	-	-	-	-	-1.45256	-1.45287	4.28907	4.0779e-08	4.73226e-07
1209042	1208766	-	Sugar transporter	Plasma membrane with score 7.9	-	-	-	-	-	-	-	-	-	-	-1.45286	-1.45927	-0.059251	0.00104203	0.00577429
1099478	1099202	-	MFS general substrate transporter	Plasma membrane with score 8.9	-	-	-	-	-	-	-	-	-	-	-1.45376	-1.45381	6.92353	1.33085e-08	1.64758e-07
1183884	1183608	-	YD repeat	Plasma membrane with score 5.7	2.43107	2.4327	3.12955	4.13369e-10	4.78747e-09	2.02067	2.02207	2.6336	6.76462e-10	2.3256e-08	-1.45467	-1.4569	1.54395	0.000189274	0.00122819
46150	46150	-	Patatin	Cytoplasmic with score 6.8	5.58023	5.59737	2.92715	5.5383e-47	3.60524e-45	-	-	-	-	-	-1.45585	-1.45619	4.20276	1.03281e-08	1.29654e-07
1124061	1123785	-	Protein of unknown function DUF1445	Membrane bound Mitochondrial with score 3.7	-	-	-	-	-	-	-	-	-	-	-1.45877	-1.45958	2.8639	3.7267e-05	0.000280064
1127936	1127660	-	Ankyrin	Membrane bound Mitochondrial with score 4.4	-	-	-	-	-	-	-	-	-	-	-1.4592	-1.45938	5.01799	1.71831e-06	1.61324e-05
1112062	1111786	-	#N/A	Cytoplasmic with score 7.8	2.08637	2.09027	1.50676	1.22326e-06	9.15651e-06	-	-	-	-	-	-1.46174	-1.46293	2.39995	1.27355e-06	1.2151e-05
1180408	1180132	-	#N/A	Cytoplasmic with score 5.2	-	-	-	-	-	-	-	-	-	-	-1.46539	-1.46877	0.984504	0.000357966	0.00219172
1185814	1185538	-	#N/A	Membrane bound Extracellular (Secreted) with score 6.3	1.51516	1.51567	3.7592	6.20064e-06	4.16865e-05	-	-	-	-	-	-1.46585	-1.46594	6.16188	3.83157e-05	0.00028748
1164056	1163780	-	#N/A	Membrane bound Endoplasmic reticulum with score 7.3	-	-	-	-	-	-	-	-	-	-	-1.46714	-1.46733	4.99704	5.7394e-10	8.61342e-09
1127634	1127358	-	Fungal specific transcription factor	Plasma membrane with score 2.4	1.23354	1.23407	3.30197	0.000506879	0.00224095	-	-	-	-	-	-1.46772	-1.468	4.42357	3.30757e-09	4.43677e-08
43409	43409	-	HpcH/HpaI aldolase	Membrane bound Mitochondrial with score 5.6	5.53607	5.58476	1.39512	8.36632e-30	3.06084e-28	-	-	-	-	-	-1.4678	-1.46908	2.29566	6.02527e-07	6.00721e-06
1164227	1163951	1.8.1.2	Flavodoxin-like	Membrane bound Vacuolar with score 2.1	-	-	-	-	-	-1.165	-1.16502	7.32031	0.000265729	0.00304515	-1.46928	-1.46932	7.10681	8.44834e-10	1.23992e-08
180653	180653	-	#N/A	Membrane bound Mitochondrial with score 5.1	-	-	-	-	-	-	-	-	-	-	-1.47682	-1.48106	0.664002	0.000480599	0.00288071
1119132	1118856	1.6.2.4	Flavodoxin-like	Cytoplasmic with score 4.3	-	-	-	-	-	-	-	-	-	-	-1.47684	-1.47758	3.03897	5.07594e-07	5.10664e-06
1182936	1182660	-	#N/A	Plasma membrane with score 8.5	1.57496	1.58004	0.544351	0.000314057	0.00146679	-	-	-	-	-	-1.48079	-1.48392	1.03314	0.000104217	0.00071141
1186391	1186115	-	ATPase, P-type, K/Mg/Cd/Cu/Zn/Na/Ca/Na/H-transporter	Plasma membrane with score 9.4	-2.13779	-2.14341	1.06234	0.00062574	0.00270934	-	-	-	-	-	-1.48181	-1.48392	1.61791	1.46458e-05	0.000118257
1184167	1183891	-	Major facilitator superfamily MFS-1	Membrane bound Vacuolar with score 9.1	1.93715	1.94188	1.05078	1.3001e-06	9.70094e-06	1.95275	1.95716	0.914931	3.56648e-07	7.76245e-06	-1.48451	-1.48544	2.71201	3.90026e-07	3.95978e-06
1142252	1141976	-	#N/A	Mitochondrial with score 4.8	-	-	-	-	-	1.07809	1.07825	4.52583	0.000730831	0.00733742	-1.48658	-1.48679	4.8688	1.57478e-06	1.48547e-05
1172290	1172014	-	Aldo/keto reductase	Cytoplasmic with score 5.7	-	-	-	-	-	-	-	-	-	-	-1.48662	-1.48782	2.34046	8.63922e-06	7.28205e-05
1223960	1223684	-	Aromatic-ring hydroxylase	Membrane bound Mitochondrial with score 4.5	2.7706	2.77127	4.76076	4.18632e-26	1.32599e-24	-	-	-	-	-	-1.48751	-1.48767	5.32503	1.34197e-07	1.45732e-06
1189012	1188736	-	#N/A	Mitochondrial with score 8.5	-	-	-	-	-	-	-	-	-	-	-1.48841	-1.49275	0.521304	0.000142697	0.000943748
1161284	1161008	-	Fungal transcriptional regulatory protein, N-terminal	Plasma membrane with score 5.3	-	-	-	-	-	-	-	-	-	-	-1.49006	-1.49241	1.44239	2.32314e-05	0.00018085
1116960	1116684	-	Zinc finger, Rad18-type putative	Nuclear with score 4.8	-	-	-	-	-	-	-	-	-	-	-1.49283	-1.49388	2.63745	7.11433e-06	6.09451e-05
1212472	1212196	-	Glucose/ribitol dehydrogenase	Membrane bound Endoplasmic reticulum with score 6.5	2.36791	2.37008	2.64912	3.70526e-10	4.30184e-09	-	-	-	-	-	-1.49292	-1.4935	3.45626	4.11125e-08	4.75989e-07
1157673	1157397	-	Conserved hypothetical protein CHP00730	Cytoplasmic with score 7.1	2.80815	2.81014	3.22915	3.09563e-19	6.89142e-18	-	-	-	-	-	-1.49296	-1.49306	5.87259	1.20299e-10	1.94269e-09
206127	206127	3.5.4.1	CMP/dCMP deaminase, zinc-binding	Cytoplasmic with score 7.8	-	-	-	-	-	-	-	-	-	-	-1.49619	-1.49633	5.48712	2.26505e-10	3.55428e-09
1145565	1145289	-	Oxidoreductase, N-terminal	Mitochondrial with score 8.4	-	-	-	-	-	-	-	-	-	-	-1.4965	-1.4965	9.5879	2.70549e-11	4.66334e-10
1183398	1183122	3.1.27.3	Guanine-specific ribonuclease N1 and T1	Extracellular (Secreted) with score 9.4	4.87286	4.89225	2.02722	2.02867e-14	3.27888e-13	-	-	-	-	-	-1.49691	-1.49701	5.92013	1.57276e-08	1.93065e-07
1099253	1098977	-	Alpha/beta hydrolase fold-1	Cytoplasmic with score 6.7	-	-	-	-	-	-	-	-	-	-	-1.49707	-1.49716	6.09986	1.35367e-10	2.1732e-09
1189431	1189155	-	Glycoside hydrolase, family 17	Golgi with score 8.8	2.10986	2.1145	1.27702	1.50759e-08	1.46251e-07	-	-	-	-	-	-1.49742	-1.49916	1.9195	2.7555e-06	2.50683e-05
174413	174413	2.7.7.12	Galactose-1-phosphate uridyl transferase, class I	Nuclear with score 4.0	0.899761	0.899811	6.18586	0.00555822	0.0184667	-	-	-	-	-	-1.49915	-1.4992	6.85557	1.02641e-08	1.29012e-07
1125362	1125086	-	Sugar transporter	Plasma membrane with score 6.4	2.02611	2.04052	-0.406022	6.83378e-05	0.000372691	-	-	-	-	-	-1.50038	-1.50518	0.349985	0.000844095	0.00478368
1117085	1116809	-	AAA ATPase, core	Nuclear with score 7.3	5.07648	5.07962	4.87493	1.26469e-80	1.61316e-78	-	-	-	-	-	-1.50047	-1.50059	5.69651	2.96373e-10	4.59286e-09
1167679	1167403	-	AMP-dependent synthetase and ligase	Plasma membrane with score 3.8	-	-	-	-	-	1.11845	1.11867	4.13777	0.00172174	0.0153352	-1.50166	-1.50187	4.88066	6.10278e-07	6.07236e-06
1127977	1127701	-	Tetracycline resistance protein, TetB	Membrane bound Golgi with score 9.0	-	-	-	-	-	-	-	-	-	-	-1.50181	-1.5036	1.80918	2.17879e-06	2.01336e-05
1153827	1153551	-	#N/A	Cytoplasmic with score 9.0	-	-	-	-	-	-	-	-	-	-	-1.50455	-1.50625	1.93143	9.26743e-07	9.00574e-06
1098193	1097917	-	#N/A	Membrane bound Mitochondrial with score 2.5	1.37089	1.37691	0.038532	0.00385106	0.0134035	-	-	-	-	-	-1.50487	-1.50766	1.20367	0.00030861	0.001913
1118639	1118363	-	Glycoside hydrolase 15-related	Cytoplasmic with score 8.1	-	-	-	-	-	-	-	-	-	-	-1.50553	-1.50584	4.3509	2.69967e-10	4.20322e-09
1029021	1029021	3.5.99.6	Glucosamine/galactosamine-6-phosphate isomerase	Cytoplasmic with score 7.0	-	-	-	-	-	1.36431	1.36483	3.24609	6.85998e-05	0.00091292	-1.51036	-1.51043	6.34187	1.94088e-09	2.70153e-08
1183945	1183669	-	NmrA-like	Membrane bound Mitochondrial with score 7.8	-3.95439	-3.96671	1.81161	6.58613e-23	1.79154e-21	-	-	-	-	-	-1.5122	-1.51381	1.9315	2.31028e-05	0.000179989
45699	45699	-	UbiA prenyltransferase	Plasma membrane with score 9.1	3.32907	3.36899	-0.490832	1.21999e-09	1.34213e-08	-	-	-	-	-	-1.51302	-1.51511	1.62831	5.6676e-06	4.94861e-05
49435	49435	-	#N/A	Cytoplasmic with score 8.0	-	-	-	-	-	-	-	-	-	-	-1.5163	-1.51635	6.90884	8.86283e-05	0.000615954
1137507	1137231	-	#N/A	Membrane bound Extracellular (Secreted) with score 3.2	-	-	-	-	-	-	-	-	-	-	-1.51724	-1.52323	0.19976	0.000305766	0.00189655
1125419	1125143	-	Alanine racemase, N-terminal	Cytoplasmic with score 8.7	-	-	-	-	-	-	-	-	-	-	-1.51765	-1.51787	4.86033	1.43e-06	1.3566e-05
1114672	1114396	3.2.1.22	Glycoside hydrolase, clan GH-D	Membrane bound Extracellular (Secreted) with score 3.9	-	-	-	-	-	-	-	-	-	-	-1.51832	-1.51902	3.16903	5.39487e-06	4.72702e-05
1098431	1098155	-	Sulphatase	Membrane bound Endoplasmic reticulum with score 5.1	3.10107	3.13321	-0.418349	3.78978e-09	3.93962e-08	-	-	-	-	-	-1.52217	-1.52899	0.0496289	0.000387341	0.00235999
1173658	1173382	3.2.1.21	Glycoside hydrolase, family 3, N-terminal	Membrane bound Extracellular (Secreted) with score 5.2	1.56566	1.56966	0.860442	0.000110745	0.000576572	-	-	-	-	-	-1.52249	-1.52492	1.51514	0.000557255	0.00328883
1087094	1086818	-	#N/A	Membrane bound Extracellular (Secreted) with score 7.2	4.07052	4.1048	0.372023	7.8671e-08	6.94645e-07	-	-	-	-	-	-1.52369	-1.53109	-0.106163	0.000488365	0.00292024
1156965	1156689	-	#N/A	Membrane bound Mitochondrial with score 6.4	1.06409	1.06423	5.02763	0.00116306	0.00469352	-	-	-	-	-	-1.52556	-1.52567	5.90311	1.00896e-09	1.46358e-08
1108370	1108094	-	NmrA-like	Cytoplasmic with score 5.8	-	-	-	-	-	-	-	-	-	-	-1.52628	-1.52634	6.72384	7.21669e-12	1.3024e-10
1161808	1161532	-	Alcohol dehydrogenase, zinc-binding	Cytoplasmic with score 8.4	-1.67382	-1.67475	3.11357	3.17207e-06	2.24279e-05	-	-	-	-	-	-1.52668	-1.52704	4.1634	6.37957e-09	8.24717e-08
1080672	1080396	-	#N/A	Cytoplasmic with score 8.4	3.09062	3.09805	1.62535	5.55866e-17	1.07078e-15	-	-	-	-	-	-1.52741	-1.52835	2.79726	2.79599e-08	3.31401e-07
1155979	1155703	-	Catalytic domain of components of various dehydrogenase complexes	Membrane bound Mitochondrial with score 8.0	3.6951	3.69597	5.32501	2.69191e-54	2.04911e-52	-	-	-	-	-	-1.5291	-1.52913	7.61733	1.35444e-10	2.1732e-09
1187915	1187639	-	N-6 adenine-specific DNA methylase, conserved site	Membrane bound Extracellular (Secreted) with score 4.8	-	-	-	-	-	-	-	-	-	-	-1.5293	-1.52964	4.25723	4.61672e-06	4.10284e-05
1092819	1092543	-	Hydantoinase/oxoprolinase	Membrane bound Peroxisomal with score 2.8	-	-	-	-	-	-	-	-	-	-	-1.5337	-1.53503	2.32038	1.21845e-07	1.32752e-06
1161457	1161181	-	Fungal specific transcription factor	Plasma membrane with score 2.7	2.60728	2.61402	1.27498	4.27724e-11	5.44842e-10	-	-	-	-	-	-1.53519	-1.53611	2.7949	1.58764e-07	1.70189e-06
1004906	1004906	2.3.1.9	Thiolase	Membrane bound Mitochondrial with score 9.7	-	-	-	-	-	-	-	-	-	-	-1.53557	-1.53559	8.09463	6.86689e-05	0.000488813
170788	170788	-	Male sterility, NAD-binding	Cytoplasmic with score 7.3	-	-	-	-	-	-	-	-	-	-	-1.53759	-1.54505	-0.0350659	0.000664566	0.00384708
1119536	1119260	-	Alpha/beta hydrolase fold-3	Cytoplasmic with score 8.5	1.14999	1.1502	4.53834	0.000289361	0.00136223	-	-	-	-	-	-1.5399	-1.53999	6.13261	9.71889e-12	1.72588e-10
48775	48775	-	GroES-related	Cytoplasmic with score 5.0	-	-	-	-	-	-	-	-	-	-	-1.5416	-1.54302	2.1572	1.6596e-05	0.000132608
1187826	1187550	2.7.11.22;2.7.11.23;2.7.11.1	Protein kinase, core	Membrane bound Mitochondrial with score 4.1	-	-	-	-	-	-	-	-	-	-	-1.54391	-1.54441	3.67478	5.88924e-05	0.000424979
1106171	1105895	4.2.1.17	Crotonase, core	Membrane bound Mitochondrial with score 9.1	-	-	-	-	-	-	-	-	-	-	-1.54628	-1.54631	8.02197	7.40625e-05	0.000523051
1142584	1142308	-	#N/A	Plasma membrane with score 8.2	1.80392	1.80532	2.64329	6.86319e-08	6.10572e-07	-	-	-	-	-	-1.54843	-1.54864	4.94182	3.9083e-10	5.94586e-09
1186913	1186637	-	Cupin 2, conserved barrel	Cytoplasmic with score 2.8	-	-	-	-	-	-	-	-	-	-	-1.54985	-1.54989	7.32876	7.3061e-09	9.36006e-08
43780	43780	-	Alcohol dehydrogenase, zinc-binding	Membrane bound Mitochondrial with score 3.2	-	-	-	-	-	-	-	-	-	-	-1.55196	-1.55922	-0.0502446	0.000279127	0.00174542
1100270	1099994	-	Aldehyde dehydrogenase	Membrane bound Mitochondrial with score 2.3	-	-	-	-	-	-	-	-	-	-	-1.55218	-1.55269	3.66409	0.000134816	0.000898171
189113	189113	-	NAD(P)-binding	Cytoplasmic with score 7.1	-1.15765	-1.15899	1.84249	0.014716	0.0428465	-	-	-	-	-	-1.55254	-1.55392	2.26852	7.00437e-08	7.88979e-07
1101467	1101191	-	Major facilitator superfamily MFS-1	Plasma membrane with score 5.4	5.36737	5.36793	7.63631	5.13626e-97	8.50547e-95	-	-	-	-	-	-1.55713	-1.55715	8.75933	2.79757e-12	5.18954e-11
1168344	1168068	-	Cytochrome P450	Membrane bound Mitochondrial with score 4.5	2.05526	2.05786	2.04765	1.39211e-07	1.18486e-06	-	-	-	-	-	-1.55718	-1.55859	2.23607	7.78797e-08	8.72322e-07
1132497	1132221	-	Fungal specific transcription factor	Cytoplasmic with score 4.3	-	-	-	-	-	-	-	-	-	-	-1.55896	-1.5612	1.57214	2.22291e-06	2.05223e-05
1189053	1188777	-	#N/A	Cytoplasmic with score 7.1	-1.65102	-1.65347	1.68735	1.14278e-05	7.24911e-05	-	-	-	-	-	-1.56011	-1.56058	3.78906	0.00212554	0.0109626
1115942	1115666	4.2.1.9	Dihydroxy-acid and 6-phosphogluconate dehydratase	Membrane bound Peroxisomal with score 9.2	-0.816674	-0.816693	7.45858	0.0169041	0.048132	-	-	-	-	-	-1.56329	-1.56337	6.36524	2.50665e-13	4.99328e-12
1114832	1114556	-	Aromatic-ring hydroxylase	Membrane bound Mitochondrial with score 6.3	3.24178	3.25108	1.48201	5.49632e-08	4.94564e-07	-	-	-	-	-	-1.56494	-1.56654	2.02179	6.82712e-06	5.86862e-05
1186917	1186641	-	FAD dependent oxidoreductase	Cytoplasmic with score 6.2	-	-	-	-	-	-	-	-	-	-	-1.56534	-1.56701	1.99132	1.88928e-06	1.76215e-05
1151517	1151241	-	Peptidase S15	Mitochondrial with score 5.2	1.41702	1.42338	0.0408348	0.00259149	0.00946271	-	-	-	-	-	-1.56584	-1.56817	1.5709	1.12698e-05	9.28759e-05
1215404	1215128	-	Cytochrome P450	Membrane bound Mitochondrial with score 9.3	-	-	-	-	-	-	-	-	-	-	-1.56612	-1.56657	3.89373	2.79111e-09	3.78468e-08
1189080	1188804	-	#N/A	Membrane bound Extracellular (Secreted) with score 3.9	-1.17657	-1.17844	1.46582	0.00526772	0.0176257	-	-	-	-	-	-1.56796	-1.56831	4.20628	9.16847e-05	0.000635868
1188654	1188378	-	Iron-containing alcohol dehydrogenase	Cytoplasmic with score 9.1	-	-	-	-	-	-	-	-	-	-	-1.56818	-1.56918	2.69641	6.23678e-06	5.40305e-05
1080128	1079852	-	Fungal transcriptional regulatory protein, N-terminal	Membrane bound Mitochondrial with score 2.6	-	-	-	-	-	-	-	-	-	-	-1.56942	-1.57582	0.215393	0.000514245	0.00305304
1219941	1219665	-	#N/A	Extracellular (Secreted) with score 9.2	1.52145	1.52198	3.70781	2.19771e-05	0.000133146	-	-	-	-	-	-1.57246	-1.57267	5.01389	6.11063e-12	1.10478e-10
1202173	1201897	-	Glutamine synthetase, catalytic region	Cytoplasmic with score 7.2	-	-	-	-	-	-	-	-	-	-	-1.57289	-1.57295	6.90521	9.98365e-12	1.76975e-10
1161887	1161611	-	Aromatic-ring hydroxylase	Membrane bound Mitochondrial with score 3.9	2.55281	2.55831	1.50567	4.21218e-12	5.80419e-11	-	-	-	-	-	-1.57548	-1.5761	3.44186	2.31612e-09	3.17076e-08
1184284	1184008	2.2.1.2	Transaldolase	Cytoplasmic with score 6.7	-	-	-	-	-	-	-	-	-	-	-1.57839	-1.5785	5.87887	2.46087e-07	2.56899e-06
38567	38567	-	Protein kinase, core	Cytoplasmic with score 6.1	2.13336	2.14156	0.497325	4.62373e-07	3.68921e-06	-	-	-	-	-	-1.57841	-1.58139	1.24183	6.1863e-06	5.36397e-05
1163673	1163397	-	#N/A	Membrane bound Golgi with score 6.9	-	-	-	-	-	-	-	-	-	-	-1.57857	-1.57892	4.29648	2.9054e-11	4.98211e-10
1186383	1186107	-	Lipase, class 3	Membrane bound Extracellular (Secreted) with score 8.4	2.25308	2.26447	0.159875	4.85913e-07	3.86397e-06	-	-	-	-	-	-1.58033	-1.58276	1.46429	1.88756e-05	0.000149605
1114874	1114598	-	Nitrilotriacetate monooxygenase component A/pristinamycin IIA synthase subunit A	Membrane bound Peroxisomal with score 5.7	-	-	-	-	-	-2.26561	-2.26707	2.83968	1.61711e-12	8.40918e-11	-1.58048	-1.58128	3.10008	1.54207e-08	1.8953e-07
1171220	1170944	-	#N/A	Cytoplasmic with score 6.5	-	-	-	-	-	-	-	-	-	-	-1.5821	-1.58822	0.266529	0.000381376	0.00232649
1142557	1142281	-	Aminoglycoside phosphotransferase	Cytoplasmic with score 7.4	1.16627	1.16653	4.24928	0.000279503	0.00132309	-	-	-	-	-	-1.58293	-1.583	6.56973	9.70246e-10	1.41358e-08
1158425	1158149	-	6-phosphogluconate dehydrogenase, NAD-binding	Membrane bound Mitochondrial with score 7.1	-1.4236	-1.42368	6.34388	1.33618e-07	1.13828e-06	-	-	-	-	-	-1.58668	-1.58675	6.76218	1.62404e-07	1.73904e-06
1100122	1099846	-	#N/A	Cytoplasmic with score 8.9	-	-	-	-	-	-	-	-	-	-	-1.58775	-1.58784	6.23635	8.93985e-06	7.52274e-05
1188997	1188721	-	Fungal transcriptional regulatory protein, N-terminal	Plasma membrane with score 7.1	1.73565	1.73604	4.38904	6.27444e-09	6.42348e-08	-	-	-	-	-	-1.58969	-1.58977	6.40927	1.97272e-07	2.09221e-06
1162597	1162321	-	Zinc finger, C2H2-type	Nuclear with score 9.4	1.53727	1.53936	1.7458	4.73819e-05	0.000269096	-	-	-	-	-	-1.5898	-1.59066	2.99749	3.20389e-09	4.30347e-08
1155212	1154936	-	Mandelate racemase/muconate lactonizing enzyme, C-terminal	Membrane bound Mitochondrial with score 5.7	-	-	-	-	-	-	-	-	-	-	-1.58981	-1.59024	3.98075	1.61109e-06	1.51829e-05
1124528	1124252	1.5.5.1	Electron transfer flavoprotein-ubiquinone oxidoreductase	Membrane bound Mitochondrial with score 8.5	-	-	-	-	-	-	-	-	-	-	-1.59231	-1.59238	6.57051	6.3099e-10	9.4412e-09
1173314	1173038	1.2.1.2	D-isomer specific 2-hydroxyacid dehydrogenase, catalytic region	Mitochondrial with score 8.8	-1.82155	-1.82156	9.74209	0.000925153	0.00385372	-1.34813	-1.34813	9.6958	0.000459132	0.00489095	-1.59365	-1.5937	6.92518	4.27836e-08	4.93619e-07
1115282	1115006	-	#N/A	Nuclear with score 3.2	2.7398	2.74038	4.94922	6.1879e-30	2.29951e-28	-	-	-	-	-	-1.5938	-1.59394	5.62412	1.15821e-11	2.0386e-10
1119763	1119487	-	NAD-dependent epimerase/dehydratase	Membrane bound Mitochondrial with score 5.2	6.94456	6.94823	6.51614	1.81416e-157	1.90266e-154	1.85893	1.86142	1.62242	7.44344e-07	1.51133e-05	-1.59738	-1.5974	8.67059	1.38647e-13	2.83838e-12
1169271	1168995	-	Glycosyl hydrolase 92	Membrane bound Extracellular (Secreted) with score 5.8	6.65746	6.67223	4.22839	2.24694e-88	3.31388e-86	2.05794	2.06845	-0.172958	8.32921e-06	0.000135964	-1.59757	-1.59769	5.82655	1.0024e-10	1.6373e-09
36011	36011	-	#N/A	Peroxisomal with score 7.7	-	-	-	-	-	-	-	-	-	-	-1.59902	-1.60598	-0.0522382	0.00104486	0.00578676
1085539	1085263	-	Heterokaryon incompatibility	Membrane bound Vacuolar with score 5.0	-1.75214	-1.75979	0.251859	0.000411747	0.00185778	-	-	-	-	-	-1.60123	-1.60245	2.49608	2.94215e-06	2.66691e-05
44186	44186	-	3-hydroxyacyl-CoA dehydrogenase, C-terminal	Membrane bound Mitochondrial with score 7.3	7.84548	7.85696	5.77466	1.02444e-151	6.90691e-149	-	-	-	-	-	-1.60251	-1.60256	7.14372	3.74172e-14	8.2071e-13
1180771	1180495	-	Glycoside hydrolase, catalytic core	Extracellular (Secreted) with score 9.4	1.642	1.6472	0.587492	0.000132838	0.0006763	-	-	-	-	-	-1.60424	-1.60635	1.8006	2.18385e-05	0.000171343
1181153	1180877	-	Pyridoxal phosphate-dependent enzyme, beta subunit	Membrane bound Mitochondrial with score 5.4	-	-	-	-	-	-	-	-	-	-	-1.60649	-1.60848	1.78497	1.95889e-06	1.82367e-05
1168166	1167890	-	Peptidase A1	Membrane bound Extracellular (Secreted) with score 8.0	1.65882	1.66281	0.97151	5.98685e-05	0.000332411	-	-	-	-	-	-1.60837	-1.61005	2.03961	1.30865e-07	1.42269e-06
1158691	1158415	-	Phytanoyl-CoA dioxygenase	Nuclear with score 4.2	2.07693	2.07796	3.39657	4.78088e-11	6.04106e-10	-	-	-	-	-	-1.60941	-1.60995	3.71864	2.29279e-08	2.74036e-07
1103044	1102768	-	AMP-dependent synthetase and ligase	Membrane bound Lysosomal with score 6.9	-	-	-	-	-	-	-	-	-	-	-1.61149	-1.62074	-0.309895	0.000325795	0.00200954
1182623	1182347	-	Aminotransferase class-III	Cytoplasmic with score 9.1	4.51723	4.51757	7.51167	1.05356e-83	1.42065e-81	-	-	-	-	-	-1.61163	-1.61164	9.95521	1.01078e-09	1.4641e-08
1142208	1141932	-	#N/A	Membrane bound Mitochondrial with score 4.6	-2.17225	-2.17241	6.17657	2.29836e-14	3.68949e-13	-1.69251	-1.6926	6.10934	1.45366e-10	5.49727e-09	-1.61897	-1.61904	6.67223	1.42432e-08	1.75925e-07
1153479	1153203	-	#N/A	Membrane bound Extracellular (Secreted) with score 3.5	1.56893	1.577	-0.110166	0.00150603	0.00589853	-	-	-	-	-	-1.62094	-1.62269	1.98471	1.00187e-07	1.1085e-06
1114626	1114350	-	Major facilitator superfamily MFS-1	Plasma membrane with score 9.0	1.5267	1.52672	8.69491	1.00946e-07	8.74158e-07	-	-	-	-	-	-1.6212	-1.6212	10.0435	4.38952e-10	6.62745e-09
1184951	1184675	-	Thioesterase superfamily	Membrane bound Extracellular (Secreted) with score 2.8	2.34629	2.34664	5.2627	9.39824e-17	1.77776e-15	-	-	-	-	-	-1.6217	-1.62175	7.07326	4.07073e-14	8.8897e-13
1171643	1171367	-	Alkaline phytoceramidase	Membrane bound Endoplasmic reticulum with score 8.3	1.58554	1.58559	7.26458	7.03858e-10	7.97565e-09	1.68511	1.68516	7.17464	7.35179e-11	3.00562e-09	-1.62256	-1.62261	7.26096	1.08153e-14	2.46995e-13
1164425	1164149	-	#N/A	Cytoplasmic with score 7.8	-	-	-	-	-	1.41671	1.41703	4.01089	2.02151e-05	0.00030276	-1.62366	-1.6237	7.38217	1.32426e-14	3.00367e-13
1141536	1141260	-	Short-chain dehydrogenase/reductase SDR	Membrane bound Peroxisomal with score 4.8	-	-	-	-	-	-	-	-	-	-	-1.62581	-1.62594	5.75702	8.46412e-09	1.07882e-07
1115730	1115454	-	Zinc finger, C2H2-like	Nuclear with score 5.7	-	-	-	-	-	-	-	-	-	-	-1.63121	-1.63226	2.79231	1.0637e-08	1.33196e-07
1182903	1182627	-	Major facilitator superfamily MFS-1	Plasma membrane with score 5.2	-	-	-	-	-	-1.5748	-1.57488	6.26784	1.92325e-08	5.14909e-07	-1.6317	-1.63174	7.54974	4.75912e-11	7.99596e-10
1202809	1202533	1.3.5.1	Ferredoxin	Nuclear with score 5.3	-	-	-	-	-	-	-	-	-	-	-1.63311	-1.63315	7.37666	5.26935e-13	1.02711e-11
1157371	1157095	-	Alcohol dehydrogenase, zinc-binding	Membrane bound Peroxisomal with score 9.7	1.42254	1.42314	3.39016	2.28078e-05	0.000137825	-	-	-	-	-	-1.63429	-1.63444	5.61233	5.84888e-06	5.09353e-05
1124366	1124090	4.2.1.20	Tryptophan synthase, alpha chain	Cytoplasmic with score 9.0	5.62956	5.62985	8.90663	1.1174e-96	1.81847e-94	1.79834	1.79853	5.24734	2.962e-11	1.27408e-09	-1.63592	-1.63592	10.5654	9.27763e-12	1.65046e-10
1173631	1173355	-	Fungal specific transcription factor	Membrane bound Mitochondrial with score 2.2	-	-	-	-	-	-	-	-	-	-	-1.63839	-1.63964	2.49563	9.67586e-09	1.22545e-07
1210849	1210573	-	Heterokaryon incompatibility	Cytoplasmic with score 7.2	-	-	-	-	-	-	-	-	-	-	-1.64087	-1.64349	1.49698	9.42972e-07	9.14563e-06
[truncated: 3,127 more rows]

## Sheet: DE_enzymes
transcriptId	proteinId	Prediction results			logFC	unshrunk.logFC	logCPM	PValue	FDR	logFC	unshrunk.logFC	logCPM	PValue	FDR	logFC	unshrunk.logFC	logCPM	PValue	FDR
ATCC 1015 reference		EC number	IPR	protein localisation (most probable)	DE analysis NW305 ++Fe arginine vs NW305 -Fe arginine					DE analysis NW186 -Fe arginine vs NW305 -Fe arginine					DE analysis NW186 +Fe citrulline vs NW186 +Fe arginine
1144654	1144378	3.1.1.74	cutinase	Membrane bound Extracellular (Secreted) with score 6.7	-	-	-	-	-	-	-	-	-	-	3.67794	3.68252	2.85002	1.7139e-07	1.83134e-06
1178650	1178374	3.2.1.67	galacturan 1,4-alpha-galacturonidase; exopolygalacturonase; poly(galacturonate) hydrolase; exo-D-galacturonase; exo-D-galacturonanase; exopoly-D-galacturonase; poly(1,4-alpha-D-galacturonide) galacturonohydrolase	Extracellular (Secreted) with score 8.0	-	-	-	-	-	-	-	-	-	-	3.618	3.64843	0.121261	6.33446e-14	1.36246e-12
1161004	1160728	3.2.1.4	cellulase; endo-1,4-beta-D-glucanase; beta-1,4-glucanase; beta-1,4-endoglucan hydrolase; celluase A; cellulosin AP; endoglucanase D; alkali cellulase; cellulase A 3; celludextrinase; 9.5 cellulase; avicelase; pancellase SS; 1,4-(1,3;1,4)-beta-D-glucan 4-glucanohydrolase	Membrane bound Extracellular (Secreted) with score 8.6	1.18818	1.18848	4.08358	0.000221401	0.00107279	-	-	-	-	-	3.45817	3.45894	5.16896	4.45714e-59	7.06068e-57
1134436	1134160	1.10.3.2	laccase; urishiol oxidase; urushiol oxidase; p-diphenol oxidase	Plasma membrane with score 5.6	-	-	-	-	-	2.32483	2.3339	0.305977	4.16215e-08	1.07623e-06	3.23081	3.26772	-0.498877	1.40491e-09	1.98318e-08
1157085	1156809	3.2.1.113	mannosyl-oligosaccharide 1,2-alpha-mannosidase; mannosidase 1A; mannosidase 1B; 1,2-alpha-mannosidase; exo-alpha-1,2-mannanase; mannose-9 processing alpha-mannosidase; glycoprotein processing mannosidase I; mannosidase I; Man9-mannosidase; ManI; 1,2-alpha-mannosyl-oligosaccharide alpha-D-mannohydrolase	Membrane bound Extracellular (Secreted) with score 7.1	1.86772	1.86816	4.37646	1.07023e-10	1.29512e-09	1.61486	1.61524	4.01978	4.55436e-05	0.000629154	3.11179	3.11203	6.4748	1.68915e-60	2.85723e-58
1101334	1101058	3.2.1.8	endo-1,4-beta-xylanase; endo-(1->4)-beta-xylan 4-xylanohydrolase; endo-1,4-xylanase; xylanase; beta-1,4-xylanase; endo-1,4-xylanase; endo-beta-1,4-xylanase; endo-1,4-beta-D-xylanase; 1,4-beta-xylan xylanohydrolase; beta-xylanase; beta-1,4-xylan xylanohydrolase; endo-1,4-beta-xylanase; beta-D-xylanase	Extracellular (Secreted) with score 9.5	-	-	-	-	-	2.21746	2.22724	0.0951233	4.24076e-07	9.12065e-06	2.73758	2.74307	1.60625	4.68625e-15	1.10044e-13
1143094	1142818	3.2.1.8	endo-1,4-beta-xylanase; endo-(1->4)-beta-xylan 4-xylanohydrolase; endo-1,4-xylanase; xylanase; beta-1,4-xylanase; endo-1,4-xylanase; endo-beta-1,4-xylanase; endo-1,4-beta-D-xylanase; 1,4-beta-xylan xylanohydrolase; beta-xylanase; beta-1,4-xylan xylanohydrolase; endo-1,4-beta-xylanase; beta-D-xylanase	Extracellular (Secreted) with score 9.8	-	-	-	-	-	-	-	-	-	-	2.61196	2.61399	2.90362	4.25622e-18	1.31102e-16
1177078	1176802	3.2.1.8	endo-1,4-beta-xylanase; endo-(1->4)-beta-xylan 4-xylanohydrolase; endo-1,4-xylanase; xylanase; beta-1,4-xylanase; endo-1,4-xylanase; endo-beta-1,4-xylanase; endo-1,4-beta-D-xylanase; 1,4-beta-xylan xylanohydrolase; beta-xylanase; beta-1,4-xylan xylanohydrolase; endo-1,4-beta-xylanase; beta-D-xylanase	Membrane bound Extracellular (Secreted) with score 3.3	2.7186	2.72719	1.08109	0.000241242	0.00116059	-	-	-	-	-	2.57958	2.59226	0.285771	6.0996e-09	7.89546e-08
46070	46070	6.3.2.17	tetrahydrofolate synthase; folylpolyglutamate synthase; folate polyglutamate synthetase; formyltetrahydropteroyldiglutamate synthetase; N10-formyltetrahydropteroyldiglutamate synthetase; folylpoly-gamma-glutamate synthase; folylpolyglutamyl synthetase; folylpoly(gamma-glutamate) synthase; folylpolyglutamate synthetase; FPGS; tetrahydrofolylpolyglutamate synthase; tetrahydrofolate	Cytoplasmic with score 6.1	2.02133	2.02602	1.16046	1.31862e-07	1.12535e-06	1.63405	1.63795	0.717528	0.000344007	0.00377534	2.51686	2.51758	4.29185	1.27219e-06	1.21497e-05
1101914	1101638	1.3.1.70	Delta14-sterol reductase	Membrane bound Endoplasmic reticulum with score 3.0	-	-	-	-	-	1.14449	1.14453	6.68843	0.000153418	0.00189446	2.48932	2.48942	7.08592	2.64301e-38	2.21658e-36
1157184	1156908	3.5.1.1	asparaginase; asparaginase II; L-asparaginase; colaspase; elspar; leunase; crasnitin; alpha-asparaginase	Membrane bound Extracellular (Secreted) with score 5.5	-	-	-	-	-	-	-	-	-	-	2.45754	2.45783	5.541	1.74714e-27	9.63338e-26
1164711	1164435	2.5.1.18	glutathione transferase; glutathione S-transferase; glutathione S-alkyltransferase; glutathione S-aryltransferase; S-(hydroxyalkyl)glutathione lyase; glutathione S-aralkyltransferase; glutathione S-alkyl transferase; GST	Cytoplasmic with score 6.5	-	-	-	-	-	-	-	-	-	-	2.32242	2.32255	6.55906	3.76123e-17	1.06337e-15
1161617	1161341	3.2.1.14	chitinase; chitodextrinase; 1,4-beta-poly-N-acetylglucosaminidase; poly-beta-glucosaminidase; beta-1,4-poly-N-acetyl glucosamidinase; poly[1,4-(N-acetyl-beta-D-glucosaminide)] glycanohydrolase	Plasma membrane with score 3.7	3.05653	3.05659	8.50989	4.99344e-28	1.72649e-26	-	-	-	-	-	2.252	2.25209	7.0476	1.83524e-09	2.56883e-08
1155770	1155494	2.7.1.1	hexokinase; hexokinase type IV glucokinase; hexokinase D; hexokinase type IV; hexokinase (phosphorylating); ATP-dependent hexokinase; glucose ATP phosphotransferase	Cytoplasmic with score 8.8	-	-	-	-	-	-	-	-	-	-	2.23975	2.25728	-0.497994	5.19475e-06	4.56772e-05
1132955	1132679	1.1.3.4	glucose oxidase; glucose oxyhydrase; corylophyline; penatin; glucose aerodehydrogenase; microcid; beta-D-glucose oxidase; D-glucose oxidase; D-glucose-1-oxidase; beta-D-glucose	Membrane bound Extracellular (Secreted) with score 7.4	-1.16821	-1.17194	0.486359	0.00929874	0.0289768	1.15999	1.16152	1.42018	0.00284452	0.0235341	2.13119	2.1339	1.97673	5.34507e-13	1.03984e-11
1162912	1162636	1.1.1.22	UDP-glucose 6-dehydrogenase; UDP-glucose dehydrogenase; uridine diphosphoglucose dehydrogenase; UDPG dehydrogenase; UDPG	Cytoplasmic with score 4.7	-	-	-	-	-	-	-	-	-	-	2.08703	2.09187	1.10924	3.50907e-10	5.37124e-09
1142800	1142524	1.10.3.2	laccase; urishiol oxidase; urushiol oxidase; p-diphenol oxidase	Plasma membrane with score 5.4	-8.43299	-8.4376	7.66401	2.38328e-157	2.24958e-154	-	-	-	-	-	2.07031	2.0704	6.93699	1.29735e-15	3.20483e-14
1148907	1148631	2.6.1.42	branched-chain-amino-acid transaminase; transaminase B; branched-chain amino acid aminotransferase; branched-chain amino acid-glutamate transaminase; branched-chain aminotransferase; L-branched chain amino acid aminotransferase; glutamate-branched-chain amino acid transaminase	Cytoplasmic with score 8.1	2.40698	2.41244	1.36026	6.52196e-11	8.05769e-10	2.41317	2.41824	1.21854	3.54209e-11	1.49526e-09	2.06562	2.06614	4.25402	0.000369955	0.00225958
1159529	1159253	3.2.1.75	glucan endo-1,6-beta-glucosidase; endo-1,6-beta-glucanase; beta-1->6)-beta-D-glucanase; beta-1,6-glucanase-pustulanase; beta-1,6-glucan hydrolase; beta-1,6-glucan 6-glucanohydrolase; 1,6-beta-D-glucan glucanohydrolase	Membrane bound Extracellular (Secreted) with score 7.9	-0.999891	-1.00029	3.35806	0.0153225	0.0443593	-	-	-	-	-	2.0376	2.03773	6.20684	3.5184e-12	6.46659e-11
1139905	1139629	4.2.1.1	carbonic anhydrase; carbonate dehydratase; anhydrase; carbonate anhydrase; carbonic acid anhydrase; carboxyanhydrase; carbonic anhydrase A; carbonate hydro-lyase; carbonate hydro-lyase (carbon-dioxide-forming)	Cytoplasmic with score 7.2	2.12092	2.1215	4.2872	8.39983e-08	7.36174e-07	1.56094	1.5614	3.68709	4.83274e-06	8.26025e-05	2.02951	2.02963	6.31718	1.38052e-22	5.96434e-21
1158901	1158625	3.2.1.14	chitinase; chitodextrinase; 1,4-beta-poly-N-acetylglucosaminidase; poly-beta-glucosaminidase; beta-1,4-poly-N-acetyl glucosamidinase; poly[1,4-(N-acetyl-beta-D-glucosaminide)] glycanohydrolase	Plasma membrane with score 5.3	-	-	-	-	-	-	-	-	-	-	1.96948	1.97639	0.501147	2.76777e-06	2.5157e-05
1125730	1125454	4.2.1.9	dihydroxy-acid dehydratase; acetohydroxyacid dehydratase; alpha,beta-dihydroxyacid dehydratase; 2,3-dihydroxyisovalerate dehydratase; alpha,beta-dihydroxyisovalerate dehydratase; dihydroxy acid dehydrase; DHAD; 2,3-dihydroxy-acid hydro-lyase	Membrane bound Peroxisomal with score 5.1	-3.37879	-3.38038	4.14107	5.09036e-10	5.85236e-09	1.43284	1.43294	5.72051	0.00176412	0.0156665	1.94043	1.94136	3.28736	5.89673e-06	5.13072e-05
1126644	1126368	2.5.1.29	geranylgeranyl diphosphate synthase; geranylgeranyl-diphosphate synthase; geranylgeranyl pyrophosphate synthetase; geranylgeranyl-PP synthetase; farnesyltransferase; geranylgeranyl pyrophosphate synthase; farnesyltranstransferase (obsolete)	Cytoplasmic with score 6.6	-	-	-	-	-	2.50259	2.51192	0.457402	3.21889e-09	9.70585e-08	1.92112	1.92348	1.93324	1.98623e-07	2.10208e-06
1164901	1164625	3.2.1.91	cellulose 1,4-beta-cellobiosidase (non-reducing end); exo-cellobiohydrolase; beta-1,4-glucan cellobiohydrolase; beta-1,4-glucan cellobiosylhydrolase; 1,4-beta-glucan cellobiosidase; exoglucanase; avicelase; CBH 1; C1 cellulase; cellobiohydrolase I; cellobiohydrolase; exo-beta-1,4-glucan cellobiohydrolase; 1,4-beta-D-glucan cellobiohydrolase; cellobiosidase	Membrane bound Extracellular (Secreted) with score 8.7	-	-	-	-	-	-	-	-	-	-	1.85831	1.85848	5.6195	3.51088e-06	3.15947e-05
1146518	1146242	1.14.13.72	methylsterol monooxygenase; methylsterol hydroxylase; 4-methylsterol oxidase; 4,4-dimethyl-5alpha-cholest-7-en-3beta-ol,hydrogen-donor	Membrane bound Mitochondrial with score 3.1	-	-	-	-	-	2.20932	2.20932	10.7895	3.87162e-17	3.37873e-15	1.83734	1.83735	9.97544	5.77972e-16	1.47523e-14
1141947	1141671	3.2.1.171	rhamnogalacturonan hydrolase; rhamnogalacturonase A; RGase A; RG-hydrolase	Membrane bound Extracellular (Secreted) with score 6.3	1.02143	1.02167	4.0888	0.00244434	0.00899849	1.5666	1.5669	4.3102	6.04568e-07	1.25169e-05	1.79886	1.79917	4.71719	1.32526e-08	1.64299e-07
1155949	1155673	1.4.3.22	diamine oxidase; amine oxidase (ambiguous); amine oxidase (copper-containing) (ambiguous); CAO (ambiguous); Cu-containing amine oxidase (ambiguous); copper amine oxidase (ambiguous); diamine oxidase (ambiguous); diamino oxhydrase (ambiguous); histaminase; histamine deaminase (incorrect); semicarbazide-sensitive amine oxidase (incorrect); SSAO (incorrect)	Cytoplasmic with score 8.0	1.03896	1.03998	2.08171	0.00746122	0.0238572	-	-	-	-	-	1.78231	1.78248	5.55795	5.98716e-16	1.52428e-14
1187490	1187214	1.13.11.20	cysteine dioxygenase; cysteine oxidase	Extracellular (Secreted) with score 6.6	1.99634	1.99676	4.60144	0.000132229	0.000674288	1.40133	1.40166	3.98152	0.000628924	0.00646992	1.75516	1.75528	6.04104	5.5092e-16	1.41342e-14
1116400	1116124	1.17.4.1	ribonucleoside-diphosphate reductase; ribonucleotide reductase; CDP reductase; ribonucleoside diphosphate reductase; UDP reductase; ADP reductase; nucleoside diphosphate reductase; ribonucleoside 5'-diphosphate reductase; ribonucleotide diphosphate reductase; 2'-deoxyribonucleoside-diphosphate	Cytoplasmic with score 7.7	-2.05893	-2.05896	8.20953	6.34661e-15	1.07938e-13	-	-	-	-	-	1.74768	1.74774	7.07648	4.34959e-17	1.21594e-15
1152488	1152212	5.1.3.2	UDP-glucose 4-epimerase; UDP-galactose 4-epimerase; uridine diphosphoglucose epimerase; galactowaldenase; UDPG-4-epimerase; uridine diphosphate galactose 4-epimerase; uridine diphospho-galactose-4-epimerase; UDP-glucose epimerase; 4-epimerase; uridine diphosphoglucose 4-epimerase; uridine diphosphate glucose 4-epimerase; UDP-D-galactose 4-epimerase	Cytoplasmic with score 7.8	-3.89363	-3.89613	4.01616	6.56528e-34	2.75421e-32	-1.14324	-1.14344	4.28798	0.00235986	0.0199609	1.73618	1.73654	4.43073	2.36586e-11	4.09917e-10
48084	48084	3.5.1.4	amidase; acylamidase; acylase (misleading); amidohydrolase (ambiguous); deaminase (ambiguous); fatty acylamidase; N-acetylaminohydrolase (ambiguous)	Membrane bound Mitochondrial with score 3.0	-	-	-	-	-	1.46687	1.47002	0.814643	0.000293209	0.0032976	1.64953	1.65549	0.315345	0.000107304	0.000730068
1125298	1125022	2.6.1.1	aspartate transaminase; glutamic-oxaloacetic transaminase; glutamic-aspartic transaminase; transaminase A; AAT; AspT; 2-oxoglutarate-glutamate aminotransferase; aspartate alpha-ketoglutarate transaminase; aspartate aminotransferase; aspartate-2-oxoglutarate transaminase; aspartic acid aminotransferase; aspartic aminotransferase; aspartyl aminotransferase; AST; glutamate-oxalacetate aminotransfera…	Cytoplasmic with score 5.2	-1.27581	-1.27646	3.08532	0.000289277	0.00136223	-	-	-	-	-	1.63589	1.6363	4.10369	4.44708e-09	5.87839e-08
1087003	1086727	3.2.1.14	chitinase; chitodextrinase; 1,4-beta-poly-N-acetylglucosaminidase; poly-beta-glucosaminidase; beta-1,4-poly-N-acetyl glucosamidinase; poly[1,4-(N-acetyl-beta-D-glucosaminide)] glycanohydrolase	Plasma membrane with score 6.3	-1.76195	-1.76643	0.974334	0.000331344	0.0015384	-	-	-	-	-	1.59156	1.59758	0.251771	9.59371e-05	0.000662138
1123976	1123700	3.2.1.21	beta-glucosidase; gentiobiase; cellobiase; emulsin; elaterase; aryl-beta-glucosidase; beta-D-glucosidase; beta-glucoside glucohydrolase; arbutinase; amygdalinase; p-nitrophenyl beta-glucosidase; primeverosidase; amygdalase; linamarase; salicilinase; beta-1,6-glucosidase	Cytoplasmic with score 8.6	1.45003	1.45027	4.72923	0.00342145	0.0120865	-	-	-	-	-	1.57163	1.57207	3.94048	2.57931e-10	4.0221e-09
1099433	1099157	3.2.1.1	alpha-amylase; glycogenase; alpha amylase, alpha-amylase; endoamylase; Taka-amylase A; 1,4-alpha-D-glucan glucanohydrolase	Plasma membrane with score 6.1	2.57972	2.57992	6.32975	5.98022e-31	2.36181e-29	-	-	-	-	-	1.56502	1.56511	6.2145	8.72992e-12	1.56418e-10
1145644	1145368	1.1.1.1	alcohol dehydrogenase; aldehyde reductase; ADH; alcohol dehydrogenase (NAD); aliphatic alcohol dehydrogenase; ethanol dehydrogenase; NAD-dependent alcohol dehydrogenase; NAD-specific aromatic alcohol dehydrogenase; NADH-alcohol dehydrogenase; NADH-aldehyde dehydrogenase; primary alcohol dehydrogenase; yeast alcohol dehydrogenase	Cytoplasmic with score 10.0	-	-	-	-	-	1.64432	1.64432	11.1388	2.66434e-07	5.92685e-06	1.55794	1.55795	9.37716	8.04061e-12	1.44326e-10
1166591	1166315	3.2.1.21	beta-glucosidase; gentiobiase; cellobiase; emulsin; elaterase; aryl-beta-glucosidase; beta-D-glucosidase; beta-glucoside glucohydrolase; arbutinase; amygdalinase; p-nitrophenyl beta-glucosidase; primeverosidase; amygdalase; linamarase; salicilinase; beta-1,6-glucosidase	Membrane bound Extracellular (Secreted) with score 8.9	-	-	-	-	-	-	-	-	-	-	1.53223	1.53226	7.65834	2.81239e-08	3.3295e-07
1227948	1227672	2.4.1.16	chitin synthase; chitin-UDP N-acetylglucosaminyltransferase; chitin-uridine diphosphate acetylglucosaminyltransferase; chitin synthetase; trans-N-acetylglucosaminosylase; UDP-N-acetyl-D-glucosamine	Plasma membrane with score 9.5	-	-	-	-	-	-	-	-	-	-	1.52408	1.52512	2.63754	5.04738e-08	5.75033e-07
1163491	1163215	2.7.11.1	non-specific serine/threonine protein kinase; A-kinase; AP50 kinase; ATP-protein transphosphorylase; calcium-dependent protein kinase C; calcium/phospholipid-dependent protein kinase; cAMP-dependent protein kinase; cAMP-dependent protein kinase A; casein kinase; casein kinase (phosphorylating); casein kinase 2; casein kinase I; casein kinase II; cGMP-dependent protein kinase; CK-2; CKI; CKII; cyc…	Nuclear with score 8.3	-	-	-	-	-	-	-	-	-	-	1.38495	1.38513	4.97301	2.67187e-09	3.63782e-08
1181307	1181031	3.5.1.4	amidase; acylamidase; acylase (misleading); amidohydrolase (ambiguous); deaminase (ambiguous); fatty acylamidase; N-acetylaminohydrolase (ambiguous)	Membrane bound Mitochondrial with score 5.1	-	-	-	-	-	-	-	-	-	-	1.38233	1.38247	5.2803	2.39981e-09	3.27188e-08
1114796	1114520	2.3.3.13	2-isopropylmalate synthase; 3-carboxy-3-hydroxy-4-methylpentanoate 3-methyl-2-oxobutanoate-lyase (CoA-acetylating); alpha-isopropylmalate synthetase; alpha-isopropylmalate synthase; alpha-isopropylmalic synthetase; isopropylmalate synthase; isopropylmalate synthetase	Cytoplasmic with score 6.2	1.62758	1.62799	4.19396	0.000857557	0.00360556	3.31096	3.31147	5.44288	1.40273e-43	9.7932e-41	1.37115	1.37151	3.96781	9.73449e-05	0.000671197
1120492	1120216	3.1.27.3	ribonuclease T1; guanyloribonuclease; Aspergillus oryzae ribonuclease; RNase N1; RNase N2; ribonuclease N3; ribonuclease U1; ribonuclease F1; ribonuclease Ch; ribonuclease PP1; ribonuclease SA; RNase F1; ribonuclease C2; binase; RNase Sa; guanyl-specific RNase; RNase G; RNase T1; ribonuclease guaninenucleotido-2'-transferase (cyclizing); ribonuclease N3; ribonuclease N1	Extracellular (Secreted) with score 8.8	-	-	-	-	-	-1.34631	-1.34773	1.80545	0.000513026	0.0053767	1.34555	1.34609	3.34943	7.77824e-06	6.60654e-05
1167029	1166753	2.8.1.9	molybdenum cofactor sulfurtransferase; molybdenum cofactor sulfurase; ABA3; HMCS; MoCo sulfurase; MoCo sulfurtransferase	Membrane bound Mitochondrial with score 4.9	-	-	-	-	-	-	-	-	-	-	1.33883	1.33905	4.6221	3.03952e-08	3.57296e-07
1135348	1135072	1.3.3.3	coproporphyrinogen oxidase; coproporphyrinogen III oxidase; coproporphyrinogenase	Membrane bound Mitochondrial with score 5.6	-	-	-	-	-	2.21995	2.21996	9.76454	4.29252e-18	4.32877e-16	1.33294	1.33297	7.21994	5.85908e-09	7.61375e-08
1109200	1108924	3.2.1.4	cellulase; endo-1,4-beta-D-glucanase; beta-1,4-glucanase; beta-1,4-endoglucan hydrolase; celluase A; cellulosin AP; endoglucanase D; alkali cellulase; cellulase A 3; celludextrinase; 9.5 cellulase; avicelase; pancellase SS; 1,4-(1,3;1,4)-beta-D-glucan 4-glucanohydrolase	Membrane bound Extracellular (Secreted) with score 7.5	1.30589	1.30591	8.80997	0.000420817	0.00189237	-	-	-	-	-	1.31921	1.31925	6.97352	9.10177e-07	8.87067e-06
1212963	1212687	1.1.1.34	hydroxymethylglutaryl-CoA reductase (NADPH); hydroxymethylglutaryl coenzyme A reductase (reduced nicotinamide adenine dinucleotide phosphate); 3-hydroxy-3-methylglutaryl-CoA reductase; beta-hydroxy-beta-methylglutaryl coenzyme A reductase; hydroxymethylglutaryl CoA reductase (NADPH); S-3-hydroxy-3-methylglutaryl-CoA reductase; NADPH-hydroxymethylglutaryl-CoA reductase; HMGCoA reductase-mevalonate	Membrane bound Endoplasmic reticulum with score 6.8	-1.44024	-1.44028	7.32798	1.5562e-06	1.14937e-05	-	-	-	-	-	1.30864	1.30872	6.08899	2.84129e-08	3.35572e-07
1118133	1117857	1.15.1.1	superoxide dismutase; superoxidase dismutase; copper-zinc superoxide dismutase; Cu-Zn superoxide dismutase; ferrisuperoxide dismutase; superoxide dismutase I; superoxide dismutase II; SOD; Cu,Zn-SOD; Mn-SOD; Fe-SOD; SODF; SODS; SOD-1; SOD-2; SOD-3; SOD-4; hemocuprein; erythrocuprein; cytocuprein; cuprein; hepatocuprein	Membrane bound Extracellular (Secreted) with score 3.4	4.65837	4.65844	9.96481	4.68899e-68	4.86367e-66	2.7504	2.75045	8.03566	9.83722e-11	3.9159e-09	1.29738	1.29738	11.36	2.24739e-07	2.36343e-06
1088034	1087758	4.1.2.48	low-specificity L-threonine aldolase; LtaE	Cytoplasmic with score 8.9	-	-	-	-	-	-	-	-	-	-	1.28282	1.28299	4.92346	0.000576345	0.00338348
1188369	1188093	1.14.12.17	nitric oxide dioxygenase	Plasma membrane with score 8.1	-	-	-	-	-	1.29816	1.29817	9.48415	1.05527e-05	0.000168917	1.26823	1.26826	7.52511	1.1958e-05	9.80576e-05
1167506	1167230	1.13.11.60;5.4.4.5	-	Cytoplasmic with score 4.1	-	-	-	-	-	-	-	-	-	-	1.25987	1.2599	7.3896	0.000107316	0.000730068
1106564	1106288	2.3.3.10	hydroxymethylglutaryl-CoA synthase; (S)-3-hydroxy-3-methylglutaryl-CoA acetoacetyl-CoA-lyase (CoA-acetylating); 3-hydroxy-3-methylglutaryl CoA synthetase; 3-hydroxy-3-methylglutaryl coenzyme A synthase; 3-hydroxy-3-methylglutaryl coenzyme A synthetase; 3-hydroxy-3-methylglutaryl-CoA synthase; 3-hydroxy-3-methylglutaryl-coenzyme A synthase; beta-hydroxy-beta-methylglutaryl-CoA synthase; HMG-CoA sy…	Cytoplasmic with score 6.4	-2.71613	-2.71617	8.74075	1.54838e-17	3.11624e-16	-2.0296	-2.02962	8.6872	8.96991e-12	4.091e-10	1.25618	1.25622	6.8858	2.10038e-07	2.21583e-06
1134930	1134654	2.3.3.10	hydroxymethylglutaryl-CoA synthase; (S)-3-hydroxy-3-methylglutaryl-CoA acetoacetyl-CoA-lyase (CoA-acetylating); 3-hydroxy-3-methylglutaryl CoA synthetase; 3-hydroxy-3-methylglutaryl coenzyme A synthase; 3-hydroxy-3-methylglutaryl coenzyme A synthetase; 3-hydroxy-3-methylglutaryl-CoA synthase; 3-hydroxy-3-methylglutaryl-coenzyme A synthase; beta-hydroxy-beta-methylglutaryl-CoA synthase; HMG-CoA sy…	Membrane bound Vacuolar with score 3.9	-3.16758	-3.16783	6.55585	1.57049e-26	5.09411e-25	-2.36131	-2.36143	6.49431	4.75438e-10	1.65964e-08	1.25035	1.25074	3.657	4.28031e-06	3.8243e-05
1181823	1181547	1.8.3.2	thiol oxidase; sulfhydryl oxidase	Plasma membrane with score 4.9	-	-	-	-	-	0.918403	0.918439	6.4246	0.0036449	0.0289423	1.24638	1.24644	6.39195	2.28123e-05	0.000178283
1168970	1168694	2.1.1.43	histone-lysine N-methyltransferase; protein methylase III; protein methylase 3; protein (lysine) methyltransferase; protein methyltransferase II; protein-lysine N-methyltransferase; histone H1-specific S-adenosylmethionine	Nuclear with score 8.5	-	-	-	-	-	-	-	-	-	-	1.23251	1.23316	2.91023	7.1477e-05	0.000506994
49539	49539	2.7.11.1	non-specific serine/threonine protein kinase; A-kinase; AP50 kinase; ATP-protein transphosphorylase; calcium-dependent protein kinase C; calcium/phospholipid-dependent protein kinase; cAMP-dependent protein kinase; cAMP-dependent protein kinase A; casein kinase; casein kinase (phosphorylating); casein kinase 2; casein kinase I; casein kinase II; cGMP-dependent protein kinase; CK-2; CKI; CKII; cyc…	Nuclear with score 8.7	-	-	-	-	-	-	-	-	-	-	1.22787	1.22822	3.77726	4.55613e-06	4.0526e-05
1142444	1142168	3.2.1.151	xyloglucan-specific endo-beta-1,4-glucanase; XEG; xyloglucan endo-beta-1,4-glucanase; xyloglucanase; xyloglucanendohydrolase; XH; 1,4-beta-D-glucan glucanohydrolase	Membrane bound Extracellular (Secreted) with score 6.8	1.98513	1.98544	5.03084	2.74105e-15	4.80907e-14	-	-	-	-	-	1.20464	1.20485	4.51794	0.0001176	0.00079408
1101494	1101218	3.6.4.12	DNA helicase; 3' to 5' DNA helicase; 3'-5' DNA helicase; 3'-5' PfDH; 5' to 3' DNA helicase; AvDH1; BACH1 helicase; BcMCM; BLM protein; BRCA1-associated C-terminal helicase; CeWRN-1; Dbp9p; DmRECQ5; DNA helicase 120; DNA helicase A; DNA helicase E; DNA helicase II; DNA helicase III; DNA helicase RECQL5beta; DNA helicase VI; dnaB; DnaB helicase E1; helicase HDH IV; Hel E; helicase DnaB; helicase do…	Nuclear with score 4.8	-0.946412	-0.946435	7.379	0.00247612	0.00909665	-	-	-	-	-	1.19974	1.19979	6.44526	0.0111804	0.0472
204833	204833	2.7.7.13	mannose-1-phosphate guanylyltransferase; GTP-mannose-1-phosphate guanylyltransferase; PIM-GMP (phosphomannose isomerase-guanosine 5'-diphospho-D-mannose pyrophosphorylase); GDP-mannose pyrophosphorylase; guanosine 5'-diphospho-D-mannose pyrophosphorylase; guanosine diphosphomannose pyrophosphorylase; guanosine triphosphate-mannose 1-phosphate guanylyltransferase; mannose 1-phosphate guanylyltrans…	Cytoplasmic with score 8.9	-	-	-	-	-	-	-	-	-	-	1.19533	1.19535	7.47551	1.21121e-06	1.16453e-05
1145276	1145000	3.2.1.22	alpha-galactosidase; melibiase; alpha-D-galactosidase; alpha-galactosidase A; alpha-galactoside galactohydrolase	Membrane bound Lysosomal with score 9.0	-	-	-	-	-	1.39036	1.39043	6.15503	5.21697e-05	0.000713091	1.18829	1.1883	8.17941	0.000787198	0.00449184
1115589	1115313	2.4.1.16	chitin synthase; chitin-UDP N-acetylglucosaminyltransferase; chitin-uridine diphosphate acetylglucosaminyltransferase; chitin synthetase; trans-N-acetylglucosaminosylase; UDP-N-acetyl-D-glucosamine	Plasma membrane with score 7.8	-	-	-	-	-	-	-	-	-	-	1.17188	1.17198	5.41534	0.000391633	0.00238323
1157624	1157348	5.1.3.2	UDP-glucose 4-epimerase; UDP-galactose 4-epimerase; uridine diphosphoglucose epimerase; galactowaldenase; UDPG-4-epimerase; uridine diphosphate galactose 4-epimerase; uridine diphospho-galactose-4-epimerase; UDP-glucose epimerase; 4-epimerase; uridine diphosphoglucose 4-epimerase; uridine diphosphate glucose 4-epimerase; UDP-D-galactose 4-epimerase	Cytoplasmic with score 7.1	-2.70708	-2.70747	5.48469	1.33381e-14	2.20487e-13	-	-	-	-	-	1.15694	1.157	6.10224	0.000952596	0.00533413
1144962	1144686	1.7.3.3	factor-independent urate hydroxylase; uric acid oxidase; uricase; uricase II; urate oxidase	Cytoplasmic with score 5.1	-	-	-	-	-	1.3438	1.3438	9.83016	7.10227e-06	0.000117581	1.13836	1.13837	9.51148	4.02788e-05	0.000300885
1184339	1184063	2.7.11.24	mitogen-activated protein kinase; c-Jun N-terminal kinase; Dp38; ERK; ERK1; ERK2; extracellular signal-regulated kinase; JNK; JNK3alpha1; LeMPK3; MAP kinase; MAP-2 kinase; MAPK; MBP kinase I; MBP kinase II; microtubule-associated protein 2 kinase; microtubule-associated protein kinase; myelin basic protein kinase; p38delta; p38-2; p42 mitogen-activated protein kinase; p42mapk; PMK-1; PMK-2; PMK-3…	Cytoplasmic with score 7.6	-	-	-	-	-	-	-	-	-	-	1.13269	1.13337	2.70347	0.00020569	0.0013278
1120719	1120443	3.2.1.113	mannosyl-oligosaccharide 1,2-alpha-mannosidase; mannosidase 1A; mannosidase 1B; 1,2-alpha-mannosidase; exo-alpha-1,2-mannanase; mannose-9 processing alpha-mannosidase; glycoprotein processing mannosidase I; mannosidase I; Man9-mannosidase; ManI; 1,2-alpha-mannosyl-oligosaccharide alpha-D-mannohydrolase	Membrane bound Mitochondrial with score 7.6	-	-	-	-	-	-	-	-	-	-	1.12995	1.13024	3.92789	0.000131217	0.000877197
1153172	1152896	3.6.4.12	DNA helicase; 3' to 5' DNA helicase; 3'-5' DNA helicase; 3'-5' PfDH; 5' to 3' DNA helicase; AvDH1; BACH1 helicase; BcMCM; BLM protein; BRCA1-associated C-terminal helicase; CeWRN-1; Dbp9p; DmRECQ5; DNA helicase 120; DNA helicase A; DNA helicase E; DNA helicase II; DNA helicase III; DNA helicase RECQL5beta; DNA helicase VI; dnaB; DnaB helicase E1; helicase HDH IV; Hel E; helicase DnaB; helicase do…	Nuclear with score 5.8	-	-	-	-	-	-	-	-	-	-	1.12149	1.12272	1.83761	0.000651316	0.00377915
1218132	1217856	3.6.4.12	DNA helicase; 3' to 5' DNA helicase; 3'-5' DNA helicase; 3'-5' PfDH; 5' to 3' DNA helicase; AvDH1; BACH1 helicase; BcMCM; BLM protein; BRCA1-associated C-terminal helicase; CeWRN-1; Dbp9p; DmRECQ5; DNA helicase 120; DNA helicase A; DNA helicase E; DNA helicase II; DNA helicase III; DNA helicase RECQL5beta; DNA helicase VI; dnaB; DnaB helicase E1; helicase HDH IV; Hel E; helicase DnaB; helicase do…	Nuclear with score 6.0	-	-	-	-	-	-	-	-	-	-	1.10953	1.11077	1.81104	0.000786563	0.00449079
1099191	1098915	2.7.11.1;2.7.11.21	-	Nuclear with score 6.6	-	-	-	-	-	-	-	-	-	-	1.1045	1.1047	4.44331	0.00022663	0.00144707
1104657	1104381	2.7.11.1;2.7.11.21	-	Nuclear with score 6.6	-	-	-	-	-	-	-	-	-	-	1.1045	1.1047	4.44331	0.00022663	0.00144707
1107931	1107655	3.2.1.55	non-reducing end alpha-L-arabinofuranosidase; arabinosidase (ambiguous); alpha-arabinosidase; alpha-L-arabinosidase; alpha-arabinofuranosidase; polysaccharide alpha-L-arabinofuranosidase; alpha-L-arabinofuranoside hydrolase; L-arabinosidase (ambiguous); alpha-L-arabinanase	Membrane bound Extracellular (Secreted) with score 6.0	-2.0158	-2.0168	3.40034	6.28321e-06	4.21815e-05	-	-	-	-	-	1.08052	1.08114	2.75133	0.00151708	0.0080922
1174894	1174618	2.4.1.16	chitin synthase; chitin-UDP N-acetylglucosaminyltransferase; chitin-uridine diphosphate acetylglucosaminyltransferase; chitin synthetase; trans-N-acetylglucosaminosylase; UDP-N-acetyl-D-glucosamine	Plasma membrane with score 9.2	-	-	-	-	-	-	-	-	-	-	1.07195	1.07197	7.41277	0.000163946	0.00107643
1141620	1141344	1.1.1.1	alcohol dehydrogenase; aldehyde reductase; ADH; alcohol dehydrogenase (NAD); aliphatic alcohol dehydrogenase; ethanol dehydrogenase; NAD-dependent alcohol dehydrogenase; NAD-specific aromatic alcohol dehydrogenase; NADH-alcohol dehydrogenase; NADH-aldehyde dehydrogenase; primary alcohol dehydrogenase; yeast alcohol dehydrogenase	Cytoplasmic with score 7.3	-1.53952	-1.53953	9.92939	0.0151343	0.0439142	-	-	-	-	-	1.07096	1.071	6.97053	4.67683e-05	0.000342944
1141672	1141396	1.14.13.72	methylsterol monooxygenase; methylsterol hydroxylase; 4-methylsterol oxidase; 4,4-dimethyl-5alpha-cholest-7-en-3beta-ol,hydrogen-donor	Membrane bound Endoplasmic reticulum with score 8.6	-	-	-	-	-	1.07761	1.07762	10.1597	0.000887927	0.00865517	1.05254	1.05254	10.027	0.000225318	0.00144238
1159543	1159267	3.2.1.55	non-reducing end alpha-L-arabinofuranosidase; arabinosidase (ambiguous); alpha-arabinosidase; alpha-L-arabinosidase; alpha-arabinofuranosidase; polysaccharide alpha-L-arabinofuranosidase; alpha-L-arabinofuranoside hydrolase; L-arabinosidase (ambiguous); alpha-L-arabinanase	Membrane bound Extracellular (Secreted) with score 7.8	3.26257	3.26512	3.35254	3.83369e-06	2.67254e-05	-	-	-	-	-	1.04523	1.04568	3.16934	0.00665208	0.0298775
1189522	1189246	3.1.3.8	3-phytase; 1-phytase; phytase; phytate 1-phosphatase; phytate 6-phosphatase	Membrane bound Extracellular (Secreted) with score 8.1	-	-	-	-	-	1.64551	1.64557	6.78947	9.96843e-07	1.96681e-05	1.03943	1.03951	5.63587	0.000516327	0.00306176
1122208	1121932	3.6.3.8	Ca2+-transporting ATPase; sarcoplasmic reticulum ATPase; sarco(endo)plasmic reticulum Ca2+-ATPase; calcium pump; Ca2+-pumping ATPase; plasma membrane Ca-ATPase	Plasma membrane with score 6.8	1.57416	1.57447	4.5338	2.63075e-08	2.44888e-07	2.32243	2.32277	4.96324	2.12176e-13	1.2188e-11	1.00698	1.00708	5.27924	0.000254256	0.00160803
1129953	1129677	3.2.1.14	chitinase; chitodextrinase; 1,4-beta-poly-N-acetylglucosaminidase; poly-beta-glucosaminidase; beta-1,4-poly-N-acetyl glucosamidinase; poly[1,4-(N-acetyl-beta-D-glucosaminide)] glycanohydrolase	Membrane bound Mitochondrial with score 5.8	1.26934	1.2704	2.36726	0.00207951	0.007817	1.23921	1.24017	2.18688	0.00139398	0.0128054	1.00479	1.00592	1.77235	0.00622334	0.028257
1110225	1109949	3.2.1.151	xyloglucan-specific endo-beta-1,4-glucanase; XEG; xyloglucan endo-beta-1,4-glucanase; xyloglucanase; xyloglucanendohydrolase; XH; 1,4-beta-D-glucan glucanohydrolase	Membrane bound Extracellular (Secreted) with score 9.1	-	-	-	-	-	1.07971	1.07973	7.82616	0.00280243	0.023276	0.986774	0.986815	6.49347	0.000256717	0.00161949
1167626	1167350	4.1.99.3	deoxyribodipyrimidine photo-lyase; photoreactivating enzyme; DNA photolyase; DNA-photoreactivating enzyme; DNA cyclobutane dipyrimidine photolyase; DNA photolyase; deoxyribonucleic photolyase; deoxyribodipyrimidine photolyase; photolyase; PRE; PhrB photolyase; deoxyribonucleic cyclobutane dipyrimidine photolyase; phr A photolyase; dipyrimidine photolyase (photosensitive); deoxyribonucleate pyrimi…	Membrane bound Golgi with score 8.3	-2.30435	-2.30449	6.5233	5.25244e-24	1.53018e-22	-	-	-	-	-	0.984961	0.985062	5.21179	0.000298682	0.00185607
1132625	1132349	2.3.1.199	very-long-chain 3-oxoacyl-CoA synthase; very-long-chain 3-ketoacyl-CoA synthase; very-long-chain beta-ketoacyl-CoA synthase; condensing enzyme (ambiguous); CUT1 (gene name); CER6 (gene name); FAE1 (gene name); KCS (gene name); ELO (gene name)	Membrane bound Mitochondrial with score 8.6	-	-	-	-	-	0.921673	0.921763	5.08906	0.003553	0.0283865	0.915011	0.915279	3.69466	0.00944154	0.040685
1088360	1088084	3.6.4.12	DNA helicase; 3' to 5' DNA helicase; 3'-5' DNA helicase; 3'-5' PfDH; 5' to 3' DNA helicase; AvDH1; BACH1 helicase; BcMCM; BLM protein; BRCA1-associated C-terminal helicase; CeWRN-1; Dbp9p; DmRECQ5; DNA helicase 120; DNA helicase A; DNA helicase E; DNA helicase II; DNA helicase III; DNA helicase RECQL5beta; DNA helicase VI; dnaB; DnaB helicase E1; helicase HDH IV; Hel E; helicase DnaB; helicase do…	Nuclear with score 8.7	-	-	-	-	-	-	-	-	-	-	0.913111	0.913253	4.59831	0.00142784	0.0076612
1141849	1141573	1.14.12.17	nitric oxide dioxygenase	Cytoplasmic with score 5.4	-	-	-	-	-	-	-	-	-	-	0.887754	0.887756	10.8258	0.00233418	0.0118889
208627	208627	3.1.3.48	protein-tyrosine-phosphatase; phosphotyrosine phosphatase; phosphoprotein phosphatase (phosphotyrosine); phosphotyrosine histone phosphatase; protein phosphotyrosine phosphatase; tyrosylprotein phosphatase; phosphotyrosine protein phosphatase; phosphotyrosylprotein phosphatase; tyrosine O-phosphate phosphatase; PPT-phosphatase; PTPase; [phosphotyrosine]protein phosphatase; PTP-phosphatase	Nuclear with score 9.1	-	-	-	-	-	-	-	-	-	-	0.875275	0.875353	5.38882	0.00467132	0.0219284
1183501	1183225	5.2.1.8	peptidylprolyl isomerase; PPIase; cyclophilin [misleading, see comments]; peptide bond isomerase; peptidyl-prolyl cis-trans isomerase	Cytoplasmic with score 4.7	-	-	-	-	-	-	-	-	-	-	0.866032	0.86621	4.1804	0.00443068	0.0209605
1089195	1088919	3.2.1.14	chitinase; chitodextrinase; 1,4-beta-poly-N-acetylglucosaminidase; poly-beta-glucosaminidase; beta-1,4-poly-N-acetyl glucosamidinase; poly[1,4-(N-acetyl-beta-D-glucosaminide)] glycanohydrolase	Membrane bound Extracellular (Secreted) with score 4.9	1.96269	1.96285	5.93737	1.87754e-16	3.48175e-15	-	-	-	-	-	0.85207	0.852104	6.52725	0.00385148	0.018551
1088723	1088447	4.1.1.1	pyruvate decarboxylase; alpha-carboxylase (ambiguous); pyruvic decarboxylase; alpha-ketoacid carboxylase; 2-oxo-acid carboxy-lyase	Cytoplasmic with score 8.9	-	-	-	-	-	1.79456	1.79456	12.6198	4.18472e-07	9.0215e-06	0.843229	0.843231	10.8082	0.00678609	0.030411
1124427	1124151	2.7.7.7	DNA-directed DNA polymerase; DNA polymerase I; DNA polymerase II; DNA polymerase III; DNA polymerase alpha; DNA polymerase beta; DNA polymerase gamma; DNA nucleotidyltransferase (DNA-directed); deoxyribonucleate nucleotidyltransferase; deoxynucleate polymerase; deoxyribonucleic acid duplicase; deoxyribonucleic acid polymerase; deoxyribonucleic duplicase; deoxyribonucleic polymerase; deoxyribonucl…	Cytoplasmic with score 4.5	-	-	-	-	-	-	-	-	-	-	0.825011	0.825259	3.63143	0.0108083	0.0457061
1188162	1187886	1.8.4.8	phosphoadenylyl-sulfate reductase (thioredoxin); PAPS reductase, thioredoxin-dependent; PAPS reductase; thioredoxin	Cytoplasmic with score 7.9	-	-	-	-	-	-1.25376	-1.25382	6.35641	1.46523e-05	0.000228103	0.81804	0.818088	5.98244	0.00805687	0.0354062
1165318	1165042	6.3.2.19	Deleted entry	Endoplasmic reticulum with score 6.1	-	-	-	-	-	1.0158	1.01584	6.42531	0.000703994	0.00712869	0.807161	0.807225	5.52488	0.00871297	0.0379221
1148486	1148210	2.4.99.18	dolichyl-diphosphooligosaccharide---protein glycotransferase; dolichyldiphosphooligosaccharide-protein glycosyltransferase; asparagine N-glycosyltransferase; dolichyldiphosphooligosaccharide-protein oligosaccharyltransferase; dolichylpyrophosphodiacetylchitobiose-protein glycosyltransferase; oligomannosyltransferase; oligosaccharide transferase; dolichyldiphosphoryloligosaccharide-protein oligosa…	Extracellular (Secreted) with score 9.1	-	-	-	-	-	-	-	-	-	-	0.777991	0.77806	5.37333	0.0111948	0.0472408
1157041	1156765	3.4.13.19	membrane dipeptidase; renal dipeptidase; dehydropeptidase I (DPH I); dipeptidase (ambiguous); aminodipeptidase; dipeptide hydrolase (ambiguous); dipeptidyl hydrolase (ambiguous); nonspecific dipeptidase; glycosyl-phosphatidylinositol-anchored renal dipeptidase; MDP	Membrane bound Vacuolar with score 1.8	4.164	4.16427	7.49891	3.22753e-69	3.54241e-67	-	-	-	-	-	-0.780501	-0.780507	8.96591	0.0115583	0.0485284
1124497	1124221	2.3.1.158	phospholipid	Plasma membrane with score 4.9	-	-	-	-	-	-	-	-	-	-	-0.800234	-0.800301	5.4569	0.00993664	0.0424883
1146031	1145755	5.3.1.9	glucose-6-phosphate isomerase; phosphohexose isomerase; phosphohexomutase; oxoisomerase; hexosephosphate isomerase; phosphosaccharomutase; phosphoglucoisomerase; phosphohexoisomerase; phosphoglucose isomerase; glucose phosphate isomerase; hexose phosphate isomerase; D-glucose-6-phosphate ketol-isomerase	Cytoplasmic with score 8.7	-	-	-	-	-	-	-	-	-	-	-0.804026	-0.804031	9.13851	0.00783323	0.0344994
1108726	1108450	4.2.3.1	threonine synthase; threonine synthetase; O-phospho-L-homoserine phospho-lyase (adding water)	Membrane bound Peroxisomal with score 5.2	-	-	-	-	-	-	-	-	-	-	-0.805459	-0.80547	8.06754	0.00665995	0.0298994
1106063	1105787	4.2.1.20	tryptophan synthase; L-tryptophan synthetase; indoleglycerol phosphate aldolase; tryptophan desmolase; tryptophan synthetase; L-serine hydro-lyase (adding indoleglycerol-phosphate); L-serine hydro-lyase [adding 1-C-(indol-3-yl)glycerol 3-phosphate, L-tryptophan and glyceraldehyde-3-phosphate-forming]	Cytoplasmic with score 8.9	-	-	-	-	-	-	-	-	-	-	-0.810866	-0.810873	8.7266	0.00694009	0.0309897
46999	46999	1.3.1.13	prephenate dehydrogenase (NADP+); prephenate dehydrogenase; prephenate (nicotinamide adenine dinucleotide phosphate) dehydrogenase; prephenate dehydrogenase (NADP)	Cytoplasmic with score 8.2	0.932543	0.932579	6.69012	0.002455	0.00903067	-	-	-	-	-	-0.820633	-0.820645	7.92524	0.0064008	0.0289312
1110688	1110412	2.1.2.3;3.5.4.10	-	Cytoplasmic with score 8.9	-	-	-	-	-	-	-	-	-	-	-0.825888	-0.825896	8.59177	0.00652888	0.0293638
1027256	1027256	2.3.1.88	Transferred to 2.3.1.254 and 2.3.1.255 and 2.3.1.256 and 2.3.1.257 and 2.3.1.258 and 2.3.1.259	Peroxisomal with score 4.7	-1.13228	-1.1324	5.31059	0.000114513	0.000593568	-	-	-	-	-	-0.826946	-0.827067	4.65157	0.00756884	0.0335273
1032669	1032669	2.6.1.13	ornithine aminotransferase; ornithine delta-transaminase; L-ornithine	Cytoplasmic with score 8.3	-3.66026	-3.66033	8.85891	1.89747e-35	8.25354e-34	-1.32546	-1.32547	9.06792	5.03825e-06	8.54713e-05	-0.828893	-0.828947	5.84897	0.00486477	0.0227189
56950	56950	3.1.1.5	lysophospholipase; lecithinase B; lysolecithinase; phospholipase B; lysophosphatidase; lecitholipase; phosphatidase B; lysophosphatidylcholine hydrolase; lysophospholipase A1; lysophopholipase L2; lysophospholipase transacylase; neuropathy target esterase; NTE; NTE-LysoPLA; NTE-lysophospholipase	Membrane bound Extracellular (Secreted) with score 8.5	-	-	-	-	-	-	-	-	-	-	-0.834199	-0.834224	6.95911	0.00818033	0.0358383
1121236	1120960	2.4.1.15	alpha,alpha-trehalose-phosphate synthase (UDP-forming); UDP-glucose---glucose-phosphate glucosyltransferase; trehalosephosphate-UDP glucosyltransferase; UDP-glucose-glucose-phosphate glucosyltransferase; alpha,alpha-trehalose phosphate synthase (UDP-forming); phosphotrehalose-uridine diphosphate transglucosylase; trehalose 6-phosphate synthase; trehalose 6-phosphate synthetase; trehalose phosphat…	Cytoplasmic with score 4.8	-	-	-	-	-	-	-	-	-	-	-0.83577	-0.835838	5.5092	0.00450721	0.021258
1027508	1027508	2.7.1.6	galactokinase; galactokinase (phosphorylating); ATP	Membrane bound Endoplasmic reticulum with score 6.9	-	-	-	-	-	-	-	-	-	-	-0.836712	-0.836735	7.0617	0.00367295	0.0178028
1162479	1162203	2.8.3.5	3-oxoacid CoA-transferase; 3-oxoacid coenzyme A-transferase; 3-ketoacid CoA-transferase; 3-ketoacid coenzyme A transferase; 3-oxo-CoA transferase; 3-oxoacid CoA dehydrogenase; acetoacetate succinyl-CoA transferase; acetoacetyl coenzyme A-succinic thiophorase; succinyl coenzyme A-acetoacetyl coenzyme A-transferase; succinyl-CoA transferase	Membrane bound Mitochondrial with score 7.9	-	-	-	-	-	1.38941	1.38949	6.0404	7.38219e-08	1.83564e-06	-0.846651	-0.846731	5.31195	0.00389484	0.0187418
1123464	1123188	4.1.3.16	4-hydroxy-2-oxoglutarate aldolase; 2-oxo-4-hydroxyglutarate aldolase; hydroxyketoglutaric aldolase; 4-hydroxy-2-ketoglutaric aldolase; 2-keto-4-hydroxyglutaric aldolase; 4-hydroxy-2-ketoglutarate aldolase; 2-keto-4-hydroxyglutarate aldolase; 2-oxo-4-hydroxyglutaric aldolase; DL-4-hydroxy-2-ketoglutarate aldolase; hydroxyketoglutarate aldolase; 2-keto-4-hydroxybutyrate aldolase; 4-hydroxy-2-oxoglu…	Membrane bound Peroxisomal with score 6.8	-	-	-	-	-	-	-	-	-	-	-0.847699	-0.847724	7.01292	0.00541274	0.0250204
1158487	1158211	2.6.1.57	aromatic-amino-acid transaminase; aromatic amino acid aminotransferase; aromatic aminotransferase; ArAT	Cytoplasmic with score 6.9	1.55639	1.55642	8.35575	7.52963e-08	6.67972e-07	-	-	-	-	-	-0.854545	-0.854549	9.53475	0.00960851	0.0412798
1030265	1030265	2.3.1.35;2.3.1.1	-	Membrane bound Mitochondrial with score 8.5	1.28896	1.28898	8.52399	2.93642e-05	0.000172691	-	-	-	-	-	-0.85492	-0.854926	9.1777	0.00571769	0.0262719
1176731	1176455	2.6.1.1	aspartate transaminase; glutamic-oxaloacetic transaminase; glutamic-aspartic transaminase; transaminase A; AAT; AspT; 2-oxoglutarate-glutamate aminotransferase; aspartate alpha-ketoglutarate transaminase; aspartate aminotransferase; aspartate-2-oxoglutarate transaminase; aspartic acid aminotransferase; aspartic aminotransferase; aspartyl aminotransferase; AST; glutamate-oxalacetate aminotransfera…	Cytoplasmic with score 6.4	-	-	-	-	-	1.55424	1.55425	9.63306	5.25683e-06	8.86821e-05	-0.862125	-0.862127	10.5397	0.0112581	0.0474675
1128698	1128422	2.7.13.3	histidine kinase; EnvZ; histidine kinase (ambiguous); histidine protein kinase (ambiguous); protein histidine kinase (ambiguous); protein kinase (histidine) (ambiguous); HK1; HP165; Sln1p	Cytoplasmic with score 2.7	3.18971	3.19131	3.94761	9.65987e-27	3.16596e-25	-	-	-	-	-	-0.865217	-0.865369	4.43853	0.00651993	0.0293368
1024820	1024820	1.1.1.284;1.1.1.1	-	Membrane bound Mitochondrial with score 4.7	-	-	-	-	-	-	-	-	-	-	-0.868115	-0.868121	9.11505	0.00251474	0.0126945
1119537	1119261	2.6.1.1	aspartate transaminase; glutamic-oxaloacetic transaminase; glutamic-aspartic transaminase; transaminase A; AAT; AspT; 2-oxoglutarate-glutamate aminotransferase; aspartate alpha-ketoglutarate transaminase; aspartate aminotransferase; aspartate-2-oxoglutarate transaminase; aspartic acid aminotransferase; aspartic aminotransferase; aspartyl aminotransferase; AST; glutamate-oxalacetate aminotransfera…	Cytoplasmic with score 7.3	-	-	-	-	-	-	-	-	-	-	-0.886548	-0.886564	7.6941	0.00184572	0.00965425
1102713	1102437	6.3.4.4	adenylosuccinate synthase; IMP---aspartate ligase; adenylosuccinate synthetase; succinoadenylic kinosynthetase; succino-AMP synthetase	Cytoplasmic with score 9.0	-	-	-	-	-	-	-	-	-	-	-0.889245	-0.88925	9.44093	0.00168737	0.00891947
1185348	1185072	6.3.2.19	Deleted entry	Cytoplasmic with score 4.5	0.955051	0.955082	6.94872	0.00275112	0.00997995	-	-	-	-	-	-0.891581	-0.891594	8.01969	0.00306586	0.0151697
1099711	1099435	1.5.1.20	methylenetetrahydrofolate reductase [NAD(P)H]; methylenetetrahydrofolate (reduced nicotinamide adenine dinucleotide phosphate) reductase; 5,10-methylenetetrahydrofolate reductase (NADPH); 5,10-methylenetetrahydrofolic acid reductase; 5,10-CH2-H4folate reductase; methylenetetrahydrofolate reductase (NADPH2); 5-methyltetrahydrofolate	Cytoplasmic with score 8.7	-	-	-	-	-	-	-	-	-	-	-0.892874	-0.892914	6.36425	0.0018609	0.00971834
1114113	1113837	4.2.1.10;1.1.1.25;2.7.1.71;2.5.1.19;4.2.3.4	-	Membrane bound Vacuolar with score 3.4	0.967769	0.967777	8.83158	0.0159677	0.0457973	-	-	-	-	-	-0.899776	-0.899782	9.16526	0.00168281	0.0089001
1143651	1143375	1.1.1.37	malate dehydrogenase; malic dehydrogenase; L-malate dehydrogenase; NAD-L-malate dehydrogenase; malic acid dehydrogenase; NAD-dependent malic dehydrogenase; NAD-malate dehydrogenase; NAD-malic dehydrogenase; malate (NAD) dehydrogenase; NAD-dependent malate dehydrogenase; NAD-specific malate dehydrogenase; NAD-linked malate dehydrogenase; MDH; L-malate-NAD+ oxidoreductase	Cytoplasmic with score 9.2	-	-	-	-	-	-	-	-	-	-	-0.901358	-0.901361	10.3016	0.00264839	0.013262
1113062	1112786	3.6.4.13	RNA helicase; CSFV NS3 helicase; DBP2; DbpA; DDX17; DDX25; DDX3; DDX3X; DDX3Y; DDX4; DDX5; DEAD-box protein DED1; DEAD-box RNA helicase; DEAH-box protein 2; DEAH-box RNA helicase; DED1; Dex(H/D) RNA helicase; EhDEAD1; EhDEAD1 RNA helicase; eIF4A helicase; KOKV helicase; Mtr4p; nonstructural protein 3 helicase; NPH-II; RHA; RNA helicase A; RNA helicase DDX3; RNA helicase Hera; RNA-dependent ATPase…	Nuclear with score 8.4	-	-	-	-	-	-	-	-	-	-	-0.904804	-0.904923	4.82181	0.00257221	0.0129323
1126876	1126600	2.3.3.14	homocitrate synthase; 2-hydroxybutane-1,2,4-tricarboxylate 2-oxoglutarate-lyase (CoA-acetylating); acetyl-coenzyme A	Cytoplasmic with score 8.3	-	-	-	-	-	-	-	-	-	-	-0.910201	-0.910204	10.247	0.00123877	0.00674833
1146299	1146023	6.3.4.2	CTP synthase (glutamine hydrolysing); UTP---ammonia ligase; cytidine triphosphate synthetase; uridine triphosphate aminase; cytidine 5'-triphosphate synthetase; CTPS (gene name); pyrG (gene name); CTP synthase; UTP	Cytoplasmic with score 8.1	-	-	-	-	-	-	-	-	-	-	-0.924468	-0.924483	7.94091	0.00229178	0.0116932
1118074	1117798	3.4.24.64	mitochondrial processing peptidase; processing enhancing peptidase (for one of two subunits); mitochondrial protein precursor-processing proteinase; matrix peptidase; matrix processing peptidase; matrix processing proteinase; mitochondrial protein precursor-processing proteinase; MPP	Membrane bound Mitochondrial with score 8.5	-	-	-	-	-	-	-	-	-	-	-0.936901	-0.936909	8.77548	0.00063093	0.00368012
1182666	1182390	1.1.1.12	L-arabinitol 4-dehydrogenase; pentitol-DPN dehydrogenase (ambiguous); L-arabitol dehydrogenase	Cytoplasmic with score 8.4	-	-	-	-	-	-	-	-	-	-	-0.938259	-0.938538	3.6508	0.0023349	0.0118889
1120108	1119832	2.7.13.3	histidine kinase; EnvZ; histidine kinase (ambiguous); histidine protein kinase (ambiguous); protein histidine kinase (ambiguous); protein kinase (histidine) (ambiguous); HK1; HP165; Sln1p	Cytoplasmic with score 7.6	1.81868	1.82033	2.43062	7.18285e-08	6.38408e-07	1.14781	1.14898	1.78609	0.00236723	0.0200047	-0.942107	-0.942449	3.41674	0.00435622	0.0206926
1167075	1166799	3.2.1.3	glucan 1,4-alpha-glucosidase; glucoamylase; amyloglucosidase; gamma-amylase; lysosomal alpha-glucosidase; acid maltase; exo-1,4-alpha-glucosidase; glucose amylase; gamma-1,4-glucan glucohydrolase; acid maltase; 1,4-alpha-D-glucan glucohydrolase	Membrane bound Extracellular (Secreted) with score 6.6	1.69634	1.69635	9.14813	1.31825e-07	1.12535e-06	2.41482	2.41484	9.56169	4.29419e-15	3.02124e-13	-0.947959	-0.94796	11.4037	0.010409	0.0441861
1133813	1133537	2.1.1.211	tRNASer (uridine44-2'-O)-methyltransferase; TRM44	Cytoplasmic with score 4.6	-	-	-	-	-	-	-	-	-	-	-0.958247	-0.958642	3.16414	0.00877109	0.0381023
1156851	1156575	2.6.1.42	branched-chain-amino-acid transaminase; transaminase B; branched-chain amino acid aminotransferase; branched-chain amino acid-glutamate transaminase; branched-chain aminotransferase; L-branched chain amino acid aminotransferase; glutamate-branched-chain amino acid transaminase	Membrane bound Mitochondrial with score 3.6	-1.22558	-1.22928	0.60627	0.0054629	0.0181949	-	-	-	-	-	-0.959953	-0.960859	2.0008	0.00481429	0.0225043
1218960	1218684	4.2.1.3	aconitate hydratase; cis-aconitase; aconitase; AcnB; 2-methylaconitate hydratase; citrate(isocitrate) hydro-lyase	Membrane bound Mitochondrial with score 9.6	-	-	-	-	-	-	-	-	-	-	-0.961978	-0.963025	1.79129	0.00688452	0.0308106
1210554	1210278	4.1.2.48	low-specificity L-threonine aldolase; LtaE	Membrane bound Mitochondrial with score 8.5	1.65985	1.65995	6.25784	2.42356e-11	3.15966e-10	-	-	-	-	-	-0.965005	-0.965015	8.51922	0.000690844	0.00398303
1184658	1184382	1.14.13.9	kynurenine 3-monooxygenase; kynurenine 3-hydroxylase; kynurenine hydroxylase; L-kynurenine-3-hydroxylase	Membrane bound Endoplasmic reticulum with score 3.1	-	-	-	-	-	-	-	-	-	-	-0.968732	-0.968765	6.78175	0.000489651	0.00292309
1110193	1109917	2.7.1.23	NAD+ kinase; DPN kinase; nicotinamide adenine dinucleotide kinase (phosphorylating); nicotinamide adenine dinucleotide kinase; NAD kinase; NADK	Plasma membrane with score 2.2	-	-	-	-	-	-	-	-	-	-	-0.973891	-0.97397	5.54399	0.00165841	0.00877566
1107349	1107073	3.5.4.9;1.5.1.5;6.3.4.3	-	Membrane bound Mitochondrial with score 8.5	-	-	-	-	-	-	-	-	-	-	-0.975446	-0.975466	7.58468	0.000221592	0.00142218
1081360	1081084	4.4.1.8	cystathionine beta-lyase; beta-cystathionase; cystine lyase; cystathionine L-homocysteine-lyase (deaminating); L-cystathionine L-homocysteine-lyase (deaminating); CBL	Nuclear with score 4.2	-	-	-	-	-	-	-	-	-	-	-0.98752	-0.987536	7.93528	0.000636237	0.00370458
1087043	1086767	2.1.1.37	DNA (cytosine-5-)-methyltransferase; EcoRI methylase; DNA 5-cytosine methylase; DNA cytosine C5 methylase; DNA cytosine methylase; DNA methylase (ambiguous); DNA methyltransferase (ambiguous); DNA transmethylase (ambiguous); DNA-cytosine 5-methylase; DNA-cytosine methyltransferase; HpaII methylase; HpaII' methylase; M.BsuRIa; M.BsuRIb; Type II DNA methylase; cytosine 5-methyltransferase; cytosine…	Cytoplasmic with score 4.0	2.26664	2.27607	0.439215	4.38604e-07	3.50846e-06	-	-	-	-	-	-0.989252	-0.990205	1.97551	0.00349873	0.0170328
1188636	1188360	1.6.99.5	Transferred to 1.6.5.11	Mitochondrial with score 7.4	-	-	-	-	-	-	-	-	-	-	-0.989652	-0.989705	6.1342	0.000172885	0.00112992
1093781	1093505	2.7.1.30	glycerol kinase; glycerokinase; GK; ATP	Cytoplasmic with score 5.2	-	-	-	-	-	-0.938377	-0.938403	6.90923	0.00316501	0.0257398	-0.99344	-0.993469	7.01788	0.00026911	0.00168807
1219760	1219484	4.2.2.10	pectin lyase; pectin trans-eliminase; endo-pectin lyase; polymethylgalacturonic transeliminase; pectin methyltranseliminase; pectolyase; PL; PNL; PMGL	Extracellular (Secreted) with score 9.9	1.49186	1.49257	3.24822	5.03403e-06	3.43325e-05	-	-	-	-	-	-0.993822	-0.994094	3.79257	0.000722471	0.00415337
1116881	1116605	2.8.3.5	3-oxoacid CoA-transferase; 3-oxoacid coenzyme A-transferase; 3-ketoacid CoA-transferase; 3-ketoacid coenzyme A transferase; 3-oxo-CoA transferase; 3-oxoacid CoA dehydrogenase; acetoacetate succinyl-CoA transferase; acetoacetyl coenzyme A-succinic thiophorase; succinyl coenzyme A-acetoacetyl coenzyme A-transferase; succinyl-CoA transferase	Membrane bound Peroxisomal with score 9.1	1.03182	1.03185	7.40202	0.00770158	0.024493	0.940074	0.940095	7.17599	0.00271139	0.022639	-0.994995	-0.995012	7.77367	0.000235147	0.00149666
1112362	1112086	1.8.1.2	assimilatory sulfite reductase (NADPH); sulfite reductase (NADPH); sulfite (reduced nicotinamide adenine dinucleotide phosphate) reductase; NADPH-sulfite reductase; NADPH-dependent sulfite reductase; H2S-NADP oxidoreductase; sulfite reductase (NADPH2); MET5 (gene name); MET10 (gene name); cysI (gene name); cysJ (gene name)	Membrane bound Vacuolar with score 4.2	-	-	-	-	-	-1.11862	-1.11865	6.86679	0.000466885	0.00495608	-0.995059	-0.995105	6.34175	0.000230434	0.00146947
1182770	1182494	3.5.4.19;3.6.1.31;1.1.1.23	-	Membrane bound Mitochondrial with score 9.6	1.06931	1.06932	8.93384	0.00351504	0.0123478	-	-	-	-	-	-0.998018	-0.998024	9.2945	0.000225101	0.00144192
1146065	1145789	2.1.1.144	trans-aconitate 2-methyltransferase	Cytoplasmic with score 8.0	-	-	-	-	-	-	-	-	-	-	-1.00416	-1.00419	6.86856	0.000262625	0.00165154
1213809	1213533	1.18.1.6	adrenodoxin-NADP+ reductase; adrenodoxin reductase; nicotinamide adenine dinucleotide phosphate-adrenodoxin reductase; AdR; NADPH	Membrane bound Mitochondrial with score 9.3	-	-	-	-	-	-	-	-	-	-	-1.00971	-1.00977	6.03382	0.000693419	0.00399556
1157919	1157643	1.1.1.8	glycerol-3-phosphate dehydrogenase (NAD+); alpha-glycerol phosphate dehydrogenase (NAD+); alpha-glycerophosphate dehydrogenase (NAD+); glycerol 1-phosphate dehydrogenase; glycerol phosphate dehydrogenase (NAD+); glycerophosphate dehydrogenase (NAD+); hydroglycerophosphate dehydrogenase; L-alpha-glycerol phosphate dehydrogenase; L-alpha-glycerophosphate dehydrogenase; L-glycerol phosphate dehydrog…	Cytoplasmic with score 8.9	-	-	-	-	-	-	-	-	-	-	-1.01466	-1.01508	3.24597	0.00161666	0.00857555
1183763	1183487	2.3.3.9	malate synthase; L-malate glyoxylate-lyase (CoA-acetylating); glyoxylate transacetylase; glyoxylate transacetase; glyoxylic transacetase; malate condensing enzyme; malate synthetase; malic synthetase; malic-condensing enzyme; acetyl-CoA	Cytoplasmic with score 6.5	-2.57242	-2.57245	9.04458	2.30432e-08	2.17629e-07	-1.33146	-1.33147	9.13829	0.00428939	0.0334454	-1.01884	-1.01884	9.86538	0.000153508	0.00101189
1128786	1128510	1.10.3.2	laccase; urishiol oxidase; urushiol oxidase; p-diphenol oxidase	Cytoplasmic with score 4.7	3.5513	3.56319	1.42242	5.37064e-20	1.24554e-18	-	-	-	-	-	-1.02321	-1.02392	2.46823	0.0025903	0.0130102
1111634	1111358	2.3.3.8	ATP citrate synthase; ATP-citric lyase; ATP	Cytoplasmic with score 5.3	-1.38123	-1.38124	8.85695	8.49513e-05	0.00045277	-	-	-	-	-	-1.0252	-1.02521	8.33572	9.73841e-05	0.000671197
1168383	1168107	1.1.1.169	2-dehydropantoate 2-reductase; 2-oxopantoate reductase; 2-ketopantoate reductase; 2-ketopantoic acid reductase; ketopantoate reductase; ketopantoic acid reductase	Cytoplasmic with score 3.0	-	-	-	-	-	-	-	-	-	-	-1.03904	-1.03948	3.14106	0.00853748	0.0372558
1189540	1189264	3.2.1.21	beta-glucosidase; gentiobiase; cellobiase; emulsin; elaterase; aryl-beta-glucosidase; beta-D-glucosidase; beta-glucoside glucohydrolase; arbutinase; amygdalinase; p-nitrophenyl beta-glucosidase; primeverosidase; amygdalase; linamarase; salicilinase; beta-1,6-glucosidase	Membrane bound Mitochondrial with score 8.7	2.78108	2.78497	2.24413	1.66049e-09	1.80361e-08	-	-	-	-	-	-1.04113	-1.04376	0.713248	0.00981139	0.0419887
1225426	1225150	6.3.2.6	phosphoribosylaminoimidazolesuccinocarboxamide synthase; phosphoribosylaminoimidazole-succinocarboxamide synthetase; PurC; SAICAR synthetase; 4-(N-succinocarboxamide)-5-aminoimidazole synthetase; 4-[(N-succinylamino)carbonyl]-5-aminoimidazole ribonucleotide synthetase; SAICARs; phosphoribosylaminoimidazolesuccinocarboxamide synthetase; 5-aminoimidazole-4-N-succinocarboxamide ribonucleotide synthe…	Cytoplasmic with score 9.0	-	-	-	-	-	-	-	-	-	-	-1.04134	-1.04135	8.28826	0.000258471	0.00162953
1169400	1169124	6.1.1.4	leucine---tRNA ligase; leucyl-tRNA synthetase; leucyl-transfer ribonucleate synthetase; leucyl-transfer RNA synthetase; leucyl-transfer ribonucleic acid synthetase; leucine-tRNA synthetase; leucine translase	Nuclear with score 4.4	0.978135	0.97814	9.61284	0.0101412	0.0312657	-	-	-	-	-	-1.05136	-1.05136	10.5202	0.00118804	0.00651461
1112134	1111858	1.2.4.1	pyruvate dehydrogenase (acetyl-transferring); MtPDC (mitochondrial pyruvate dehydrogenase complex); pyruvate decarboxylase; pyruvate dehydrogenase; pyruvate dehydrogenase (lipoamide); pyruvate dehydrogenase complex; pyruvate	Membrane bound Mitochondrial with score 7.8	2.21601	2.21646	4.76457	1.66592e-17	3.33855e-16	-	-	-	-	-	-1.05205	-1.05217	5.08206	0.000117821	0.000795031
1187192	1186916	4.3.1.19	threonine ammonia-lyase; threonine deaminase; L-serine dehydratase; serine deaminase; L-threonine dehydratase; threonine dehydrase; L-threonine deaminase; threonine dehydratase; L-threonine hydro-lyase (deaminating); L-threonine ammonia-lyase	Membrane bound Endoplasmic reticulum with score 3.0	-	-	-	-	-	-	-	-	-	-	-1.0557	-1.05571	8.47142	0.000999147	0.00557066
1167739	1167463	1.13.11.5	homogentisate 1,2-dioxygenase; homogentisicase; homogentisate oxygenase; homogentisate dioxygenase; homogentisate oxidase; homogentisic acid oxidase; homogentisic acid oxygenase; homogentisic oxygenase; homogentisate	Cytoplasmic with score 8.2	1.55846	1.56255	0.827625	0.000683149	0.00293636	-	-	-	-	-	-1.06106	-1.06221	1.83488	0.00136981	0.00738959
1146980	1146704	3.2.1.20	alpha-glucosidase; maltase; glucoinvertase; glucosidosucrase; maltase-glucoamylase; alpha-glucopyranosidase; glucosidoinvertase; alpha-D-glucosidase; alpha-glucoside hydrolase; alpha-1,4-glucosidase	Membrane bound Extracellular (Secreted) with score 6.5	1.89053	1.89055	8.83444	1.13945e-12	1.63952e-11	-	-	-	-	-	-1.06122	-1.06123	10.4589	0.000326926	0.00201527
1112302	1112026	1.5.1.12	Transferred to 1.2.1.88	Membrane bound Mitochondrial with score 5.0	-	-	-	-	-	-2.29209	-2.29215	7.52895	3.1044e-11	1.32904e-09	-1.07125	-1.07126	8.38404	2.85351e-05	0.000218893
1120836	1120560	2.7.1.17	xylulokinase; xylulokinase (phosphorylating); D-xylulokinase	Cytoplasmic with score 6.9	-	-	-	-	-	-	-	-	-	-	-1.07299	-1.07307	5.68916	0.000738468	0.00423802
1166702	1166426	4.4.1.1;2.5.1.48	-	Cytoplasmic with score 5.6	-	-	-	-	-	-	-	-	-	-	-1.07315	-1.07323	5.79714	0.000175462	0.00114377
1128114	1127838	3.2.1.58	glucan 1,3-beta-glucosidase; exo-1,3-beta-glucosidase; beta-1,3-glucan exo-hydrolase; exo (1->3)-glucanohydrolase; 1,3-beta-glucan glucohydrolase	Plasma membrane with score 8.9	0.880294	0.880357	5.81459	0.00505997	0.017021	-	-	-	-	-	-1.07514	-1.0752	6.1236	0.000311368	0.00192839
184680	184680	2.2.1.1	transketolase; glycolaldehydetransferase	Membrane bound Peroxisomal with score 9.1	1.484	1.49135	-0.10322	0.00309252	0.0110527	-	-	-	-	-	-1.07556	-1.07715	1.46921	0.00452272	0.0213211
1147898	1147622	2.5.1.9	riboflavin synthase; heavy riboflavin synthase; light riboflavin synthase; riboflavin synthetase; riboflavine synthase; riboflavine synthetase	Cytoplasmic with score 9.2	-	-	-	-	-	-	-	-	-	-	-1.0866	-1.08664	6.79661	1.33702e-05	0.00010866
1118033	1117757	2.6.1.9	histidinol-phosphate transaminase; imidazolylacetolphosphate transaminase; glutamic-imidazoleacetol phosphate transaminase; histidinol phosphate aminotransferase; imidazoleacetol phosphate transaminase; L-histidinol phosphate aminotransferase; histidine	Membrane bound Mitochondrial with score 4.3	-	-	-	-	-	-	-	-	-	-	-1.09392	-1.09393	8.90253	0.000108254	0.000735952
1141453	1141177	4.2.1.1	carbonic anhydrase; carbonate dehydratase; anhydrase; carbonate anhydrase; carbonic acid anhydrase; carboxyanhydrase; carbonic anhydrase A; carbonate hydro-lyase; carbonate hydro-lyase (carbon-dioxide-forming)	Mitochondrial with score 6.7	-	-	-	-	-	-	-	-	-	-	-1.09848	-1.09849	8.32755	2.61067e-05	0.000201817
1003271	1003271	1.10.2.2	quinol---cytochrome-c reductase; ubiquinol---cytochrome-c reductase; coenzyme Q-cytochrome c reductase; dihydrocoenzyme Q-cytochrome c reductase; reduced ubiquinone-cytochrome c reductase; complex III (mitochondrial electron transport); ubiquinone-cytochrome c reductase; ubiquinol-cytochrome c oxidoreductase; reduced coenzyme Q-cytochrome c reductase; ubiquinone-cytochrome c oxidoreductase; reduc…	Membrane bound Extracellular (Secreted) with score 4.2	-	-	-	-	-	-	-	-	-	-	-1.10441	-1.10442	7.87839	1.70901e-05	0.000136338
1184033	1183757	6.1.1.17	glutamate---tRNA ligase; glutamyl-tRNA synthetase; glutamyl-transfer ribonucleate synthetase; glutamyl-transfer RNA synthetase; glutamyl-transfer ribonucleic acid synthetase; glutamate-tRNA synthetase; glutamic acid translase	Membrane bound Mitochondrial with score 9.1	-	-	-	-	-	-	-	-	-	-	-1.10953	-1.10994	3.37705	0.00025296	0.00160085
1143776	1143500	4.2.1.79	2-methylcitrate dehydratase; 2-methylcitrate hydro-lyase; PrpD; 2-hydroxybutane-1,2,3-tricarboxylate hydro-lyase	Membrane bound Mitochondrial with score 7.8	-	-	-	-	-	-	-	-	-	-	-1.11788	-1.11789	8.89095	0.000132204	0.000882542
1186787	1186511	3.1.3.25	inositol-phosphate phosphatase; myo-inositol-1(or 4)-monophosphatase; inositol 1-phosphatase; L-myo-inositol-1-phosphate phosphatase; myo-inositol 1-phosphatase; inositol phosphatase; inositol monophosphate phosphatase; inositol-1(or 4)-monophosphatase; myo-inositol-1(or 4)-phosphate phosphohydrolase; myo-inositol monophosphatase; myo-inositol-1-phosphatase	Cytoplasmic with score 5.7	2.71172	2.71181	7.53461	1.732e-27	5.81791e-26	1.01366	1.01372	6.04743	0.00439176	0.034068	-1.11897	-1.11898	9.38267	2.7011e-05	0.000208323
1147138	1146862	2.3.3.8	ATP citrate synthase; ATP-citric lyase; ATP	Cytoplasmic with score 8.4	-1.17761	-1.17763	8.37253	0.0013093	0.00521234	-	-	-	-	-	-1.12056	-1.12058	7.9834	5.68514e-06	4.95959e-05
[truncated: 399 more rows]
