# Supplementary material for: Aspergillus niger citrate exporter revealed by comparison of two alternative citrate producing conditions
Source: FEMS Microbiol Lett. 2019 Apr 10;366(7):fnz071. doi: 10.1093/femsle/fnz071 (PMC6502548; doi:10.1093/femsle/fnz071)
Supplement: Supplemental Files [file fnz071_supplemental_files.zip › Supplementary_Data_3.xlsx]

## Sheet: N402citArgCitr_HTout
Pathway name (reference pathway)	Pathway (KEGG map)	# EC in reference pathway	# EC expressed (m)	# EC differentially expressed (x)	p-value
Energy metabolism
Oxidative phosphorylation	path:map00190	11	8	4	0.33922
Nitrogen metabolism	path:map00910	36	7	2	0.802619
Methane metabolism	path:map00680	87	15	5	0.713221
Sulfur metabolism	path:map00920	45	7	3	0.516732
Carbohydrate metabolism
Citrate cycle (TCA cycle)	path:map00020	25	17	6	0.653751
Glycolysis / Gluconeogenesis	path:map00010	49	21	7	0.72086
Pyruvate metabolism	path:map00620	68	21	9	0.366683
Starch and sucrose metabolism	path:map00500	76	25	14	0.0381778
Galactose metabolism	path:map00052	47	13	7	0.164535
Inositol phosphate metabolism	path:map00562	48	12	2	0.970693
Pentose phosphate pathway	path:map00030	54	15	6	0.505824
Propanoate metabolism	path:map00640	56	13	5	0.565498
Fructose and mannose metabolism	path:map00051	74	16	4	0.903987
Glyoxylate and dicarboxylate metabolism	path:map00630	73	13	11	0.000532346
Amino sugar and nucleotide sugar metabolism	path:map00520	118	23	12	0.0964021
Pentose and glucuronate interconversions	path:map00040	67	12	7	0.109357
Butanoate metabolism	path:map00650	58	9	5	0.207443
C5-Branched dibasic acid metabolism	path:map00660	22	3	1	0.752379
Ascorbate and aldarate metabolism	path:map00053	47	4	2	0.474809
Metabolism of cofactors and vitamins
Lipoic acid metabolism	path:map00785	3	2	1	0.605169
One carbon pool by folate	path:map00670	24	13	7	0.164535
Pantothenate and CoA biosynthesis	path:map00770	31	11	5	0.387494
Biotin metabolism	path:map00780	20	7	5	0.0695324
Folate biosynthesis	path:map00790	26	7	1	0.962184
Thiamine metabolism	path:map00730	21	5	0	1
Riboflavin metabolism	path:map00740	24	5	1	0.90298
Nicotinate and nicotinamide metabolism	path:map00760	56	9	2	0.905234
Vitamin B6 metabolism	path:map00750	26	4	2	0.474809
Porphyrin and chlorophyll metabolism	path:map00860	83	13	3	0.916931
Ubiquinone and other terpenoid-quinone biosynthesis	path:map00130	43	3	1	0.752379
Retinol metabolism	path:map00830	16	1	1	0.371245
Translation
Aminoacyl-tRNA biosynthesis	path:map00970	31	20	6	0.817663
Amino acid metabolism
Valine, leucine and isoleucine biosynthesis	path:map00290	14	8	6	0.0330219
Phenylalanine, tyrosine and tryptophan biosynthesis	path:map00400	43	18	11	0.0306873
Arginine biosynthesis	path:map00220	32	13	3	0.916931
Cysteine and methionine metabolism	path:map00270	77	28	10	0.63553
Alanine, aspartate and glutamate metabolism	path:map00250	50	16	4	0.903987
Lysine biosynthesis	path:map00300	32	10	3	0.78464
Valine, leucine and isoleucine degradation	path:map00280	38	11	7	0.0658651
Histidine metabolism	path:map00340	42	11	6	0.18436
Arginine and proline metabolism	path:map00330	85	17	9	0.132179
Lysine degradation	path:map00310	56	9	4	0.444642
Tryptophan metabolism	path:map00380	71	12	9	0.00803415
Tyrosine metabolism	path:map00350	68	9	7	0.0151652
Phenylalanine metabolism	path:map00360	71	9	7	0.0151652
Lipid metabolism
Biosynthesis of unsaturated fatty acids	path:map01040	15	8	3	0.623239
Fatty acid biosynthesis	path:map00061	18	9	8	0.00198972
Synthesis and degradation of ketone bodies	path:map00072	6	3	3	0.0506074
Fatty acid elongation	path:map00062	13	5	2	0.612593
Glycine, serine and threonine metabolism	path:map00260	67	22	10	0.270093
Sphingolipid metabolism	path:map00600	31	8	2	0.862413
alpha-Linolenic acid metabolism	path:map00592	17	4	2	0.474809
Fatty acid degradation	path:map00071	30	7	4	0.234802
Steroid biosynthesis	path:map00100	23	5	2	0.612593
Glycerophospholipid metabolism	path:map00564	66	14	2	0.987061
Glycerolipid metabolism	path:map00561	38	8	5	0.130383
Linoleic acid metabolism	path:map00591	16	2	2	0.137321
Ether lipid metabolism	path:map00565	27	2	0	1
Arachidonic acid metabolism	path:map00590	31	1	0	1
Glycan biosynthesis and metabolism
Other glycan degradation	path:map00511	9	4	0	1
N-Glycan biosynthesis	path:map00510	34	14	2	0.987061
Various types of N-glycan biosynthesis	path:map00513	25	9	2	0.905234
Glycosylphosphatidylinositol(GPI)-anchor biosynthesis	path:map00563	4	1	0	1
Glycosaminoglycan degradation	path:map00531	16	2	0	1
Other types of O-glycan biosynthesis	path:map00514	14	1	0	1
Glycosphingolipid biosynthesis - ganglio series	path:map00604	11	2	0	1
Glycosphingolipid biosynthesis - globo series	path:map00603	14	2	1	0.605169
Metabolism of other amino acids
Selenocompound metabolism	path:map00450	20	7	3	0.516732
Glutathione metabolism	path:map00480	42	14	2	0.987061
beta-Alanine metabolism	path:map00410	37	9	2	0.905234
Cyanoamino acid metabolism	path:map00460	27	6	4	0.140362
Taurine and hypotaurine metabolism	path:map00430	20	3	1	0.752379
D-Arginine and D-ornithine metabolism	path:map00472	10	1	1	0.371245
Phosphonate and phosphinate metabolism	path:map00440	22	1	0	1
Nucleotide metabolism
Pyrimidine metabolism	path:map00240	65	22	5	0.955878
Purine metabolism	path:map00230	112	36	8	0.985138
Xenobiotics biodegradation and metabolism
Drug metabolism - other enzymes	path:map00983	21	6	0	1
Drug metabolism - cytochrome P450	path:map00982	10	3	2	0.310747
Metabolism of xenobiotics by cytochrome P450	path:map00980	12	2	2	0.137321
Styrene degradation	path:map00643	20	3	3	0.0506074
Ethylbenzene degradation	path:map00642	10	1	0	1
Chloroalkane and chloroalkene degradation	path:map00625	22	2	2	0.137321
Atrazine degradation	path:map00791	12	1	0	1
Aminobenzoate degradation	path:map00627	62	6	2	0.720937
Benzoate degradation	path:map00362	71	6	3	0.395905
Fluorobenzoate degradation	path:map00364	18	1	1	0.371245
Caprolactam degradation	path:map00930	21	1	1	0.371245
Naphthalene degradation	path:map00626	22	1	1	0.371245
Chlorocyclohexane and chlorobenzene degradation	path:map00361	30	1	1	0.371245
Toluene degradation	path:map00623	30	1	1	0.371245
Biosynthesis of other secondary metabolites
Streptomycin biosynthesis	path:map00521	18	5	2	0.612593
Novobiocin biosynthesis	path:map00401	12	3	3	0.0506074
Monobactam biosynthesis	path:map00261	14	3	0	1
Carbapenem biosynthesis	path:map00332	12	2	0	1
Tropane, piperidine and pyridine alkaloid biosynthesis	path:map00960	30	4	3	0.146685
Aflatoxin biosynthesis	path:map00254	13	1	1	0.371245
Butirosin and neomycin biosynthesis	path:map00524	26	2	1	0.605169
Caffeine metabolism	path:map00232	14	1	1	0.371245
Penicillin and cephalosporin biosynthesis	path:map00311	14	1	1	0.371245
Glucosinolate biosynthesis	path:map00966	15	1	1	0.371245
Phenylpropanoid biosynthesis	path:map00940	35	2	2	0.137321
Isoquinoline alkaloid biosynthesis	path:map00950	56	4	2	0.474809
Metabolism of terpenoids and polyketides
Terpenoid backbone biosynthesis	path:map00900	50	12	6	0.259363
Geraniol degradation	path:map00281	15	2	1	0.605169
Tetracycline biosynthesis	path:map00253	8	1	1	0.371245
Biosynthesis of ansamycins	path:map01051	8	1	1	0.371245
Zeatin biosynthesis	path:map00908	11	1	0	1
Limonene and pinene degradation	path:map00903	23	2	2	0.137321
Sesquiterpenoid and triterpenoid biosynthesis	path:map00909	80	1	0	1

## Sheet: N402citArgCitr_all
Pathway	PathwaySize	#ECsCovered	Ratio	EC-numbers
path:map00626	22	1	0.0454545	1.1.1.1	path:map00626
path:map00310	56	9	0.160714	1.2.1.3;1.2.1.31;1.2.4.2;1.5.1.10;1.5.1.7;2.1.1.43;2.3.1.61;2.3.1.9;4.2.1.17	path:map00310
path:map00311	14	1	0.0714286	1.4.3.3	path:map00311
path:map00253	8	1	0.125	6.4.1.2	path:map00253
path:map00250	50	16	0.32	1.4.1.4;2.1.3.2;2.4.2.14;2.6.1.1;2.6.1.16;2.6.1.19;2.6.1.2;3.5.1.1;4.1.1.15;4.3.2.1;4.3.2.2;6.3.1.2;6.3.4.4;6.3.4.5;6.3.5.4;6.3.5.5	path:map00250
path:map00410	37	9	0.243243	1.2.1.18;1.2.1.3;1.4.3.21;2.5.1.16;2.6.1.19;3.1.2.4;4.1.1.15;4.2.1.17;6.3.2.1	path:map00410
path:map00254	13	1	0.0769231	6.4.1.2	path:map00254
path:map00860	83	13	0.156627	1.16.3.1;1.3.1.76;1.3.3.3;2.1.1.107;2.3.1.37;2.5.1.61;4.1.1.37;4.2.1.24;4.4.1.17;4.99.1.1;4.99.1.4;5.4.3.8;6.1.1.17	path:map00860
path:map00785	3	2	0.666667	2.3.1.181;2.8.1.8	path:map00785
path:map00190	11	8	0.727273	1.10.2.2;1.3.5.1;1.6.5.3;1.6.99.3;1.9.3.1;3.6.1.1;3.6.3.14;3.6.3.6	path:map00190
path:map00780	20	7	0.35	1.1.1.100;2.1.1.197;2.3.1.41;2.8.1.6;4.2.1.59;6.3.3.3;6.3.4.15	path:map00780
path:map00380	71	12	0.169014	1.11.1.21;1.11.1.6;1.13.11.6;1.14.13.9;1.2.1.3;1.2.4.2;1.4.3.22;1.4.3.4;2.3.1.9;3.5.1.4;3.7.1.3;4.2.1.17	path:map00380
path:map00061	18	9	0.5	1.1.1.100;1.3.1.9;2.3.1.39;2.3.1.41;2.3.1.86;3.1.2.14;4.2.1.59;6.2.1.3;6.4.1.2	path:map00061
path:map00062	13	5	0.384615	1.1.1.330;1.3.1.38;2.3.1.16;2.3.1.199;4.2.1.17	path:map00062
path:map00770	31	11	0.354839	1.1.1.169;1.1.1.86;2.1.2.11;2.2.1.6;2.6.1.42;2.7.1.24;2.7.1.33;2.7.8.7;4.2.1.9;6.3.2.1;6.3.2.5	path:map00770
path:map00513	25	9	0.36	2.4.1.131;2.4.1.132;2.4.1.141;2.4.1.142;2.4.1.257;2.4.1.258;2.4.99.18;3.2.1.113;3.2.1.52	path:map00513
path:map00460	27	6	0.222222	2.1.2.1;2.3.2.2;3.2.1.21;3.5.1.1;3.5.1.49;4.2.1.66	path:map00460
path:map00670	24	13	0.541667	1.5.1.15;1.5.1.20;1.5.1.3;1.5.1.5;2.1.1.45;2.1.2.1;2.1.2.10;2.1.2.2;2.1.2.3;3.5.1.10;3.5.4.9;6.3.3.2;6.3.4.3	path:map00670
path:map00680	87	15	0.172414	1.1.1.284;1.1.1.37;1.1.1.95;1.2.1.2;2.1.2.1;2.6.1.52;2.7.1.11;2.7.1.29;3.1.2.12;3.1.3.11;3.1.3.3;4.1.2.13;4.2.1.11;4.4.1.22;6.2.1.1	path:map00680
path:map00240	65	22	0.338462	1.17.4.1;1.3.5.2;1.8.1.9;2.1.1.45;2.1.3.2;2.4.2.1;2.4.2.10;2.4.2.9;2.7.1.48;2.7.4.6;2.7.4.9;2.7.7.6;2.7.7.7;3.5.2.3;3.5.4.1;3.5.4.12;3.5.4.5;3.6.1.19;3.6.1.23;4.1.1.23;6.3.4.2;6.3.5.5	path:map00240
path:map00480	42	14	0.333333	1.1.1.42;1.1.1.44;1.1.1.49;1.11.1.15;1.17.4.1;1.8.1.7;1.8.5.1;2.3.2.2;2.5.1.16;2.5.1.18;3.4.19.13;3.5.2.9;4.1.1.17;6.3.2.2	path:map00480
path:map00950	56	4	0.0714286	1.4.3.21;1.4.3.4;2.6.1.1;2.6.1.57	path:map00950
path:map00400	43	18	0.418605	1.1.1.24;1.1.1.25;1.3.1.13;2.4.2.18;2.5.1.19;2.5.1.54;2.6.1.1;2.6.1.57;2.6.1.9;2.7.1.71;4.1.1.48;4.1.3.27;4.2.1.10;4.2.1.20;4.2.3.4;4.2.3.5;5.3.1.24;5.4.99.5	path:map00400
path:map00401	12	3	0.25	2.6.1.1;2.6.1.57;2.6.1.9	path:map00401
path:map00500	76	25	0.328947	1.1.1.22;2.4.1.1;2.4.1.11;2.4.1.15;2.4.1.18;2.4.1.34;2.7.1.1;2.7.1.2;2.7.7.9;3.1.1.11;3.1.3.12;3.2.1.1;3.2.1.15;3.2.1.20;3.2.1.21;3.2.1.28;3.2.1.3;3.2.1.37;3.2.1.39;3.2.1.4;3.2.1.58;3.2.1.67;3.2.1.91;5.3.1.9;5.4.2.2	path:map00500
path:map00940	35	2	0.0571429	1.11.1.21;3.2.1.21	path:map00940
path:map00790	26	7	0.269231	1.5.1.3;2.5.1.15;2.7.6.3;2.8.1.12;3.5.4.16;4.1.99.18;6.3.2.17	path:map00790
path:map00791	12	1	0.0833333	3.5.1.5	path:map00791
path:map00010	49	21	0.428571	1.1.1.1;1.2.1.12;1.2.1.3;1.2.4.1;1.8.1.4;2.3.1.12;2.7.1.1;2.7.1.11;2.7.1.2;2.7.1.40;2.7.2.3;3.1.3.11;4.1.1.1;4.1.1.49;4.1.2.13;4.2.1.11;5.1.3.3;5.3.1.1;5.3.1.9;5.4.2.2;6.2.1.1	path:map00010
path:map00660	22	3	0.136364	1.1.1.85;2.2.1.6;6.2.1.5	path:map00660
path:map00230	112	36	0.321429	1.1.1.205;1.17.1.4;1.17.4.1;1.7.3.3;2.1.2.2;2.1.2.3;2.4.2.1;2.4.2.14;2.4.2.7;2.7.1.20;2.7.1.25;2.7.1.40;2.7.4.3;2.7.4.6;2.7.4.8;2.7.6.1;2.7.7.4;2.7.7.6;2.7.7.7;3.5.1.5;3.5.2.17;3.5.2.5;3.5.3.4;3.5.4.10;3.5.4.2;3.5.4.6;3.6.1.19;4.3.2.2;4.6.1.1;5.4.2.2;6.3.2.6;6.3.3.1;6.3.4.13;6.3.4.4;6.3.5.2;6.3.5.3	path:map00230
path:map00232	14	1	0.0714286	1.7.3.3	path:map00232
path:map00430	20	3	0.15	1.13.11.20;2.3.2.2;4.1.1.15	path:map00430
path:map01040	15	8	0.533333	1.1.1.100;1.1.1.330;1.14.19.1;1.3.1.38;1.3.3.6;2.3.1.16;2.3.1.199;4.2.1.17	path:map01040
path:map00920	45	7	0.155556	1.8.1.2;1.8.4.8;2.5.1.47;2.5.1.48;2.7.1.25;2.7.7.4;3.1.3.7	path:map00920
path:map00650	58	9	0.155172	1.1.1.83;1.3.5.1;2.2.1.6;2.3.1.9;2.3.3.10;2.6.1.19;2.8.3.5;4.1.1.15;4.2.1.17	path:map00650
path:map00220	32	13	0.40625	1.2.1.38;1.4.1.4;2.3.1.1;2.3.1.35;2.6.1.1;2.6.1.11;2.6.1.2;2.7.2.8;3.5.1.5;3.5.3.1;4.3.2.1;6.3.1.2;6.3.4.5	path:map00220
path:map00630	73	13	0.178082	1.1.1.37;1.11.1.6;1.2.1.2;2.1.2.1;2.3.1.9;2.3.3.1;2.3.3.9;3.5.1.10;3.5.1.49;4.1.3.1;4.1.3.16;4.2.1.3;6.3.1.2	path:map00630
path:map00340	42	11	0.261905	1.1.1.23;1.2.1.3;1.4.3.22;1.4.3.4;2.4.2.17;2.6.1.9;3.1.3.15;3.5.4.19;3.6.1.31;4.2.1.19;5.3.1.16	path:map00340
path:map01051	8	1	0.125	2.2.1.1	path:map01051
path:map00930	21	1	0.047619	4.2.1.17	path:map00930
path:map00030	54	15	0.277778	1.1.1.44;1.1.1.49;1.1.3.4;2.2.1.1;2.2.1.2;2.7.1.11;2.7.6.1;3.1.1.31;3.1.3.11;4.1.2.13;4.1.2.4;5.1.3.1;5.3.1.6;5.3.1.9;5.4.2.2	path:map00030
path:map00640	56	13	0.232143	1.2.1.18;1.2.1.27;1.8.1.4;2.3.1.9;2.3.3.5;2.6.1.19;3.1.2.4;4.2.1.17;4.2.1.79;6.2.1.1;6.2.1.4;6.2.1.5;6.4.1.2	path:map00640
path:map00642	10	1	0.1	2.3.1.16	path:map00642
path:map00643	20	3	0.15	1.13.11.5;3.5.1.4;3.7.1.2	path:map00643
path:map00130	43	3	0.0697674	1.13.11.27;2.1.1.163;2.1.1.201	path:map00130
path:map00521	18	5	0.277778	2.7.1.1;2.7.1.2;3.1.3.25;5.4.2.2;5.5.1.4	path:map00521
path:map00520	118	23	0.194915	1.1.1.22;1.6.2.2;2.3.1.4;2.4.1.16;2.6.1.16;2.7.1.1;2.7.1.2;2.7.1.6;2.7.7.12;2.7.7.13;2.7.7.23;2.7.7.9;3.2.1.14;3.2.1.37;3.2.1.52;3.2.1.55;3.5.1.25;3.5.99.6;5.1.3.2;5.3.1.8;5.3.1.9;5.4.2.2;5.4.2.8	path:map00520
path:map00524	26	2	0.0769231	2.7.1.1;2.7.1.2	path:map00524
path:map00983	21	6	0.285714	1.1.1.205;2.4.2.10;2.7.1.48;3.5.4.5;3.6.1.19;6.3.5.2	path:map00983
path:map00450	20	7	0.35	1.8.1.9;2.1.1.14;2.5.1.48;2.7.7.4;4.4.1.1;4.4.1.8;6.1.1.10	path:map00450
path:map00625	22	2	0.0909091	1.1.1.1;1.2.1.3	path:map00625
path:map00623	30	1	0.0333333	1.3.1.32	path:map00623
path:map00620	68	21	0.308824	1.1.1.37;1.1.1.38;1.1.2.4;1.2.1.3;1.2.4.1;1.8.1.4;2.3.1.12;2.3.1.9;2.3.3.13;2.3.3.14;2.3.3.9;2.7.1.40;3.1.2.1;3.1.2.6;3.6.1.7;4.1.1.49;4.2.1.2;4.4.1.5;6.2.1.1;6.4.1.1;6.4.1.2	path:map00620
path:map00350	68	9	0.132353	1.1.1.1;1.13.11.27;1.13.11.5;1.4.3.21;1.4.3.4;2.6.1.1;2.6.1.57;2.6.1.9;3.7.1.2	path:map00350
path:map00909	80	1	0.0125	2.5.1.21	path:map00909
path:map00908	11	1	0.0909091	2.5.1.75	path:map00908
path:map00903	23	2	0.0869565	1.2.1.3;4.2.1.17	path:map00903
path:map00900	50	12	0.24	1.1.1.34;2.1.1.100;2.3.1.9;2.3.3.10;2.5.1.1;2.5.1.10;2.5.1.29;2.5.1.58;2.5.1.91;3.4.24.84;4.1.1.33;5.3.3.2	path:map00900
path:map00020	25	17	0.68	1.1.1.37;1.1.1.41;1.1.1.42;1.2.4.1;1.2.4.2;1.3.5.1;1.8.1.4;2.3.1.12;2.3.1.61;2.3.3.1;2.3.3.8;4.1.1.49;4.2.1.2;4.2.1.3;6.2.1.4;6.2.1.5;6.4.1.1	path:map00020
path:map00511	9	4	0.444444	3.2.1.23;3.2.1.25;3.2.1.51;3.2.1.52	path:map00511
path:map00100	23	5	0.217391	1.14.13.70;1.14.13.72;1.3.1.70;2.1.1.41;2.5.1.21	path:map00100
path:map00531	16	2	0.125	3.2.1.23;3.2.1.52	path:map00531
path:map00730	21	5	0.238095	2.5.1.3;2.7.1.49;2.7.1.50;2.7.4.7;2.8.1.7	path:map00730
path:map00440	22	1	0.0454545	2.7.7.15	path:map00440
path:map00590	31	1	0.0322581	3.3.2.6	path:map00590
path:map00362	71	6	0.084507	1.14.13.12;1.3.1.32;2.3.1.16;2.3.1.9;4.1.1.46;4.2.1.17	path:map00362
path:map00361	30	1	0.0333333	1.3.1.32	path:map00361
path:map00360	71	9	0.126761	1.11.1.21;1.13.11.27;1.4.3.21;1.4.3.4;2.6.1.1;2.6.1.57;2.6.1.9;3.5.1.4;4.2.1.17	path:map00360
path:map00364	18	1	0.0555556	1.3.1.32	path:map00364
path:map00910	36	7	0.194444	1.4.1.4;1.7.1.3;1.7.1.4;3.5.1.49;4.2.1.1;4.2.1.104;6.3.1.2	path:map00910
path:map00982	10	3	0.3	1.1.1.1;1.4.3.4;2.5.1.18	path:map00982
path:map00290	14	8	0.571429	1.1.1.85;1.1.1.86;2.2.1.6;2.3.3.13;2.6.1.42;4.2.1.33;4.2.1.9;4.3.1.19	path:map00290
path:map00627	62	6	0.0967742	1.14.13.12;3.1.3.2;3.5.1.4;3.6.1.7;4.1.1.46;4.2.1.17	path:map00627
path:map00051	74	16	0.216216	1.1.1.138;1.1.1.17;1.1.1.67;2.7.1.1;2.7.1.105;2.7.1.11;2.7.1.28;2.7.7.13;3.1.3.11;3.1.3.46;3.2.1.78;4.1.2.13;5.3.1.1;5.3.1.6;5.3.1.8;5.4.2.8	path:map00051
path:map00053	47	4	0.0851064	1.1.1.22;1.13.99.1;1.2.1.3;1.8.5.1	path:map00053
path:map00052	47	13	0.276596	2.7.1.1;2.7.1.11;2.7.1.2;2.7.1.6;2.7.7.12;2.7.7.9;3.2.1.20;3.2.1.22;3.2.1.23;3.5.1.25;5.1.3.2;5.1.3.3;5.4.2.2	path:map00052
path:map00740	24	5	0.208333	2.5.1.78;2.5.1.9;2.7.1.26;3.5.4.25;4.1.99.12	path:map00740
path:map00565	27	2	0.0740741	3.1.3.4;3.1.4.4	path:map00565
path:map00564	66	14	0.212121	1.1.1.8;1.1.5.3;2.1.1.17;2.1.1.71;2.3.1.23;2.3.1.51;2.7.7.15;2.7.7.41;2.7.8.11;2.7.8.8;3.1.1.5;3.1.3.4;3.1.4.4;4.1.1.65	path:map00564
path:map00561	38	8	0.210526	1.2.1.3;2.3.1.158;2.3.1.51;2.7.1.29;2.7.1.30;3.1.1.3;3.1.3.4;3.2.1.22	path:map00561
path:map00563	4	1	0.25	2.4.1.198	path:map00563
path:map00562	48	12	0.25	1.13.99.1;1.2.1.18;2.7.1.137;2.7.1.67;2.7.1.68;2.7.8.11;3.1.3.25;3.1.3.36;3.1.3.8;3.1.4.11;5.3.1.1;5.5.1.4	path:map00562
path:map00270	77	28	0.363636	1.1.1.3;1.1.1.37;1.13.11.20;1.13.11.54;1.2.1.11;2.1.1.14;2.1.1.37;2.3.1.31;2.4.2.28;2.5.1.16;2.5.1.47;2.5.1.48;2.5.1.49;2.5.1.6;2.6.1.1;2.6.1.42;2.6.1.57;2.7.2.4;3.3.1.1;3.5.4.31;3.5.99.7;4.1.1.50;4.2.1.109;4.2.1.22;4.4.1.1;4.4.1.8;5.3.1.23;6.3.2.2	path:map00270
path:map00960	30	4	0.133333	1.4.3.21;2.6.1.1;2.6.1.57;2.6.1.9	path:map00960
path:map00966	15	1	0.0666667	2.6.1.42	path:map00966
path:map00980	12	2	0.166667	1.1.1.1;2.5.1.18	path:map00980
path:map00280	38	11	0.289474	1.2.1.27;1.2.1.3;1.8.1.4;2.3.1.16;2.3.1.9;2.3.3.10;2.6.1.42;2.8.3.5;3.1.2.4;4.2.1.17;6.4.1.4	path:map00280
path:map00281	15	2	0.133333	2.3.1.16;4.2.1.17	path:map00281
path:map00510	34	14	0.411765	2.4.1.131;2.4.1.132;2.4.1.141;2.4.1.142;2.4.1.256;2.4.1.257;2.4.1.258;2.4.1.265;2.4.1.267;2.4.1.83;2.4.99.18;2.7.8.15;3.2.1.113;3.6.1.43	path:map00510
path:map00514	14	1	0.0714286	2.4.1.109	path:map00514
path:map00040	67	12	0.179104	1.1.1.12;1.1.1.22;1.1.1.307;1.1.1.9;1.2.1.3;2.7.1.17;2.7.7.9;3.1.1.11;3.2.1.15;3.2.1.67;4.2.2.2;5.1.3.1	path:map00040
path:map00591	16	2	0.125	1.13.11.60;5.4.4.5	path:map00591
path:map00750	26	4	0.153846	1.4.3.5;2.6.1.52;2.7.1.35;4.2.3.1	path:map00750
path:map00592	17	4	0.235294	1.1.1.1;1.3.3.6;2.3.1.16;4.2.1.17	path:map00592
path:map00300	32	10	0.3125	1.1.1.3;1.1.1.87;1.2.1.11;1.2.1.31;1.5.1.10;1.5.1.7;2.3.3.14;2.6.1.57;2.7.2.4;4.2.1.36	path:map00300
path:map00260	67	22	0.328358	1.1.1.1;1.1.1.3;1.1.1.95;1.2.1.11;1.4.3.21;1.4.3.3;1.4.3.4;1.4.4.2;1.8.1.4;2.1.2.1;2.1.2.10;2.3.1.37;2.6.1.52;2.7.1.39;2.7.2.4;2.7.8.8;3.1.3.3;4.2.1.20;4.2.1.22;4.2.3.1;4.3.1.19;4.4.1.1	path:map00260
path:map00261	14	3	0.214286	1.2.1.11;2.7.2.4;2.7.7.4	path:map00261
path:map00330	85	17	0.2	1.2.1.3;1.2.1.41;1.4.3.22;1.4.3.3;1.4.3.4;1.5.1.2;2.5.1.16;2.6.1.1;2.6.1.13;2.7.2.11;3.5.1.4;3.5.3.1;3.5.3.11;3.5.4.1;4.1.1.17;4.1.1.50;4.1.3.16	path:map00330
path:map00970	31	20	0.645161	6.1.1.1;6.1.1.10;6.1.1.11;6.1.1.12;6.1.1.14;6.1.1.15;6.1.1.16;6.1.1.17;6.1.1.18;6.1.1.19;6.1.1.2;6.1.1.20;6.1.1.21;6.1.1.22;6.1.1.3;6.1.1.4;6.1.1.5;6.1.1.6;6.1.1.7;6.1.1.9	path:map00970
path:map00332	12	2	0.166667	1.2.1.41;2.7.2.11	path:map00332
path:map00830	16	1	0.0625	1.1.1.1	path:map00830
path:map00472	10	1	0.1	1.4.3.3	path:map00472
path:map00072	6	3	0.5	2.3.1.9;2.3.3.10;2.8.3.5	path:map00072
path:map00071	30	7	0.233333	1.1.1.1;1.2.1.3;1.3.3.6;2.3.1.16;2.3.1.9;4.2.1.17;6.2.1.3	path:map00071
path:map00760	56	9	0.160714	1.6.1.2;2.1.1.1;2.4.2.1;2.4.2.19;2.7.1.23;2.7.7.1;2.7.7.18;3.6.1.22;6.3.5.1	path:map00760
path:map00604	11	2	0.181818	3.2.1.23;3.2.1.52	path:map00604
path:map00600	31	8	0.258065	1.1.1.102;2.3.1.24;2.3.1.50;3.1.3.4;3.2.1.22;3.2.1.23;3.5.1.23;4.1.2.27	path:map00600
path:map00603	14	2	0.142857	3.2.1.22;3.2.1.52	path:map00603

## Sheet: N402citArgCitr_DE
Pathway	PathwaySize	#ECsCovered	Ratio	EC-numbers
path:map00626	22	1	0.0454545	1.1.1.1	path:map00626
path:map00310	56	4	0.0714286	1.2.1.3;2.1.1.43;2.3.1.9;4.2.1.17	path:map00310
path:map00311	14	1	0.0714286	1.4.3.3	path:map00311
path:map00253	8	1	0.125	6.4.1.2	path:map00253
path:map00250	50	4	0.08	2.6.1.1;3.5.1.1;6.3.4.4;6.3.5.5	path:map00250
path:map00410	37	2	0.0540541	1.2.1.3;4.2.1.17	path:map00410
path:map00254	13	1	0.0769231	6.4.1.2	path:map00254
path:map00860	83	3	0.0361446	1.3.3.3;2.3.1.37;6.1.1.17	path:map00860
path:map00785	3	1	0.333333	2.8.1.8	path:map00785
path:map00190	11	4	0.363636	1.10.2.2;1.3.5.1;1.6.5.3;1.6.99.3	path:map00190
path:map00780	20	5	0.25	1.1.1.100;2.3.1.41;2.8.1.6;4.2.1.59;6.3.3.3	path:map00780
path:map00380	71	9	0.126761	1.11.1.21;1.11.1.6;1.13.11.6;1.14.13.9;1.2.1.3;1.4.3.22;2.3.1.9;3.5.1.4;4.2.1.17	path:map00380
path:map00061	18	8	0.444444	1.1.1.100;1.3.1.9;2.3.1.39;2.3.1.41;2.3.1.86;3.1.2.14;4.2.1.59;6.4.1.2	path:map00061
path:map00062	13	2	0.153846	2.3.1.199;4.2.1.17	path:map00062
path:map00770	31	5	0.16129	1.1.1.169;2.6.1.42;2.7.8.7;4.2.1.9;6.3.2.5	path:map00770
path:map00513	25	2	0.08	2.4.99.18;3.2.1.113	path:map00513
path:map00460	27	4	0.148148	2.1.2.1;3.2.1.21;3.5.1.1;3.5.1.49	path:map00460
path:map00670	24	7	0.291667	1.5.1.20;1.5.1.5;2.1.2.1;2.1.2.10;2.1.2.3;3.5.4.9;6.3.4.3	path:map00670
path:map00680	87	5	0.0574713	1.1.1.284;1.1.1.37;1.2.1.2;2.1.2.1;2.7.1.29	path:map00680
path:map00240	65	5	0.0769231	1.17.4.1;2.7.7.7;3.5.4.1;6.3.4.2;6.3.5.5	path:map00240
path:map00480	42	2	0.047619	1.17.4.1;2.5.1.18	path:map00480
path:map00950	56	2	0.0357143	2.6.1.1;2.6.1.57	path:map00950
path:map00400	43	11	0.255814	1.1.1.25;1.3.1.13;2.5.1.19;2.5.1.54;2.6.1.1;2.6.1.57;2.6.1.9;2.7.1.71;4.2.1.10;4.2.1.20;4.2.3.4	path:map00400
path:map00401	12	3	0.25	2.6.1.1;2.6.1.57;2.6.1.9	path:map00401
path:map00500	76	14	0.184211	1.1.1.22;2.4.1.15;2.7.1.1;3.2.1.1;3.2.1.15;3.2.1.20;3.2.1.21;3.2.1.3;3.2.1.37;3.2.1.4;3.2.1.58;3.2.1.67;3.2.1.91;5.3.1.9	path:map00500
path:map00940	35	2	0.0571429	1.11.1.21;3.2.1.21	path:map00940
path:map00790	26	1	0.0384615	6.3.2.17	path:map00790
path:map00010	49	7	0.142857	1.1.1.1;1.2.1.3;1.2.4.1;2.7.1.1;4.1.1.1;5.1.3.3;5.3.1.9	path:map00010
path:map00660	22	1	0.0454545	1.1.1.85	path:map00660
path:map00230	112	8	0.0714286	1.17.4.1;1.7.3.3;2.1.2.3;2.7.4.3;2.7.7.7;3.5.4.10;6.3.2.6;6.3.4.4	path:map00230
path:map00232	14	1	0.0714286	1.7.3.3	path:map00232
path:map00430	20	1	0.05	1.13.11.20	path:map00430
path:map01040	15	3	0.2	1.1.1.100;2.3.1.199;4.2.1.17	path:map01040
path:map00920	45	3	0.0666667	1.8.1.2;1.8.4.8;2.5.1.48	path:map00920
path:map00650	58	5	0.0862069	1.3.5.1;2.3.1.9;2.3.3.10;2.8.3.5;4.2.1.17	path:map00650
path:map00220	32	3	0.09375	2.3.1.1;2.3.1.35;2.6.1.1	path:map00220
path:map00630	73	11	0.150685	1.1.1.37;1.11.1.6;1.2.1.2;2.1.2.1;2.3.1.9;2.3.3.1;2.3.3.9;3.5.1.49;4.1.3.1;4.1.3.16;4.2.1.3	path:map00630
path:map00340	42	6	0.142857	1.1.1.23;1.2.1.3;1.4.3.22;2.6.1.9;3.5.4.19;3.6.1.31	path:map00340
path:map01051	8	1	0.125	2.2.1.1	path:map01051
path:map00930	21	1	0.047619	4.2.1.17	path:map00930
path:map00030	54	6	0.111111	1.1.3.4;2.2.1.1;2.2.1.2;4.1.2.4;5.1.3.1;5.3.1.9	path:map00030
path:map00640	56	5	0.0892857	2.3.1.9;2.3.3.5;4.2.1.17;4.2.1.79;6.4.1.2	path:map00640
path:map00643	20	3	0.15	1.13.11.5;3.5.1.4;3.7.1.2	path:map00643
path:map00130	43	1	0.0232558	1.13.11.27	path:map00130
path:map00521	18	2	0.111111	2.7.1.1;3.1.3.25	path:map00521
path:map00520	118	12	0.101695	1.1.1.22;2.4.1.16;2.7.1.1;2.7.1.6;2.7.7.12;2.7.7.13;3.2.1.14;3.2.1.37;3.2.1.55;3.5.99.6;5.1.3.2;5.3.1.9	path:map00520
path:map00524	26	1	0.0384615	2.7.1.1	path:map00524
path:map00450	20	3	0.15	2.5.1.48;4.4.1.1;4.4.1.8	path:map00450
path:map00625	22	2	0.0909091	1.1.1.1;1.2.1.3	path:map00625
path:map00623	30	1	0.0333333	1.3.1.32	path:map00623
path:map00620	68	9	0.132353	1.1.1.37;1.2.1.3;1.2.4.1;2.3.1.9;2.3.3.13;2.3.3.14;2.3.3.9;3.1.2.6;6.4.1.2	path:map00620
path:map00350	68	7	0.102941	1.1.1.1;1.13.11.27;1.13.11.5;2.6.1.1;2.6.1.57;2.6.1.9;3.7.1.2	path:map00350
path:map00903	23	2	0.0869565	1.2.1.3;4.2.1.17	path:map00903
path:map00900	50	6	0.12	1.1.1.34;2.3.1.9;2.3.3.10;2.5.1.1;2.5.1.10;2.5.1.29	path:map00900
path:map00020	25	6	0.24	1.1.1.37;1.2.4.1;1.3.5.1;2.3.3.1;2.3.3.8;4.2.1.3	path:map00020
path:map00100	23	2	0.0869565	1.14.13.72;1.3.1.70	path:map00100
path:map00362	71	3	0.0422535	1.3.1.32;2.3.1.9;4.2.1.17	path:map00362
path:map00361	30	1	0.0333333	1.3.1.32	path:map00361
path:map00360	71	7	0.0985915	1.11.1.21;1.13.11.27;2.6.1.1;2.6.1.57;2.6.1.9;3.5.1.4;4.2.1.17	path:map00360
path:map00364	18	1	0.0555556	1.3.1.32	path:map00364
path:map00910	36	2	0.0555556	3.5.1.49;4.2.1.1	path:map00910
path:map00982	10	2	0.2	1.1.1.1;2.5.1.18	path:map00982
path:map00290	14	6	0.428571	1.1.1.85;2.3.3.13;2.6.1.42;4.2.1.33;4.2.1.9;4.3.1.19	path:map00290
path:map00627	62	2	0.0322581	3.5.1.4;4.2.1.17	path:map00627
path:map00051	74	4	0.0540541	1.1.1.67;2.7.1.1;2.7.1.28;2.7.7.13	path:map00051
path:map00053	47	2	0.0425532	1.1.1.22;1.2.1.3	path:map00053
path:map00052	47	7	0.148936	2.7.1.1;2.7.1.6;2.7.7.12;3.2.1.20;3.2.1.22;5.1.3.2;5.1.3.3	path:map00052
path:map00740	24	1	0.0416667	2.5.1.9	path:map00740
path:map00564	66	2	0.030303	1.1.1.8;3.1.1.5	path:map00564
path:map00561	38	5	0.131579	1.2.1.3;2.3.1.158;2.7.1.29;2.7.1.30;3.2.1.22	path:map00561
path:map00562	48	2	0.0416667	3.1.3.25;3.1.3.8	path:map00562
path:map00270	77	10	0.12987	1.1.1.37;1.13.11.20;1.13.11.54;2.1.1.37;2.5.1.48;2.6.1.1;2.6.1.42;2.6.1.57;4.4.1.1;4.4.1.8	path:map00270
path:map00960	30	3	0.1	2.6.1.1;2.6.1.57;2.6.1.9	path:map00960
path:map00966	15	1	0.0666667	2.6.1.42	path:map00966
path:map00980	12	2	0.166667	1.1.1.1;2.5.1.18	path:map00980
path:map00280	38	7	0.184211	1.2.1.3;2.3.1.9;2.3.3.10;2.6.1.42;2.8.3.5;4.2.1.17;6.4.1.4	path:map00280
path:map00281	15	1	0.0666667	4.2.1.17	path:map00281
path:map00510	34	2	0.0588235	2.4.99.18;3.2.1.113	path:map00510
path:map00040	67	7	0.104478	1.1.1.12;1.1.1.22;1.2.1.3;2.7.1.17;3.2.1.15;3.2.1.67;5.1.3.1	path:map00040
path:map00591	16	2	0.125	1.13.11.60;5.4.4.5	path:map00591
path:map00750	26	2	0.0769231	2.7.1.35;4.2.3.1	path:map00750
path:map00592	17	2	0.117647	1.1.1.1;4.2.1.17	path:map00592
path:map00300	32	3	0.09375	2.3.3.14;2.6.1.57;4.2.1.36	path:map00300
path:map00260	67	10	0.149254	1.1.1.1;1.4.3.3;1.4.4.2;2.1.2.1;2.1.2.10;2.3.1.37;4.2.1.20;4.2.3.1;4.3.1.19;4.4.1.1	path:map00260
path:map00330	85	9	0.105882	1.2.1.3;1.4.3.22;1.4.3.3;1.5.1.2;2.6.1.1;2.6.1.13;3.5.1.4;3.5.4.1;4.1.3.16	path:map00330
path:map00970	31	6	0.193548	6.1.1.11;6.1.1.14;6.1.1.17;6.1.1.4;6.1.1.5;6.1.1.9	path:map00970
path:map00830	16	1	0.0625	1.1.1.1	path:map00830
path:map00472	10	1	0.1	1.4.3.3	path:map00472
path:map00072	6	3	0.5	2.3.1.9;2.3.3.10;2.8.3.5	path:map00072
path:map00071	30	4	0.133333	1.1.1.1;1.2.1.3;2.3.1.9;4.2.1.17	path:map00071
path:map00760	56	2	0.0357143	2.7.1.23;3.6.1.22	path:map00760
path:map00600	31	2	0.0645161	3.2.1.22;3.5.1.23	path:map00600
path:map00603	14	1	0.0714286	3.2.1.22	path:map00603

## Sheet: N402citArgCitr_HTin
Pathway name (reference pathway)	Pathway (KEGG map)	# EC in reference pathway	# EC expressed (m)	# EC differentially expressed (x)			x	m	n	k		R input		N	466	total # EC identified in all pathways
Energy metabolism														k	173	total # EC differentially expressed over all pathways
Oxidative phosphorylation	path:map00190	11	8	4		1-phyper(	3	8	458	173	)	1-phyper(3,8,458,173)
Nitrogen metabolism	path:map00910	36	7	2		1-phyper(	1	7	459	173	)	1-phyper(1,7,459,173)
Methane metabolism	path:map00680	87	15	5		1-phyper(	4	15	451	173	)	1-phyper(4,15,451,173)
Sulfur metabolism	path:map00920	45	7	3		1-phyper(	2	7	459	173	)	1-phyper(2,7,459,173)
Carbohydrate metabolism
Citrate cycle (TCA cycle)	path:map00020	25	17	6		1-phyper(	5	17	449	173	)	1-phyper(5,17,449,173)
Glycolysis / Gluconeogenesis	path:map00010	49	21	7		1-phyper(	6	21	445	173	)	1-phyper(6,21,445,173)
Pyruvate metabolism	path:map00620	68	21	9		1-phyper(	8	21	445	173	)	1-phyper(8,21,445,173)
Starch and sucrose metabolism	path:map00500	76	25	14		1-phyper(	13	25	441	173	)	1-phyper(13,25,441,173)
Galactose metabolism	path:map00052	47	13	7		1-phyper(	6	13	453	173	)	1-phyper(6,13,453,173)
Inositol phosphate metabolism	path:map00562	48	12	2		1-phyper(	1	12	454	173	)	1-phyper(1,12,454,173)
Pentose phosphate pathway	path:map00030	54	15	6		1-phyper(	5	15	451	173	)	1-phyper(5,15,451,173)
Propanoate metabolism	path:map00640	56	13	5		1-phyper(	4	13	453	173	)	1-phyper(4,13,453,173)
Fructose and mannose metabolism	path:map00051	74	16	4		1-phyper(	3	16	450	173	)	1-phyper(3,16,450,173)
Glyoxylate and dicarboxylate metabolism	path:map00630	73	13	11		1-phyper(	10	13	453	173	)	1-phyper(10,13,453,173)
Amino sugar and nucleotide sugar metabolism	path:map00520	118	23	12		1-phyper(	11	23	443	173	)	1-phyper(11,23,443,173)
Pentose and glucuronate interconversions	path:map00040	67	12	7		1-phyper(	6	12	454	173	)	1-phyper(6,12,454,173)
Butanoate metabolism	path:map00650	58	9	5		1-phyper(	4	9	457	173	)	1-phyper(4,9,457,173)
C5-Branched dibasic acid metabolism	path:map00660	22	3	1		1-phyper(	0	3	463	173	)	1-phyper(0,3,463,173)
Ascorbate and aldarate metabolism	path:map00053	47	4	2		1-phyper(	1	4	462	173	)	1-phyper(1,4,462,173)
Metabolism of cofactors and vitamins
Lipoic acid metabolism	path:map00785	3	2	1		1-phyper(	0	2	464	173	)	1-phyper(0,2,464,173)
One carbon pool by folate	path:map00670	24	13	7		1-phyper(	6	13	453	173	)	1-phyper(6,13,453,173)
Pantothenate and CoA biosynthesis	path:map00770	31	11	5		1-phyper(	4	11	455	173	)	1-phyper(4,11,455,173)
Biotin metabolism	path:map00780	20	7	5		1-phyper(	4	7	459	173	)	1-phyper(4,7,459,173)
Folate biosynthesis	path:map00790	26	7	1		1-phyper(	0	7	459	173	)	1-phyper(0,7,459,173)
Thiamine metabolism	path:map00730	21	5	0		1-phyper(	-1	5	461	173	)	1-phyper(-1,5,461,173)
Riboflavin metabolism	path:map00740	24	5	1		1-phyper(	0	5	461	173	)	1-phyper(0,5,461,173)
Nicotinate and nicotinamide metabolism	path:map00760	56	9	2		1-phyper(	1	9	457	173	)	1-phyper(1,9,457,173)
Vitamin B6 metabolism	path:map00750	26	4	2		1-phyper(	1	4	462	173	)	1-phyper(1,4,462,173)
Porphyrin and chlorophyll metabolism	path:map00860	83	13	3		1-phyper(	2	13	453	173	)	1-phyper(2,13,453,173)
Ubiquinone and other terpenoid-quinone biosynthesis	path:map00130	43	3	1		1-phyper(	0	3	463	173	)	1-phyper(0,3,463,173)
Retinol metabolism	path:map00830	16	1	1		1-phyper(	0	1	465	173	)	1-phyper(0,1,465,173)
Translation
Aminoacyl-tRNA biosynthesis	path:map00970	31	20	6		1-phyper(	5	20	446	173	)	1-phyper(5,20,446,173)
Amino acid metabolism
Valine, leucine and isoleucine biosynthesis	path:map00290	14	8	6		1-phyper(	5	8	458	173	)	1-phyper(5,8,458,173)
Phenylalanine, tyrosine and tryptophan biosynthesis	path:map00400	43	18	11		1-phyper(	10	18	448	173	)	1-phyper(10,18,448,173)
Arginine biosynthesis	path:map00220	32	13	3		1-phyper(	2	13	453	173	)	1-phyper(2,13,453,173)
Cysteine and methionine metabolism	path:map00270	77	28	10		1-phyper(	9	28	438	173	)	1-phyper(9,28,438,173)
Alanine, aspartate and glutamate metabolism	path:map00250	50	16	4		1-phyper(	3	16	450	173	)	1-phyper(3,16,450,173)
Lysine biosynthesis	path:map00300	32	10	3		1-phyper(	2	10	456	173	)	1-phyper(2,10,456,173)
Valine, leucine and isoleucine degradation	path:map00280	38	11	7		1-phyper(	6	11	455	173	)	1-phyper(6,11,455,173)
Histidine metabolism	path:map00340	42	11	6		1-phyper(	5	11	455	173	)	1-phyper(5,11,455,173)
Arginine and proline metabolism	path:map00330	85	17	9		1-phyper(	8	17	449	173	)	1-phyper(8,17,449,173)
Lysine degradation	path:map00310	56	9	4		1-phyper(	3	9	457	173	)	1-phyper(3,9,457,173)
Tryptophan metabolism	path:map00380	71	12	9		1-phyper(	8	12	454	173	)	1-phyper(8,12,454,173)
Tyrosine metabolism	path:map00350	68	9	7		1-phyper(	6	9	457	173	)	1-phyper(6,9,457,173)
Phenylalanine metabolism	path:map00360	71	9	7		1-phyper(	6	9	457	173	)	1-phyper(6,9,457,173)
Lipid metabolism
Biosynthesis of unsaturated fatty acids	path:map01040	15	8	3		1-phyper(	2	8	458	173	)	1-phyper(2,8,458,173)
Fatty acid biosynthesis	path:map00061	18	9	8		1-phyper(	7	9	457	173	)	1-phyper(7,9,457,173)
Synthesis and degradation of ketone bodies	path:map00072	6	3	3		1-phyper(	2	3	463	173	)	1-phyper(2,3,463,173)
Fatty acid elongation	path:map00062	13	5	2		1-phyper(	1	5	461	173	)	1-phyper(1,5,461,173)
Glycine, serine and threonine metabolism	path:map00260	67	22	10		1-phyper(	9	22	444	173	)	1-phyper(9,22,444,173)
Sphingolipid metabolism	path:map00600	31	8	2		1-phyper(	1	8	458	173	)	1-phyper(1,8,458,173)
alpha-Linolenic acid metabolism	path:map00592	17	4	2		1-phyper(	1	4	462	173	)	1-phyper(1,4,462,173)
Fatty acid degradation	path:map00071	30	7	4		1-phyper(	3	7	459	173	)	1-phyper(3,7,459,173)
Steroid biosynthesis	path:map00100	23	5	2		1-phyper(	1	5	461	173	)	1-phyper(1,5,461,173)
Glycerophospholipid metabolism	path:map00564	66	14	2		1-phyper(	1	14	452	173	)	1-phyper(1,14,452,173)
Glycerolipid metabolism	path:map00561	38	8	5		1-phyper(	4	8	458	173	)	1-phyper(4,8,458,173)
Linoleic acid metabolism	path:map00591	16	2	2		1-phyper(	1	2	464	173	)	1-phyper(1,2,464,173)
Ether lipid metabolism	path:map00565	27	2	0		1-phyper(	-1	2	464	173	)	1-phyper(-1,2,464,173)
Arachidonic acid metabolism	path:map00590	31	1	0		1-phyper(	-1	1	465	173	)	1-phyper(-1,1,465,173)
Glycan biosynthesis and metabolism
Other glycan degradation	path:map00511	9	4	0		1-phyper(	-1	4	462	173	)	1-phyper(-1,4,462,173)
N-Glycan biosynthesis	path:map00510	34	14	2		1-phyper(	1	14	452	173	)	1-phyper(1,14,452,173)
Various types of N-glycan biosynthesis	path:map00513	25	9	2		1-phyper(	1	9	457	173	)	1-phyper(1,9,457,173)
Glycosylphosphatidylinositol(GPI)-anchor biosynthesis	path:map00563	4	1	0		1-phyper(	-1	1	465	173	)	1-phyper(-1,1,465,173)
Glycosaminoglycan degradation	path:map00531	16	2	0		1-phyper(	-1	2	464	173	)	1-phyper(-1,2,464,173)
Other types of O-glycan biosynthesis	path:map00514	14	1	0		1-phyper(	-1	1	465	173	)	1-phyper(-1,1,465,173)
Glycosphingolipid biosynthesis - ganglio series	path:map00604	11	2	0		1-phyper(	-1	2	464	173	)	1-phyper(-1,2,464,173)
Glycosphingolipid biosynthesis - globo series	path:map00603	14	2	1		1-phyper(	0	2	464	173	)	1-phyper(0,2,464,173)
Metabolism of other amino acids
Selenocompound metabolism	path:map00450	20	7	3		1-phyper(	2	7	459	173	)	1-phyper(2,7,459,173)
Glutathione metabolism	path:map00480	42	14	2		1-phyper(	1	14	452	173	)	1-phyper(1,14,452,173)
beta-Alanine metabolism	path:map00410	37	9	2		1-phyper(	1	9	457	173	)	1-phyper(1,9,457,173)
Cyanoamino acid metabolism	path:map00460	27	6	4		1-phyper(	3	6	460	173	)	1-phyper(3,6,460,173)
Taurine and hypotaurine metabolism	path:map00430	20	3	1		1-phyper(	0	3	463	173	)	1-phyper(0,3,463,173)
D-Arginine and D-ornithine metabolism	path:map00472	10	1	1		1-phyper(	0	1	465	173	)	1-phyper(0,1,465,173)
Phosphonate and phosphinate metabolism	path:map00440	22	1	0		1-phyper(	-1	1	465	173	)	1-phyper(-1,1,465,173)
Nucleotide metabolism
Pyrimidine metabolism	path:map00240	65	22	5		1-phyper(	4	22	444	173	)	1-phyper(4,22,444,173)
Purine metabolism	path:map00230	112	36	8		1-phyper(	7	36	430	173	)	1-phyper(7,36,430,173)
Xenobiotics biodegradation and metabolism
Drug metabolism - other enzymes	path:map00983	21	6	0		1-phyper(	-1	6	460	173	)	1-phyper(-1,6,460,173)
Drug metabolism - cytochrome P450	path:map00982	10	3	2		1-phyper(	1	3	463	173	)	1-phyper(1,3,463,173)
Metabolism of xenobiotics by cytochrome P450	path:map00980	12	2	2		1-phyper(	1	2	464	173	)	1-phyper(1,2,464,173)
Styrene degradation	path:map00643	20	3	3		1-phyper(	2	3	463	173	)	1-phyper(2,3,463,173)
Ethylbenzene degradation	path:map00642	10	1	0		1-phyper(	-1	1	465	173	)	1-phyper(-1,1,465,173)
Chloroalkane and chloroalkene degradation	path:map00625	22	2	2		1-phyper(	1	2	464	173	)	1-phyper(1,2,464,173)
Atrazine degradation	path:map00791	12	1	0		1-phyper(	-1	1	465	173	)	1-phyper(-1,1,465,173)
Aminobenzoate degradation	path:map00627	62	6	2		1-phyper(	1	6	460	173	)	1-phyper(1,6,460,173)
Benzoate degradation	path:map00362	71	6	3		1-phyper(	2	6	460	173	)	1-phyper(2,6,460,173)
Fluorobenzoate degradation	path:map00364	18	1	1		1-phyper(	0	1	465	173	)	1-phyper(0,1,465,173)
Caprolactam degradation	path:map00930	21	1	1		1-phyper(	0	1	465	173	)	1-phyper(0,1,465,173)
Naphthalene degradation	path:map00626	22	1	1		1-phyper(	0	1	465	173	)	1-phyper(0,1,465,173)
Chlorocyclohexane and chlorobenzene degradation	path:map00361	30	1	1		1-phyper(	0	1	465	173	)	1-phyper(0,1,465,173)
Toluene degradation	path:map00623	30	1	1		1-phyper(	0	1	465	173	)	1-phyper(0,1,465,173)
Biosynthesis of other secondary metabolites
Streptomycin biosynthesis	path:map00521	18	5	2		1-phyper(	1	5	461	173	)	1-phyper(1,5,461,173)
Novobiocin biosynthesis	path:map00401	12	3	3		1-phyper(	2	3	463	173	)	1-phyper(2,3,463,173)
Monobactam biosynthesis	path:map00261	14	3	0		1-phyper(	-1	3	463	173	)	1-phyper(-1,3,463,173)
Carbapenem biosynthesis	path:map00332	12	2	0		1-phyper(	-1	2	464	173	)	1-phyper(-1,2,464,173)
Tropane, piperidine and pyridine alkaloid biosynthesis	path:map00960	30	4	3		1-phyper(	2	4	462	173	)	1-phyper(2,4,462,173)
Aflatoxin biosynthesis	path:map00254	13	1	1		1-phyper(	0	1	465	173	)	1-phyper(0,1,465,173)
Butirosin and neomycin biosynthesis	path:map00524	26	2	1		1-phyper(	0	2	464	173	)	1-phyper(0,2,464,173)
Caffeine metabolism	path:map00232	14	1	1		1-phyper(	0	1	465	173	)	1-phyper(0,1,465,173)
Penicillin and cephalosporin biosynthesis	path:map00311	14	1	1		1-phyper(	0	1	465	173	)	1-phyper(0,1,465,173)
Glucosinolate biosynthesis	path:map00966	15	1	1		1-phyper(	0	1	465	173	)	1-phyper(0,1,465,173)
Phenylpropanoid biosynthesis	path:map00940	35	2	2		1-phyper(	1	2	464	173	)	1-phyper(1,2,464,173)
Isoquinoline alkaloid biosynthesis	path:map00950	56	4	2		1-phyper(	1	4	462	173	)	1-phyper(1,4,462,173)
Metabolism of terpenoids and polyketides
Terpenoid backbone biosynthesis	path:map00900	50	12	6		1-phyper(	5	12	454	173	)	1-phyper(5,12,454,173)
Geraniol degradation	path:map00281	15	2	1		1-phyper(	0	2	464	173	)	1-phyper(0,2,464,173)
Tetracycline biosynthesis	path:map00253	8	1	1		1-phyper(	0	1	465	173	)	1-phyper(0,1,465,173)
Biosynthesis of ansamycins	path:map01051	8	1	1		1-phyper(	0	1	465	173	)	1-phyper(0,1,465,173)
Zeatin biosynthesis	path:map00908	11	1	0		1-phyper(	-1	1	465	173	)	1-phyper(-1,1,465,173)
Limonene and pinene degradation	path:map00903	23	2	2		1-phyper(	1	2	464	173	)	1-phyper(1,2,464,173)
Sesquiterpenoid and triterpenoid biosynthesis	path:map00909	80	1	0		1-phyper(	-1	1	465	173	)	1-phyper(-1,1,465,173)
